# Supplementary material for: m6A Reader Igf2bp1 Regulates the Inflammatory Responses of Microglia by Stabilizing Gbp11 and Cp mRNAs
Source: Front Immunol. 2022 Apr 29;13:872252. doi: 10.3389/fimmu.2022.872252 (PMC9100696; doi:10.3389/fimmu.2022.872252)
Supplement: Supplementary file 2 [file Table_1.xlsx]

## Sheet: up.lps.Input_vs_ctrl.Input
lps.Input vs ctrl.Input.up Fold Change cutoff: 2.0 p-value cutoff: 1.0 FPKM >= 0.1 in at least one sample Column A: gene, the gene name. Column B: gene_id, the Ensembl gene identifier. Column C: biotype, protein_coding. Column D: strand, transcription direction. Column E: locus, genomic locus. chromosome: start-end. Column F ~ G, FPKM value of each sample. Column H: fold change, fold change betwe…
lps.Input vs ctrl.Input up-regulated genes
gene	gene_id	biotype	strand	locus	lps.Input_FPKM	ctrl.Input_FPKM	Fold change	log2(fold change)	p_value	FDR	Regulation	GeneID	Synonyms	dbXrefs	chromosome	map_location	description	pathway	GO-CC	GO-MF	GO-BP
Wnt9a	ENSMUSG00000000126	protein_coding	+	chr11:59306927-59333552	0.131452	0	inf	inf	1	1	up	216795	Wnt14	MGI:MGI:2446084|Ensembl:ENSMUSG00000000126|Vega:OTTMUSG00000005790	11	11|11 B1.3	wingless-type MMTV integration site family, member 9A	mmu04310(Wnt signaling pathway)//mmu04340(Hedgehog signaling pathway)//mmu04390(Hippo signaling pathway)//mmu04550(Signaling pathways regulating pluripotency of stem cells)//mmu04916(Melanogenesis)//mmu05166(HTLV-I infection)//mmu05200(Pathways in cancer)//mmu05205(Proteoglycans in cancer)//mmu05217(Basal cell carcinoma)	GO:0005578(proteinaceous extracellular matrix)//GO:0070062(extracellular exosome)//GO:0005576(extracellular region)//GO:0005615(extracellular space)	GO:0005102(receptor binding)//GO:0005515(protein binding)//GO:0005109(frizzled binding)	GO:0045880(positive regulation of smoothened signaling pathway)//GO:0060070(canonical Wnt signaling pathway)//GO:0061037(negative regulation of cartilage development)//GO:0016055(Wnt signaling pathway)//GO:0048856(anatomical structure development)//GO:0032331(negative regulation of chondrocyte differentiation)//GO:0060548(negative regulation of cell death)//GO:0045597(positive regulation of cell …
Pih1d2	ENSMUSG00000000167	protein_coding	+	chr9:50603900-50625000	1.08579	0.25428	4.27007	2.09426	0.3003	0.987778	up	72614	2700059L22Rik	MGI:MGI:1919864|Ensembl:ENSMUSG00000000167|Vega:OTTMUSG00000033526	9	9|9 B	PIH1 domain containing 2		GO:0005575(cellular_component)	GO:0017160(Ral GTPase binding)	GO:0008150(biological_process)
Fgf23	ENSMUSG00000000182	protein_coding	+	chr6:127072901-127081408	0.104979	0	inf	inf	1	1	up	64654	-	MGI:MGI:1891427|Ensembl:ENSMUSG00000000182|Vega:OTTMUSG00000056344	6	6|6 F3	fibroblast growth factor 23	mmu04010(MAPK signaling pathway)//mmu04014(Ras signaling pathway)//mmu04015(Rap1 signaling pathway)//mmu04151(PI3K-Akt signaling pathway)//mmu04810(Regulation of actin cytoskeleton)//mmu05200(Pathways in cancer)//mmu05218(Melanoma)	GO:0005576(extracellular region)//GO:0005615(extracellular space)	GO:0008083(growth factor activity)//GO:0005515(protein binding)//GO:0005104(fibroblast growth factor receptor binding)//GO:0005105(type 1 fibroblast growth factor receptor binding)	GO:0030643(cellular phosphate ion homeostasis)//GO:0010966(regulation of phosphate transport)//GO:0046888(negative regulation of hormone secretion)//GO:0000165(MAPK cascade)//GO:0030500(regulation of bone mineralization)//GO:0030154(cell differentiation)//GO:0045668(negative regulation of osteoblast differentiation)//GO:0042369(vitamin D catabolic process)//GO:0008543(fibroblast growth factor rec…
Slfn4	ENSMUSG00000000204	protein_coding	+	chr11:83175185-83190221	543.622	5.73666	94.7629	6.56625	0.0046	0.456623	up	20558	AI450778	MGI:MGI:1329010|Ensembl:ENSMUSG00000000204|Vega:OTTMUSG00000000920	11	11|11 C	schlafen 4		GO:0005575(cellular_component)	GO:0003674(molecular_function)	GO:0008150(biological_process)
Lhx2	ENSMUSG00000000247	protein_coding	+	chr2:38339280-38369733	4.54585	0.295671	15.3746	3.94248	0.0789	0.914708	up	16870	LH2A|Lh-2|Lim2|ap|apterous	MGI:MGI:96785|Ensembl:ENSMUSG00000000247|Vega:OTTMUSG00000012866	2	2|2 B	LIM homeobox protein 2		GO:0005622(intracellular)//GO:0005634(nucleus)	GO:0008270(zinc ion binding)//GO:0043565(sequence-specific DNA binding)//GO:0003682(chromatin binding)//GO:0001076(transcription factor activity, RNA polymerase II transcription factor binding)//GO:0046872(metal ion binding)//GO:0005515(protein binding)//GO:0003677(DNA binding)	GO:0021987(cerebral cortex development)//GO:0022008(neurogenesis)//GO:0001843(neural tube closure)//GO:0030182(neuron differentiation)//GO:0045893(positive regulation of transcription, DNA-templated)//GO:0006351(transcription, DNA-templated)//GO:0001942(hair follicle development)//GO:2000678(negative regulation of transcription regulatory region DNA binding)//GO:0045944(positive regulation of tra…
Trim25	ENSMUSG00000000275	protein_coding	+	chr11:88999375-89020293	123.55	51.8955	2.38076	1.25142	0.2168	0.987778	up	217069	AA960166|AL022677|EFP|Zfp147	MGI:MGI:102749|Ensembl:ENSMUSG00000000275|Vega:OTTMUSG00000001304	11	11|11 C	tripartite motif-containing 25	mmu04064(NF-kappa B signaling pathway)//mmu04622(RIG-I-like receptor signaling pathway)//mmu05164(Influenza A)	GO:0005654(nucleoplasm)//GO:0005737(cytoplasm)	GO:0008270(zinc ion binding)//GO:0004842(ubiquitin-protein transferase activity)//GO:0016874(ligase activity)//GO:0044822(poly(A) RNA binding)//GO:0046872(metal ion binding)//GO:1904264(ubiquitin protein ligase activity involved in ERAD pathway)//GO:0016740(transferase activity)	GO:0043123(positive regulation of I-kappaB kinase/NF-kappaB signaling)//GO:0045087(innate immune response)//GO:1902186(regulation of viral release from host cell)//GO:0046596(regulation of viral entry into host cell)//GO:0016567(protein ubiquitination)//GO:0046597(negative regulation of viral entry into host cell)//GO:0051607(defense response to virus)//GO:0042787(protein ubiquitination involved …
Bcl6b	ENSMUSG00000000317	protein_coding	-	chr11:70224127-70229798	0.271812	0.110667	2.45612	1.29638	1	1	up	12029	Bazf	MGI:MGI:1278332|Ensembl:ENSMUSG00000000317|Vega:OTTMUSG00000006040	11	11|11 B4	B cell CLL/lymphoma 6, member B		GO:0005634(nucleus)	GO:0003676(nucleic acid binding)//GO:0001227(transcriptional repressor activity, RNA polymerase II transcription regulatory region sequence-specific binding)//GO:0000977(RNA polymerase II regulatory region sequence-specific DNA binding)//GO:0046872(metal ion binding)//GO:0005515(protein binding)//GO:0003677(DNA binding)	GO:0030099(myeloid cell differentiation)//GO:0050767(regulation of neurogenesis)//GO:0000122(negative regulation of transcription from RNA polymerase II promoter)
Alox12	ENSMUSG00000000320	protein_coding	-	chr11:70241456-70255353	1.40152	0	inf	inf	0.0034	0.415509	up	11684	9930022G08Rik|Alox12p|P-12LO	MGI:MGI:87998|Ensembl:ENSMUSG00000000320|Vega:OTTMUSG00000006035	11	11 B3|11 42.99 cM	arachidonate 12-lipoxygenase	mmu00590(Arachidonic acid metabolism)//mmu01100(Metabolic pathways)//mmu04726(Serotonergic synapse)//mmu04750(Inflammatory mediator regulation of TRP channels)	GO:0016020(membrane)//GO:0070062(extracellular exosome)//GO:0042383(sarcolemma)//GO:0005737(cytoplasm)//GO:0005829(cytosol)	GO:0018863(phenanthrene-9,10-epoxide hydrolase (9S,10S-forming) activity)//GO:0019119(phenanthrene-9,10-epoxide hydrolase activity)//GO:0018742(epoxide hydrolase B activity)//GO:0018745(epoxide hydrolase A activity)//GO:0019118(phenanthrene-epoxide hydrolase activity)//GO:0018746(phenanthrene-3,4-epoxide hydrolase activity)//GO:0018747(phenanthrene-1,2-epoxide hydrolase activity)//GO:0016491(oxid…	GO:0055114(oxidation-reduction process)//GO:0010656(negative regulation of muscle cell apoptotic process)//GO:0051122(hepoxilin biosynthetic process)//GO:0010628(positive regulation of gene expression)//GO:0010942(positive regulation of cell death)//GO:0051901(positive regulation of mitochondrial depolarization)//GO:0043066(negative regulation of apoptotic process)//GO:0045603(positive regulation…
Mx1	ENSMUSG00000000386	protein_coding	-	chr16:96592078-98101041	391.671	22.0857	17.7342	4.14846	0.0524	0.841522	up	17857	AI893580|Mx|Mx-1	MGI:MGI:97243|Ensembl:ENSMUSG00000000386|Vega:OTTMUSG00000016636	16	16 C4|16 57.46 cM	MX dynamin-like GTPase 1		GO:0005783(endoplasmic reticulum)//GO:0016020(membrane)//GO:0005634(nucleus)//GO:0005737(cytoplasm)	GO:0000166(nucleotide binding)//GO:0005515(protein binding)//GO:0005525(GTP binding)//GO:0003924(GTPase activity)	GO:0009615(response to virus)//GO:0051607(defense response to virus)//GO:0002376(immune system process)//GO:0045087(innate immune response)
Fap	ENSMUSG00000000392	protein_coding	-	chr2:62500942-62574075	6.42338	1.12848	5.69206	2.50895	0.0714	0.904653	up	14089	SIMP	MGI:MGI:109608|Ensembl:ENSMUSG00000000392|Vega:OTTMUSG00000012825	2	2 C1.3|2 35.85 cM	fibroblast activation protein		GO:0005886(plasma membrane)//GO:0071438(invadopodium membrane)//GO:0005576(extracellular region)//GO:0030027(lamellipodium)//GO:0009986(cell surface)//GO:0016020(membrane)//GO:0042995(cell projection)//GO:0016021(integral component of membrane)//GO:0045178(basal part of cell)//GO:0030054(cell junction)//GO:0045177(apical part of cell)//GO:0005615(extracellular space)//GO:0005925(focal adhesion)	GO:0008233(peptidase activity)//GO:0002020(protease binding)//GO:0042803(protein homodimerization activity)//GO:0004175(endopeptidase activity)//GO:0004252(serine-type endopeptidase activity)//GO:0008239(dipeptidyl-peptidase activity)//GO:0008236(serine-type peptidase activity)//GO:0016787(hydrolase activity)//GO:0005178(integrin binding)	GO:0071158(positive regulation of cell cycle arrest)//GO:0010710(regulation of collagen catabolic process)//GO:0043542(endothelial cell migration)//GO:1900119(positive regulation of execution phase of apoptosis)//GO:0097325(melanocyte proliferation)//GO:0071850(mitotic cell cycle arrest)//GO:0007155(cell adhesion)//GO:0051603(proteolysis involved in cellular protein catabolic process)//GO:0010716…
Lck	ENSMUSG00000000409	protein_coding	-	chr4:129548343-129573641	2.65622	0.995132	2.66922	1.41642	0.3486	0.987778	up	16818	Hck-3|Lsk|Lskt|p56<lck>|p56Lck	MGI:MGI:96756|Ensembl:ENSMUSG00000000409|Vega:OTTMUSG00000009667	4	4 D2.2|4 63.26 cM	lymphocyte protein tyrosine kinase	mmu04064(NF-kappa B signaling pathway)//mmu04380(Osteoclast differentiation)//mmu04650(Natural killer cell mediated cytotoxicity)//mmu04660(T cell receptor signaling pathway)//mmu05166(HTLV-I infection)//mmu05340(Primary immunodeficiency)	GO:0001772(immunological synapse)//GO:0030139(endocytic vesicle)//GO:0005886(plasma membrane)//GO:0070062(extracellular exosome)//GO:0016020(membrane)//GO:0045121(membrane raft)//GO:0005737(cytoplasm)//GO:0031234(extrinsic component of cytoplasmic side of plasma membrane)//GO:0000242(pericentriolar material)//GO:0005911(cell-cell junction)	GO:0004713(protein tyrosine kinase activity)//GO:0003823(antigen binding)//GO:0004672(protein kinase activity)//GO:0016301(kinase activity)//GO:0001948(glycoprotein binding)//GO:0042610(CD8 receptor binding)//GO:0042802(identical protein binding)//GO:0004722(protein serine/threonine phosphatase activity)//GO:0042169(SH2 domain binding)//GO:0005524(ATP binding)//GO:0016740(transferase activity)//G…	GO:0042523(positive regulation of tyrosine phosphorylation of Stat5 protein)//GO:0007169(transmembrane receptor protein tyrosine kinase signaling pathway)//GO:0016310(phosphorylation)//GO:0010628(positive regulation of gene expression)//GO:0030217(T cell differentiation)//GO:0045589(regulation of regulatory T cell differentiation)//GO:0007166(cell surface receptor signaling pathway)//GO:0070474(p…
Itga5	ENSMUSG00000000555	protein_coding	-	chr15:103344288-103366763	132.449	30.8375	4.29507	2.10268	0.05975	0.87255	up	16402	Cd49e|Fnra|VLA5	MGI:MGI:96604|Ensembl:ENSMUSG00000000555	15	15 F3|15 58.9 cM	integrin alpha 5 (fibronectin receptor alpha)	mmu04145(Phagosome)//mmu04151(PI3K-Akt signaling pathway)//mmu04510(Focal adhesion)//mmu04512(ECM-receptor interaction)//mmu04640(Hematopoietic cell lineage)//mmu04810(Regulation of actin cytoskeleton)//mmu05100(Bacterial invasion of epithelial cells)//mmu05133(Pertussis)//mmu05205(Proteoglycans in cancer)//mmu05206(MicroRNAs in cancer)//mmu05410(Hypertrophic cardiomyopathy (HCM))//mmu05412(Arrhy…	GO:0005886(plasma membrane)//GO:0009986(cell surface)//GO:0009897(external side of plasma membrane)//GO:0016020(membrane)//GO:0005794(Golgi apparatus)//GO:0005925(focal adhesion)//GO:0045202(synapse)//GO:0005737(cytoplasm)//GO:0031410(cytoplasmic vesicle)//GO:0016021(integral component of membrane)//GO:0005783(endoplasmic reticulum)//GO:0032587(ruffle membrane)//GO:0005911(cell-cell junction)//GO…	GO:0050839(cell adhesion molecule binding)//GO:0046872(metal ion binding)//GO:0005515(protein binding)//GO:0005178(integrin binding)//GO:0005154(epidermal growth factor receptor binding)	GO:0045765(regulation of angiogenesis)//GO:1903672(positive regulation of sprouting angiogenesis)//GO:0007159(leukocyte cell-cell adhesion)//GO:0035987(endodermal cell differentiation)//GO:0007157(heterophilic cell-cell adhesion via plasma membrane cell adhesion molecules)//GO:0034113(heterotypic cell-cell adhesion)//GO:0007155(cell adhesion)//GO:0033631(cell-cell adhesion mediated by integrin)//…
Kat2b	ENSMUSG00000000708	protein_coding	+	chr17:53566860-53672720	83.9383	27.3735	3.06641	1.61655	0.1287	0.967352	up	18519	A930006P13Rik|AI461839|AW536563|Pcaf|p/CAF	MGI:MGI:1343094|Ensembl:ENSMUSG00000000708|Vega:OTTMUSG00000035538	17	17 C|17 27.86 cM	K(lysine) acetyltransferase 2B	mmu04330(Notch signaling pathway)//mmu04919(Thyroid hormone signaling pathway)//mmu05166(HTLV-I infection)//mmu05203(Viral carcinogenesis)	GO:0031672(A band)//GO:0005671(Ada2/Gcn5/Ada3 transcription activator complex)//GO:0000790(nuclear chromatin)//GO:0000776(kinetochore)//GO:0031674(I band)//GO:0005829(cytosol)//GO:0042641(actomyosin)//GO:0005634(nucleus)//GO:0000123(histone acetyltransferase complex)	GO:0035035(histone acetyltransferase binding)//GO:0003712(transcription cofactor activity)//GO:0032403(protein complex binding)//GO:0008080(N-acetyltransferase activity)//GO:0004468(lysine N-acetyltransferase activity, acting on acetyl phosphate as donor)//GO:0016407(acetyltransferase activity)//GO:0003682(chromatin binding)//GO:0000977(RNA polymerase II regulatory region sequence-specific DNA bi…	GO:0010976(positive regulation of neuron projection development)//GO:0018394(peptidyl-lysine acetylation)//GO:0045736(negative regulation of cyclin-dependent protein serine/threonine kinase activity)//GO:0048511(rhythmic process)//GO:0008285(negative regulation of cell proliferation)//GO:0006473(protein acetylation)//GO:0071442(positive regulation of histone H3-K14 acetylation)//GO:0045893(positi…
Dnmt3l	ENSMUSG00000000730	protein_coding	+	chr10:78030021-78063622	0.195914	0	inf	inf	1	1	up	54427	D6Ertd14e|ecat7	MGI:MGI:1859287|Ensembl:ENSMUSG00000000730|Vega:OTTMUSG00000034125	10	10 C1|10 39.72 cM	DNA (cytosine-5-)-methyltransferase 3-like		GO:0000794(condensed nuclear chromosome)//GO:0005634(nucleus)//GO:0005737(cytoplasm)//GO:0005720(nuclear heterochromatin)//GO:0005829(cytosol)	GO:0030234(enzyme regulator activity)//GO:0019899(enzyme binding)//GO:0046872(metal ion binding)//GO:0005515(protein binding)//GO:0008047(enzyme activator activity)	GO:0060718(chorionic trophoblast cell differentiation)//GO:0001701(in utero embryonic development)//GO:0045892(negative regulation of transcription, DNA-templated)//GO:0006306(DNA methylation)//GO:0071514(genetic imprinting)//GO:0001890(placenta development)//GO:0032259(methylation)
Icosl	ENSMUSG00000000732	protein_coding	+	chr10:78069359-78079525	10.8293	5.22002	2.07457	1.05281	0.34355	0.987778	up	50723	AU044799|B7-H2|B7RP-1|B7h|BG071784|GI50|GL50|GL50-B|ICOS-L|Icoslg|LICOS|Ly115l|mKIAA0653	MGI:MGI:1354701|Ensembl:ENSMUSG00000000732	10	10|10 C1	icos ligand	mmu04514(Cell adhesion molecules (CAMs))//mmu04672(Intestinal immune network for IgA production)	GO:0016020(membrane)//GO:0009897(external side of plasma membrane)//GO:0005887(integral component of plasma membrane)//GO:0016021(integral component of membrane)//GO:0070062(extracellular exosome)	GO:0005102(receptor binding)//GO:0005515(protein binding)	GO:0045404(positive regulation of interleukin-4 biosynthetic process)//GO:0042104(positive regulation of activated T cell proliferation)//GO:0002376(immune system process)//GO:0045190(isotype switching)//GO:0042110(T cell activation)//GO:0042113(B cell activation)//GO:0002250(adaptive immune response)//GO:0007165(signal transduction)
Il12rb1	ENSMUSG00000000791	protein_coding	+	chr8:70808448-70821424	0.293115	0	inf	inf	1	1	up	16161	CD212|IL-12R[b]	MGI:MGI:104579|Ensembl:ENSMUSG00000000791	8	8 B3.3|8 34.21 cM	interleukin 12 receptor, beta 1	mmu04060(Cytokine-cytokine receptor interaction)//mmu04630(Jak-STAT signaling pathway)//mmu05321(Inflammatory bowel disease (IBD))	GO:0016020(membrane)//GO:0009897(external side of plasma membrane)//GO:0016021(integral component of membrane)//GO:0042022(interleukin-12 receptor complex)//GO:0072536(interleukin-23 receptor complex)	GO:0042020(interleukin-23 receptor activity)//GO:0016517(interleukin-12 receptor activity)//GO:0005143(interleukin-12 receptor binding)//GO:0042019(interleukin-23 binding)//GO:0019955(cytokine binding)//GO:0005515(protein binding)	GO:0002827(positive regulation of T-helper 1 type immune response)//GO:0042104(positive regulation of activated T cell proliferation)//GO:0018108(peptidyl-tyrosine phosphorylation)//GO:0032729(positive regulation of interferon-gamma production)//GO:0002230(positive regulation of defense response to virus by host)//GO:0071346(cellular response to interferon-gamma)
Mmp14	ENSMUSG00000000957	protein_coding	+	chr14:54431603-54441258	66.387	10.5448	6.29567	2.65436	0.02045	0.714714	up	17387	AI325305|MMP-X1|MT-MMP-1|MT1-MMP|sabe	MGI:MGI:101900|Ensembl:ENSMUSG00000000957|Vega:OTTMUSG00000053900	14	14 C2|14 27.79 cM	matrix metallopeptidase 14 (membrane-inserted)	mmu04668(TNF signaling pathway)//mmu04912(GnRH signaling pathway)	GO:0044354(macropinosome)//GO:0005886(plasma membrane)//GO:0016020(membrane)//GO:0016021(integral component of membrane)//GO:0005737(cytoplasm)//GO:0031410(cytoplasmic vesicle)//GO:0031012(extracellular matrix)//GO:0005925(focal adhesion)	GO:0008237(metallopeptidase activity)//GO:0008233(peptidase activity)//GO:0008270(zinc ion binding)//GO:0004222(metalloendopeptidase activity)//GO:0016504(peptidase activator activity)//GO:0005178(integrin binding)//GO:0016787(hydrolase activity)//GO:0046872(metal ion binding)//GO:0005509(calcium ion binding)	GO:0045579(positive regulation of B cell differentiation)//GO:0030574(collagen catabolic process)//GO:0045746(negative regulation of Notch signaling pathway)//GO:0097094(craniofacial suture morphogenesis)//GO:0001958(endochondral ossification)//GO:0048701(embryonic cranial skeleton morphogenesis)//GO:0030307(positive regulation of cell growth)//GO:0016477(cell migration)//GO:0035988(chondrocyte p…
Ccl3	ENSMUSG00000000982	protein_coding	-	chr11:83647843-83649355	1883.24	138.267	13.6203	3.76769	0.01555	0.668876	up	20302	AI323804|G0S19-1|LD78alpha|MIP-1alpha|MIP1-(a)|MIP1-alpha|Mip1a|Scya3	MGI:MGI:98260|Ensembl:ENSMUSG00000000982|Vega:OTTMUSG00000000991	11	11 C|11 51.04 cM	chemokine (C-C motif) ligand 3	mmu04060(Cytokine-cytokine receptor interaction)//mmu04062(Chemokine signaling pathway)//mmu04620(Toll-like receptor signaling pathway)//mmu05132(Salmonella infection)//mmu05142(Chagas disease (American trypanosomiasis))//mmu05323(Rheumatoid arthritis)	GO:0005576(extracellular region)//GO:0005615(extracellular space)	GO:0048020(CCR chemokine receptor binding)//GO:0005515(protein binding)//GO:0008009(chemokine activity)//GO:0005125(cytokine activity)	GO:0007204(positive regulation of cytosolic calcium ion concentration)//GO:0048246(macrophage chemotaxis)//GO:0030595(leukocyte chemotaxis)//GO:0050718(positive regulation of interleukin-1 beta secretion)//GO:0006955(immune response)//GO:0032760(positive regulation of tumor necrosis factor production)//GO:0048247(lymphocyte chemotaxis)//GO:0045944(positive regulation of transcription from RNA pol…
Wfdc18	ENSMUSG00000000983	protein_coding	+	chr11:83709014-83711348	2.13381	0	inf	inf	0.12095	0.967352	up	14038	Expi|Kal1|WDNM1	MGI:MGI:107506|Ensembl:ENSMUSG00000000983|Vega:OTTMUSG00000000970	11	11|11 C	WAP four-disulfide core domain 18		GO:0005576(extracellular region)	GO:0030414(peptidase inhibitor activity)	GO:0010466(negative regulation of peptidase activity)
Luzp1	ENSMUSG00000001089	protein_coding	+	chr4:136469760-136602723	34.6097	13.6744	2.53097	1.33969	0.31325	0.987778	up	269593	2700072H04Rik|AI266952|Luzp|mFLJ00226	MGI:MGI:107629|Ensembl:ENSMUSG00000001089|Vega:OTTMUSG00000009704	4	4 D3|4 68.8 cM	leucine zipper protein 1		GO:0016020(membrane)//GO:0005634(nucleus)//GO:0070062(extracellular exosome)	GO:0003674(molecular_function)	GO:0021503(neural fold bending)//GO:0060840(artery development)//GO:0003281(ventricular septum development)
Col6a1	ENSMUSG00000001119	protein_coding	-	chr10:76708791-76726168	0.246502	0	inf	inf	1	1	up	12833	AI747156|Col6a-1	MGI:MGI:88459|Ensembl:ENSMUSG00000001119|Vega:OTTMUSG00000020489	10	10 B5-C1|10 39.71 cM	collagen, type VI, alpha 1	mmu04151(PI3K-Akt signaling pathway)//mmu04510(Focal adhesion)//mmu04512(ECM-receptor interaction)//mmu04974(Protein digestion and absorption)	GO:0043234(protein complex)//GO:0005576(extracellular region)//GO:0016020(membrane)//GO:0005581(collagen trimer)//GO:0005765(lysosomal membrane)//GO:0070062(extracellular exosome)//GO:0042383(sarcolemma)//GO:0005578(proteinaceous extracellular matrix)//GO:0031012(extracellular matrix)	GO:0048407(platelet-derived growth factor binding)	GO:0001649(osteoblast differentiation)//GO:0007155(cell adhesion)//GO:0070208(protein heterotrimerization)//GO:0071230(cellular response to amino acid stimulus)
Lgals9	ENSMUSG00000001123	protein_coding	-	chr11:78962973-78984946	233.37	88.7345	2.62998	1.39505	0.17835	0.987778	up	16859	AA407335|AI194909|AI265545|LGALS35|Lgals5|gal-9|galectin-9	MGI:MGI:109496|Ensembl:ENSMUSG00000001123|Vega:OTTMUSG00000000163	11	11|11 B5	lectin, galactose binding, soluble 9		GO:0005622(intracellular)//GO:0005634(nucleus)//GO:0005576(extracellular region)//GO:0005737(cytoplasm)	GO:0016936(galactoside binding)//GO:0005102(receptor binding)//GO:0019899(enzyme binding)//GO:0030246(carbohydrate binding)//GO:0043539(protein serine/threonine kinase activator activity)//GO:0005515(protein binding)	GO:0033081(regulation of T cell differentiation in thymus)//GO:2000778(positive regulation of interleukin-6 secretion)//GO:0010628(positive regulation of gene expression)//GO:1902714(negative regulation of interferon-gamma secretion)//GO:0043032(positive regulation of macrophage activation)//GO:0032760(positive regulation of tumor necrosis factor production)//GO:0010629(negative regulation of gen…
Timp1	ENSMUSG00000001131	protein_coding	+	chrX:20797813-20987349	56.1535	5.08931	11.0336	3.46383	0.2901	0.987778	up	21857	Clgi|EPA|TIMP-1|TPA-S1|Timp	MGI:MGI:98752|Ensembl:ENSMUSG00000001131|Vega:OTTMUSG00000017184	X	X A1.3|X 16.38 cM	tissue inhibitor of metalloproteinase 1	mmu04066(HIF-1 signaling pathway)	GO:0005604(basement membrane)//GO:0070062(extracellular exosome)//GO:0005576(extracellular region)//GO:0005578(proteinaceous extracellular matrix)//GO:0031012(extracellular matrix)//GO:0005615(extracellular space)	GO:0008083(growth factor activity)//GO:0005125(cytokine activity)//GO:0030414(peptidase inhibitor activity)//GO:0008191(metalloendopeptidase inhibitor activity)//GO:0002020(protease binding)//GO:0004857(enzyme inhibitor activity)//GO:0046872(metal ion binding)	GO:0008284(positive regulation of cell proliferation)//GO:0043066(negative regulation of apoptotic process)//GO:0010466(negative regulation of peptidase activity)//GO:2001044(regulation of integrin-mediated signaling pathway)//GO:1901164(negative regulation of trophoblast cell migration)//GO:0043086(negative regulation of catalytic activity)//GO:0001775(cell activation)//GO:0009725(response to ho…
Mxd1	ENSMUSG00000001156	protein_coding	-	chr6:86647043-86669159	45.6088	4.46639	10.2116	3.35213	0.00415	0.439788	up	17119	AW122478|Mad|Mad1	MGI:MGI:96908|Ensembl:ENSMUSG00000001156|Vega:OTTMUSG00000056544	6	6 D1|6 37.75 cM	MAX dimerization protein 1		GO:0005634(nucleus)//GO:0000790(nuclear chromatin)	GO:0046983(protein dimerization activity)//GO:0000978(RNA polymerase II core promoter proximal region sequence-specific DNA binding)//GO:0005515(protein binding)//GO:0003677(DNA binding)//GO:0001078(transcriptional repressor activity, RNA polymerase II core promoter proximal region sequence-specific binding)	GO:0006351(transcription, DNA-templated)//GO:0006355(regulation of transcription, DNA-templated)//GO:0000122(negative regulation of transcription from RNA polymerase II promoter)
Acp5	ENSMUSG00000001348	protein_coding	-	chr9:22117671-22137754	167.683	76.9202	2.17996	1.1243	0.2836	0.987778	up	11433	TRACP|TRAP	MGI:MGI:87883|Ensembl:ENSMUSG00000001348	9	9 A3|9 8.38 cM	acid phosphatase 5, tartrate resistant	mmu04142(Lysosome)//mmu04380(Osteoclast differentiation)//mmu05323(Rheumatoid arthritis)	GO:0005764(lysosome)	GO:0003993(acid phosphatase activity)//GO:0046872(metal ion binding)//GO:0016787(hydrolase activity)	GO:0045019(negative regulation of nitric oxide biosynthetic process)//GO:0032695(negative regulation of interleukin-12 production)//GO:0060349(bone morphogenesis)//GO:0045453(bone resorption)//GO:0050728(negative regulation of inflammatory response)//GO:0032691(negative regulation of interleukin-1 beta production)//GO:0016311(dephosphorylation)//GO:0050830(defense response to Gram-positive bacter…
Rhbg	ENSMUSG00000001417	protein_coding	-	chr3:88242873-88296999	0.399353	0	inf	inf	1	1	up	58176	-	MGI:MGI:1927379|Ensembl:ENSMUSG00000103766|Ensembl:ENSMUSG00000104445|Vega:OTTMUSG00000035936|Vega:OTTMUSG00000052140	3	3 F1|3 38.78 cM	Rhesus blood group-associated B glycoprotein		GO:0005886(plasma membrane)//GO:0005887(integral component of plasma membrane)//GO:0016020(membrane)//GO:0016021(integral component of membrane)//GO:0016323(basolateral plasma membrane)//GO:0014731(spectrin-associated cytoskeleton)//GO:0031410(cytoplasmic vesicle)//GO:0046658(anchored component of plasma membrane)	GO:0008519(ammonium transmembrane transporter activity)//GO:0030506(ankyrin binding)	GO:0015696(ammonium transport)//GO:0072488(ammonium transmembrane transport)//GO:0015695(organic cation transport)//GO:0019740(nitrogen utilization)//GO:0006810(transport)//GO:0070634(transepithelial ammonium transport)
Tmem79	ENSMUSG00000001420	protein_coding	-	chr3:88325022-88334504	0.226552	0.0824185	2.7488	1.4588	1	1	up	71913	2310042N02Rik|2310074C17Rik|Matt|ma	MGI:MGI:1919163|Ensembl:ENSMUSG00000001420|Vega:OTTMUSG00000022067	3	3|3 F1	transmembrane protein 79		GO:0005764(lysosome)//GO:0016020(membrane)//GO:0005794(Golgi apparatus)//GO:0016021(integral component of membrane)//GO:0005765(lysosomal membrane)//GO:0032588(trans-Golgi network membrane)//GO:0005737(cytoplasm)	GO:0003674(molecular_function)	GO:0002070(epithelial cell maturation)//GO:0031069(hair follicle morphogenesis)//GO:0070268(cornification)//GO:0061436(establishment of skin barrier)//GO:0045684(positive regulation of epidermis development)//GO:0045055(regulated exocytosis)//GO:0042335(cuticle development)
Ell2	ENSMUSG00000001542	protein_coding	+	chr13:75707483-75772356	234.467	28.2299	8.30563	3.05409	0.00505	0.463182	up	192657	-	MGI:MGI:2183438|Ensembl:ENSMUSG00000001542	13	13|13 C1	elongation factor RNA polymerase II 2		GO:0005654(nucleoplasm)//GO:0005634(nucleus)//GO:0008023(transcription elongation factor complex)//GO:0005737(cytoplasm)//GO:0005813(centrosome)		GO:0032968(positive regulation of transcription elongation from RNA polymerase II promoter)//GO:0006368(transcription elongation from RNA polymerase II promoter)//GO:0006351(transcription, DNA-templated)//GO:0006355(regulation of transcription, DNA-templated)//GO:0042795(snRNA transcription from RNA polymerase II promoter)
Klhl10	ENSMUSG00000001558	protein_coding	+	chr11:100441916-100457022	0.849618	0.297863	2.85239	1.51217	0.44215	0.987778	up	66720	4921517C11Rik	MGI:MGI:2181067|Ensembl:ENSMUSG00000001558|Vega:OTTMUSG00000006277	11	11|11 D	kelch-like 10		GO:0031463(Cul3-RING ubiquitin ligase complex)//GO:0005737(cytoplasm)	GO:0004842(ubiquitin-protein transferase activity)//GO:0005515(protein binding)	GO:0000902(cell morphogenesis)//GO:0009566(fertilization)//GO:0007286(spermatid development)//GO:0008584(male gonad development)//GO:0030154(cell differentiation)//GO:0007283(spermatogenesis)//GO:0048808(male genitalia morphogenesis)//GO:0048873(homeostasis of number of cells within a tissue)
Tcea3	ENSMUSG00000001604	protein_coding	+	chr4:136247728-136274898	0.12553	0	inf	inf	1	1	up	21401	S-II|SII-K1	MGI:MGI:1196908|Ensembl:ENSMUSG00000001604|Vega:OTTMUSG00000009868	4	4|4 D3	transcription elongation factor A (SII), 3		GO:0005634(nucleus)	GO:0003676(nucleic acid binding)//GO:0008270(zinc ion binding)//GO:0003677(DNA binding)//GO:0046872(metal ion binding)	GO:0006357(regulation of transcription from RNA polymerase II promoter)//GO:0032784(regulation of DNA-templated transcription, elongation)//GO:0006351(transcription, DNA-templated)//GO:0006355(regulation of transcription, DNA-templated)
Ifrd1	ENSMUSG00000001627	protein_coding	-	chr12:40201566-40248504	320.805	155.484	2.06327	1.04493	0.5437	0.987778	up	15982	Ifnl|PC4|Tis7	MGI:MGI:1316717|Ensembl:ENSMUSG00000001627|Vega:OTTMUSG00000035474	12	12 B1|12 18.06 cM	interferon-related developmental regulator 1		GO:0005634(nucleus)//GO:0005737(cytoplasm)	GO:0061629(RNA polymerase II sequence-specific DNA binding transcription factor binding)	GO:0030517(negative regulation of axon extension)//GO:0014706(striated muscle tissue development)//GO:0043403(skeletal muscle tissue regeneration)//GO:0030154(cell differentiation)//GO:0048671(negative regulation of collateral sprouting)//GO:0007275(multicellular organism development)//GO:0045944(positive regulation of transcription from RNA polymerase II promoter)//GO:0042692(muscle cell differe…
Stk38l	ENSMUSG00000001630	protein_coding	+	chr6:146724994-146778812	19.1936	2.77867	6.90748	2.78816	0.04	0.793558	up	232533	4930473A22Rik|B230328I19|Ndr2|Ndr54	MGI:MGI:1922250|Ensembl:ENSMUSG00000001630|Vega:OTTMUSG00000025646	6	6|6 G3	serine/threonine kinase 38 like		GO:0016020(membrane)//GO:0015629(actin cytoskeleton)//GO:0005856(cytoskeleton)//GO:0005737(cytoplasm)	GO:0004674(protein serine/threonine kinase activity)//GO:0004672(protein kinase activity)//GO:0000287(magnesium ion binding)//GO:0000166(nucleotide binding)//GO:0016301(kinase activity)//GO:0046872(metal ion binding)//GO:0003779(actin binding)//GO:0005524(ATP binding)//GO:0016740(transferase activity)	GO:0016310(phosphorylation)//GO:0006468(protein phosphorylation)//GO:0018105(peptidyl-serine phosphorylation)//GO:0035556(intracellular signal transduction)//GO:0051128(regulation of cellular component organization)
Gramd3	ENSMUSG00000001700	protein_coding	+	chr18:56432131-56503792	1.68792	0.776086	2.17492	1.12096	0.50535	0.987778	up	107022	9030613F08Rik|9130427A09Rik|AW061306|NS3TP2	MGI:MGI:1914815|Ensembl:ENSMUSG00000001700	18	18|18 D2	GRAM domain containing 3		GO:0005881(cytoplasmic microtubule)	GO:0003674(molecular_function)	GO:0008150(biological_process)
Folr1	ENSMUSG00000001827	protein_coding	-	chr7:101858330-101870788	0.181191	0	inf	inf	1	1	up	14275	FBP1|Folbp-1|Folbp1	MGI:MGI:95568|Ensembl:ENSMUSG00000001827|Vega:OTTMUSG00000022222	7	7|7 E3	folate receptor 1 (adult)	mmu04144(Endocytosis)	GO:0005768(endosome)//GO:0005886(plasma membrane)//GO:0070062(extracellular exosome)//GO:0005576(extracellular region)//GO:0005903(brush border)//GO:0009986(cell surface)//GO:0031362(anchored component of external side of plasma membrane)//GO:0016020(membrane)//GO:0031225(anchored component of membrane)//GO:0016323(basolateral plasma membrane)//GO:0031526(brush border membrane)//GO:0046658(anchor…	GO:0004872(receptor activity)//GO:0008517(folic acid transporter activity)//GO:0008144(drug binding)//GO:0005542(folic acid binding)//GO:0051870(methotrexate binding)	GO:0003253(cardiac neural crest cell migration involved in outflow tract morphogenesis)//GO:0003147(neural crest cell migration involved in heart formation)//GO:0071231(cellular response to folic acid)//GO:0061626(pharyngeal arch artery morphogenesis)//GO:0017015(regulation of transforming growth factor beta receptor signaling pathway)//GO:0001947(heart looping)//GO:0046655(folic acid metabolic p…
Hsf2bp	ENSMUSG00000002076	protein_coding	-	chr17:31944768-32034508	0.748405	0.0188543	39.694	5.31085	0.29705	0.987778	up	74377	4932437G14Rik	MGI:MGI:1921627|Ensembl:ENSMUSG00000002076|Vega:OTTMUSG00000031368	17	17|17 B1	heat shock transcription factor 2 binding protein		GO:0005829(cytosol)	GO:0005515(protein binding)	GO:0006366(transcription from RNA polymerase II promoter)//GO:0007283(spermatogenesis)//GO:0098779(mitophagy in response to mitochondrial depolarization)
Mybpc3	ENSMUSG00000002100	protein_coding	+	chr2:91118143-91136516	0.589825	0.265889	2.21831	1.14946	0.6125	0.987778	up	17868	-	MGI:MGI:102844|Ensembl:ENSMUSG00000002100|Vega:OTTMUSG00000014369	2	2|2 E1	myosin binding protein C, cardiac	mmu05410(Hypertrophic cardiomyopathy (HCM))//mmu05414(Dilated cardiomyopathy)	GO:0031672(A band)//GO:0030016(myofibril)//GO:0030017(sarcomere)//GO:0005863(striated muscle myosin thick filament)//GO:0005856(cytoskeleton)//GO:0032982(myosin filament)	GO:0008307(structural constituent of muscle)//GO:0005200(structural constituent of cytoskeleton)//GO:0003779(actin binding)//GO:0042802(identical protein binding)//GO:0017022(myosin binding)//GO:0046872(metal ion binding)//GO:0005515(protein binding)//GO:0032036(myosin heavy chain binding)	GO:0031034(myosin filament assembly)//GO:0002027(regulation of heart rate)//GO:0003007(heart morphogenesis)//GO:0006936(muscle contraction)//GO:0007155(cell adhesion)//GO:0008016(regulation of heart contraction)//GO:0060048(cardiac muscle contraction)//GO:0055010(ventricular cardiac muscle tissue morphogenesis)//GO:0045214(sarcomere organization)
Mov10	ENSMUSG00000002227	protein_coding	-	chr3:104794835-104818563	70.5715	14.8361	4.75673	2.24997	0.047	0.822411	up	17454	C77703|Mov-10	MGI:MGI:97054|Ensembl:ENSMUSG00000002227|Vega:OTTMUSG00000022217	3	3|3 F2	Moloney leukemia virus 10		GO:0000932(cytoplasmic mRNA processing body)//GO:0005615(extracellular space)//GO:0005737(cytoplasm)	GO:0005524(ATP binding)//GO:0003723(RNA binding)//GO:0004386(helicase activity)//GO:0000166(nucleotide binding)//GO:0044822(poly(A) RNA binding)//GO:0016787(hydrolase activity)	GO:0031047(gene silencing by RNA)//GO:0035195(gene silencing by miRNA)//GO:0035279(mRNA cleavage involved in gene silencing by miRNA)
Daxx	ENSMUSG00000002307	protein_coding	+	chr17:33909413-33915589	170.819	43.6455	3.9138	1.96857	0.0423	0.793558	up	13163	-	MGI:MGI:1197015|Ensembl:ENSMUSG00000002307|Vega:OTTMUSG00000037068	17	17 B1|17 17.98 cM	Fas death domain-associated protein	mmu04010(MAPK signaling pathway)//mmu05014(Amyotrophic lateral sclerosis (ALS))//mmu05168(Herpes simplex infection)	GO:0000792(heterochromatin)//GO:0005874(microtubule)//GO:0005938(cell cortex)//GO:0001741(XY body)//GO:0005694(chromosome)//GO:0005829(cytosol)//GO:0043005(neuron projection)//GO:0016605(PML body)//GO:0044297(cell body)//GO:0005634(nucleus)//GO:0070603(SWI/SNF superfamily-type complex)//GO:0000775(chromosome, centromeric region)//GO:0005737(cytoplasm)	GO:0030295(protein kinase activator activity)//GO:0019894(kinesin binding)//GO:0019901(protein kinase binding)//GO:0019899(enzyme binding)//GO:0047485(protein N-terminus binding)//GO:0042393(histone binding)//GO:0008432(JUN kinase binding)//GO:0031625(ubiquitin protein ligase binding)//GO:0008134(transcription factor binding)//GO:0003714(transcription corepressor activity)//GO:0050681(androgen re…	GO:0000122(negative regulation of transcription from RNA polymerase II promoter)//GO:0016568(chromatin modification)//GO:0097190(apoptotic signaling pathway)//GO:0043066(negative regulation of apoptotic process)//GO:0031396(regulation of protein ubiquitination)//GO:0030521(androgen receptor signaling pathway)//GO:0006915(apoptotic process)//GO:0043065(positive regulation of apoptotic process)//GO…
Ncan	ENSMUSG00000002341	protein_coding	-	chr8:70093084-70120873	0.10353	0.0494239	2.09472	1.06676	1	1	up	13004	C230035B04|Cspg3|Cspg3-rs|Tgfbit	MGI:MGI:104694|Ensembl:ENSMUSG00000002341|Vega:OTTMUSG00000022194	8	8 B3.3|8 34.15 cM	neurocan		GO:0005578(proteinaceous extracellular matrix)//GO:0005576(extracellular region)	GO:0005201(extracellular matrix structural constituent)//GO:0030246(carbohydrate binding)//GO:0005540(hyaluronic acid binding)//GO:0005509(calcium ion binding)	GO:0001501(skeletal system development)//GO:0051823(regulation of synapse structural plasticity)//GO:0007155(cell adhesion)//GO:0007417(central nervous system development)
Ikzf4	ENSMUSG00000002578	protein_coding	-	chr10:128630842-128649811	0.179931	0	inf	inf	1	1	up	22781	A630026H08Rik|Eos|Zfpn1a4|Znfn1a4	MGI:MGI:1343139|Ensembl:ENSMUSG00000002578|Vega:OTTMUSG00000025110	10	10|10 D3	IKAROS family zinc finger 4		GO:0005654(nucleoplasm)//GO:0005634(nucleus)//GO:0005813(centrosome)	GO:0003676(nucleic acid binding)//GO:0046982(protein heterodimerization activity)//GO:0042803(protein homodimerization activity)//GO:0043565(sequence-specific DNA binding)//GO:0003700(transcription factor activity, sequence-specific DNA binding)//GO:0044212(transcription regulatory region DNA binding)//GO:0043425(bHLH transcription factor binding)//GO:0046872(metal ion binding)//GO:0005515(protei…	GO:0045892(negative regulation of transcription, DNA-templated)//GO:0006351(transcription, DNA-templated)//GO:0006355(regulation of transcription, DNA-templated)//GO:0045944(positive regulation of transcription from RNA polymerase II promoter)
Lcp2	ENSMUSG00000002699	protein_coding	+	chr11:33629338-34098554	156.988	62.6076	2.50748	1.32624	0.171	0.987778	up	16822	AI323664|BB161688|SLP-76|SLP76|m1Khoe|twm	MGI:MGI:1321402|Ensembl:ENSMUSG00000002699|Vega:OTTMUSG00000005404	11	11|11 A4	lymphocyte cytosolic protein 2	mmu04015(Rap1 signaling pathway)//mmu04380(Osteoclast differentiation)//mmu04611(Platelet activation)//mmu04650(Natural killer cell mediated cytotoxicity)//mmu04660(T cell receptor signaling pathway)//mmu04664(Fc epsilon RI signaling pathway)	GO:0036398(TCR signalosome)//GO:0044853(plasma membrane raft)//GO:0005911(cell-cell junction)//GO:0005737(cytoplasm)//GO:0005829(cytosol)	GO:0005515(protein binding)	GO:0007169(transmembrane receptor protein tyrosine kinase signaling pathway)//GO:0045576(mast cell activation)//GO:0050852(T cell receptor signaling pathway)//GO:0006955(immune response)//GO:0035556(intracellular signal transduction)//GO:0050663(cytokine secretion)
Pla1a	ENSMUSG00000002847	protein_coding	-	chr16:38396118-38433145	4.37167	0.0288038	151.774	7.24578	0.2504	0.987778	up	85031	AA986889|Ps-pla1|Pspla1	MGI:MGI:1934677|Ensembl:ENSMUSG00000002847	16	16 B4|16 26.83 cM	phospholipase A1 member A	mmu04014(Ras signaling pathway)	GO:0070062(extracellular exosome)//GO:0005576(extracellular region)//GO:0002080(acrosomal membrane)	GO:0043907(Cys-tRNA(Pro) hydrolase activity)//GO:0080031(methyl salicylate esterase activity)//GO:0050253(retinyl-palmitate esterase activity)//GO:0043906(Ala-tRNA(Pro) hydrolase activity)//GO:0018732(sulfolactone hydrolase activity)//GO:0008970(phosphatidylcholine 1-acylhydrolase activity)//GO:0080032(methyl jasmonate esterase activity)//GO:0016787(hydrolase activity)//GO:0043905(Ser-tRNA(Thr) h…	GO:0006629(lipid metabolic process)//GO:0016042(lipid catabolic process)//GO:0008150(biological_process)
Slc2a3	ENSMUSG00000003153	protein_coding	-	chr6:122727808-122801640	0.27054	0	inf	inf	1	1	up	20527	AA408729|AL023014|AL024341|AU040424|C78366|Glut-3|Glut3	MGI:MGI:95757|Ensembl:ENSMUSG00000003153|Vega:OTTMUSG00000036005	6	6 F2|6 57.82 cM	solute carrier family 2 (facilitated glucose transporter), member 3		GO:0005886(plasma membrane)//GO:0005887(integral component of plasma membrane)//GO:0005901(caveola)//GO:0016020(membrane)//GO:0016021(integral component of membrane)//GO:0070062(extracellular exosome)//GO:0030672(synaptic vesicle membrane)//GO:0005737(cytoplasm)//GO:0002080(acrosomal membrane)	GO:0005536(glucose binding)//GO:0019900(kinase binding)//GO:0022857(transmembrane transporter activity)//GO:0016936(galactoside binding)//GO:0015145(monosaccharide transmembrane transporter activity)//GO:0005215(transporter activity)//GO:0033222(xylose binding)//GO:0022891(substrate-specific transmembrane transporter activity)//GO:0055056(D-glucose transmembrane transporter activity)//GO:0033300(…	GO:0015758(glucose transport)//GO:1904659(glucose transmembrane transport)//GO:0070837(dehydroascorbic acid transport)//GO:0055085(transmembrane transport)//GO:0006810(transport)//GO:0008643(carbohydrate transport)
Cyp4f18	ENSMUSG00000003484	protein_coding	-	chr8:71951037-72009626	4.62055	0.582375	7.93395	2.98804	0.22445	0.987778	up	72054	1810054N16Rik|Cyp4f3|Cypf18	MGI:MGI:1919304|Ensembl:ENSMUSG00000003484|Vega:OTTMUSG00000025159	8	8|8 C1	cytochrome P450, family 4, subfamily f, polypeptide 18	mmu00590(Arachidonic acid metabolism)//mmu01100(Metabolic pathways)	GO:0016021(integral component of membrane)//GO:0016020(membrane)//GO:0043231(intracellular membrane-bounded organelle)//GO:0005737(cytoplasm)//GO:0005783(endoplasmic reticulum)//GO:0016324(apical plasma membrane)	GO:0005506(iron ion binding)//GO:0052871(alpha-tocopherol omega-hydroxylase activity)//GO:0016709(oxidoreductase activity, acting on paired donors, with incorporation or reduction of molecular oxygen, NAD(P)H as one donor, and incorporation of one atom of oxygen)//GO:0050051(leukotriene-B4 20-monooxygenase activity)//GO:0016705(oxidoreductase activity, acting on paired donors, with incorporation …	GO:0055114(oxidation-reduction process)//GO:0042360(vitamin E metabolic process)//GO:0017144(drug metabolic process)//GO:0019369(arachidonic acid metabolic process)//GO:0042376(phylloquinone catabolic process)//GO:0036101(leukotriene B4 catabolic process)//GO:0042377(vitamin K catabolic process)//GO:0032305(positive regulation of icosanoid secretion)//GO:0008217(regulation of blood pressure)//GO:…
Ier3	ENSMUSG00000003541	protein_coding	+	chr17:35821683-35822923	163.096	29.9957	5.43734	2.4429	0.0346	0.766478	up	15937	AI663993|IEX-1|cI-3|gly96	MGI:MGI:104814|Ensembl:ENSMUSG00000003541|Vega:OTTMUSG00000037405	17	17|17 B1	immediate early response 3		GO:0016020(membrane)//GO:0016021(integral component of membrane)//GO:0005634(nucleus)	GO:0005515(protein binding)	GO:0046822(regulation of nucleocytoplasmic transport)//GO:0045732(positive regulation of protein catabolic process)//GO:2001020(regulation of response to DNA damage stimulus)//GO:0003085(negative regulation of systemic arterial blood pressure)//GO:0050728(negative regulation of inflammatory response)//GO:0008630(intrinsic apoptotic signaling pathway in response to DNA damage)//GO:0045820(negative…
Sec14l2	ENSMUSG00000003585	protein_coding	-	chr11:4097038-4123415	0.766844	0.290413	2.64053	1.40083	0.3402	0.987778	up	67815	1300013M05Rik|Spf|TAP	MGI:MGI:1915065|Ensembl:ENSMUSG00000003585|Vega:OTTMUSG00000005050	11	11|11 A1	SEC14-like lipid binding 2		GO:0016021(integral component of membrane)//GO:0070062(extracellular exosome)//GO:0005829(cytosol)//GO:0005622(intracellular)//GO:0005634(nucleus)//GO:0005737(cytoplasm)	GO:0008289(lipid binding)//GO:0005215(transporter activity)//GO:0016765(transferase activity, transferring alkyl or aryl (other than methyl) groups)//GO:0008047(enzyme activator activity)	GO:0045542(positive regulation of cholesterol biosynthetic process)//GO:0006810(transport)//GO:0006351(transcription, DNA-templated)//GO:0006355(regulation of transcription, DNA-templated)
Cp	ENSMUSG00000003617	protein_coding	+	chr3:19733966-20043836	69.4701	9.82946	7.06755	2.82121	0.00495	0.462118	up	12870	D3Ertd555e	MGI:MGI:88476|Ensembl:ENSMUSG00000003617|Vega:OTTMUSG00000023513	3	3|3 D	ceruloplasmin	mmu00860(Porphyrin and chlorophyll metabolism)	GO:0070062(extracellular exosome)//GO:0005576(extracellular region)//GO:0005765(lysosomal membrane)//GO:0072562(blood microparticle)//GO:0005615(extracellular space)//GO:0046658(anchored component of plasma membrane)	GO:0005507(copper ion binding)//GO:0051087(chaperone binding)//GO:0016491(oxidoreductase activity)//GO:0004322(ferroxidase activity)//GO:0046872(metal ion binding)	GO:0055114(oxidation-reduction process)//GO:0046688(response to copper ion)//GO:0006879(cellular iron ion homeostasis)//GO:0006810(transport)//GO:0006825(copper ion transport)//GO:0006811(ion transport)
Calb2	ENSMUSG00000003657	protein_coding	-	chr8:110142538-110168206	0.211158	0	inf	inf	1	1	up	12308	CR	MGI:MGI:101914|Ensembl:ENSMUSG00000003657	8	8|8 E1	calbindin 2		GO:0005921(gap junction)//GO:0043005(neuron projection)//GO:0005623(cell)//GO:0005829(cytosol)//GO:0045202(synapse)//GO:0005634(nucleus)//GO:0005737(cytoplasm)//GO:0043195(terminal bouton)	GO:0046872(metal ion binding)//GO:0005509(calcium ion binding)	GO:0051480(regulation of cytosolic calcium ion concentration)
Has1	ENSMUSG00000003665	protein_coding	-	chr17:17843327-17870936	0.288464	0	inf	inf	1	1	up	15116	HAS	MGI:MGI:106590|Ensembl:ENSMUSG00000003665	17	17 A3.2|17 10.53 cM	hyaluronan synthase1		GO:0016020(membrane)//GO:0016021(integral component of membrane)//GO:0005887(integral component of plasma membrane)//GO:0005737(cytoplasm)	GO:0050501(hyaluronan synthase activity)//GO:0016757(transferase activity, transferring glycosyl groups)//GO:0016740(transferase activity)	GO:0036120(cellular response to platelet-derived growth factor stimulus)//GO:0045226(extracellular polysaccharide biosynthetic process)//GO:0007155(cell adhesion)//GO:0010764(negative regulation of fibroblast migration)//GO:0030213(hyaluronan biosynthetic process)//GO:0085029(extracellular matrix assembly)
Ppfia3	ENSMUSG00000003863	protein_coding	-	chr7:45339125-45370583	7.96499	0.295279	26.9744	4.75352	0.107	0.963922	up	76787	2410127E16Rik	MGI:MGI:1924037|Ensembl:ENSMUSG00000003863	7	7|7 B4	protein tyrosine phosphatase, receptor type, f polypeptide (PTPRF), interacting protein (liprin), alpha 3		GO:0048786(presynaptic active zone)//GO:0005737(cytoplasm)	GO:0003674(molecular_function)	GO:0048172(regulation of short-term neuronal synaptic plasticity)//GO:0007269(neurotransmitter secretion)
Il7r	ENSMUSG00000003882	protein_coding	-	chr15:9506160-9529876	74.0382	19.5607	3.78507	1.92032	0.05295	0.842142	up	16197	CD127|IL-7Ralpha	MGI:MGI:96562|Ensembl:ENSMUSG00000003882	15	15 A1|15 4.16 cM	interleukin 7 receptor	mmu04060(Cytokine-cytokine receptor interaction)//mmu04068(FoxO signaling pathway)//mmu04151(PI3K-Akt signaling pathway)//mmu04630(Jak-STAT signaling pathway)//mmu04640(Hematopoietic cell lineage)//mmu05340(Primary immunodeficiency)	GO:0016020(membrane)//GO:0009897(external side of plasma membrane)//GO:0016021(integral component of membrane)	GO:0004896(cytokine receptor activity)	GO:0042100(B cell proliferation)//GO:0000902(cell morphogenesis)//GO:0043029(T cell homeostasis)//GO:0008361(regulation of cell size)//GO:0010628(positive regulation of gene expression)//GO:0048872(homeostasis of number of cells)//GO:0030217(T cell differentiation)//GO:0033089(positive regulation of T cell differentiation in thymus)//GO:0001915(negative regulation of T cell mediated cytotoxicity)…
Stat3	ENSMUSG00000004040	protein_coding	-	chr11:100859350-100939540	85.2376	40.9445	2.08178	1.05782	0.23325	0.987778	up	20848	1110034C02Rik|AW109958|Aprf	MGI:MGI:103038|Ensembl:ENSMUSG00000004040|Vega:OTTMUSG00000002128	11	11 D|11 63.82 cM	signal transducer and activator of transcription 3	mmu04062(Chemokine signaling pathway)//mmu04066(HIF-1 signaling pathway)//mmu04068(FoxO signaling pathway)//mmu04550(Signaling pathways regulating pluripotency of stem cells)//mmu04630(Jak-STAT signaling pathway)//mmu04917(Prolactin signaling pathway)//mmu04920(Adipocytokine signaling pathway)//mmu04931(Insulin resistance)//mmu04933(AGE-RAGE signaling pathway in diabetic complications)//mmu05145(…	GO:0005743(mitochondrial inner membrane)//GO:0000790(nuclear chromatin)//GO:0005886(plasma membrane)//GO:0005739(mitochondrion)//GO:0090575(RNA polymerase II transcription factor complex)//GO:0005654(nucleoplasm)//GO:0005634(nucleus)//GO:0005737(cytoplasm)	GO:0046983(protein dimerization activity)//GO:0019903(protein phosphatase binding)//GO:0004879(RNA polymerase II transcription factor activity, ligand-activated sequence-specific DNA binding)//GO:0031490(chromatin DNA binding)//GO:0043565(sequence-specific DNA binding)//GO:0003700(transcription factor activity, sequence-specific DNA binding)//GO:0019901(protein kinase binding)//GO:0000981(RNA pol…	GO:0034097(response to cytokine)//GO:0046902(regulation of mitochondrial membrane permeability)//GO:0016310(phosphorylation)//GO:0010628(positive regulation of gene expression)//GO:0060548(negative regulation of cell death)//GO:1901215(negative regulation of neuron death)//GO:1902895(positive regulation of pri-miRNA transcription from RNA polymerase II promoter)//GO:0060396(growth hormone recepto…
Col5a3	ENSMUSG00000004098	protein_coding	-	chr9:20770049-20815067	3.52381	0.0668862	52.6835	5.71928	0.0463	0.82053	up	53867	-	MGI:MGI:1858212|Ensembl:ENSMUSG00000004098|Vega:OTTMUSG00000022343	9	9|9 A3	collagen, type V, alpha 3	mmu04974(Protein digestion and absorption)	GO:0031012(extracellular matrix)//GO:0070062(extracellular exosome)//GO:0005588(collagen type V trimer)	GO:0005198(structural molecule activity)//GO:0008201(heparin binding)//GO:0043394(proteoglycan binding)	GO:0007160(cell-matrix adhesion)//GO:0030198(extracellular matrix organization)
Cacna1b	ENSMUSG00000004113	protein_coding	-	chr2:24603886-24763152	0.771466	0.130698	5.90264	2.56136	0.2229	0.987778	up	12287	AW050276|AW060892|AW822256|Cav2.2|Cchn1a|alpha(1B)	MGI:MGI:88296|Ensembl:ENSMUSG00000004113|Vega:OTTMUSG00000012011	2	2 16.58 cM|2 A2	calcium channel, voltage-dependent, N type, alpha 1B subunit	mmu04010(MAPK signaling pathway)//mmu04020(Calcium signaling pathway)//mmu04721(Synaptic vesicle cycle)//mmu04723(Retrograde endocannabinoid signaling)//mmu04725(Cholinergic synapse)//mmu04726(Serotonergic synapse)//mmu04727(GABAergic synapse)//mmu04728(Dopaminergic synapse)//mmu04930(Type II diabetes mellitus)//mmu05032(Morphine addiction)//mmu05033(Nicotine addiction)	GO:0043679(axon terminus)//GO:0005886(plasma membrane)//GO:0043005(neuron projection)//GO:0016020(membrane)//GO:0030425(dendrite)//GO:0043234(protein complex)//GO:0016021(integral component of membrane)//GO:0043198(dendritic shaft)//GO:0005891(voltage-gated calcium channel complex)//GO:0043025(neuronal cell body)	GO:0005245(voltage-gated calcium channel activity)//GO:0051721(protein phosphatase 2A binding)//GO:0005524(ATP binding)//GO:0005244(voltage-gated ion channel activity)//GO:0005216(ion channel activity)//GO:0000166(nucleotide binding)//GO:0008331(high voltage-gated calcium channel activity)//GO:0008022(protein C-terminus binding)//GO:0005262(calcium channel activity)//GO:0046872(metal ion binding)…	GO:0001956(positive regulation of neurotransmitter secretion)//GO:0070509(calcium ion import)//GO:0034765(regulation of ion transmembrane transport)//GO:0019233(sensory perception of pain)//GO:0070588(calcium ion transmembrane transport)//GO:0033574(response to testosterone)//GO:0055085(transmembrane transport)//GO:0008217(regulation of blood pressure)//GO:0008016(regulation of heart contraction)…
Il12b	ENSMUSG00000004296	protein_coding	+	chr11:44400062-44414033	493.475	0.215746	2287.25	11.1594	0.0452	0.813877	up	16160	Il-12b|Il-12p40|Il12p40|p40	MGI:MGI:96540|Ensembl:ENSMUSG00000004296|Vega:OTTMUSG00000005468	11	11 25.94 cM|11 A5-B2	interleukin 12b	mmu04060(Cytokine-cytokine receptor interaction)//mmu04620(Toll-like receptor signaling pathway)//mmu04622(RIG-I-like receptor signaling pathway)//mmu04630(Jak-STAT signaling pathway)//mmu04940(Type I diabetes mellitus)//mmu05133(Pertussis)//mmu05134(Legionellosis)//mmu05140(Leishmaniasis)//mmu05142(Chagas disease (American trypanosomiasis))//mmu05143(African trypanosomiasis)//mmu05145(Toxoplasmo…	GO:0043514(interleukin-12 complex)//GO:0005576(extracellular region)//GO:0016020(membrane)//GO:0070743(interleukin-23 complex)//GO:0005615(extracellular space)//GO:0005737(cytoplasm)	GO:0008083(growth factor activity)//GO:0005125(cytokine activity)//GO:0042803(protein homodimerization activity)//GO:0046982(protein heterodimerization activity)//GO:0042802(identical protein binding)//GO:0042164(interleukin-12 alpha subunit binding)//GO:0005143(interleukin-12 receptor binding)//GO:0004896(cytokine receptor activity)//GO:0005126(cytokine receptor binding)//GO:0005515(protein bind…	GO:0042523(positive regulation of tyrosine phosphorylation of Stat5 protein)//GO:0042104(positive regulation of activated T cell proliferation)//GO:0050829(defense response to Gram-negative bacterium)//GO:0042520(positive regulation of tyrosine phosphorylation of Stat4 protein)//GO:0016477(cell migration)//GO:0030101(natural killer cell activation)//GO:0007166(cell surface receptor signaling path…
Hif3a	ENSMUSG00000004328	protein_coding	-	chr7:17031506-17062427	0.209768	0	inf	inf	1	1	up	53417	Ipas|MOP7|NEPAS|bHLHe17	MGI:MGI:1859778|Ensembl:ENSMUSG00000004328|Vega:OTTMUSG00000022817	7	7|7 A2	hypoxia inducible factor 3, alpha subunit		GO:0005634(nucleus)//GO:0005737(cytoplasm)	GO:0000981(RNA polymerase II transcription factor activity, sequence-specific DNA binding)//GO:0046983(protein dimerization activity)//GO:0005515(protein binding)//GO:0003677(DNA binding)//GO:0003700(transcription factor activity, sequence-specific DNA binding)	GO:0001666(response to hypoxia)//GO:0006351(transcription, DNA-templated)//GO:0006366(transcription from RNA polymerase II promoter)//GO:0007275(multicellular organism development)//GO:0045944(positive regulation of transcription from RNA polymerase II promoter)//GO:0006915(apoptotic process)//GO:0006355(regulation of transcription, DNA-templated)//GO:0001525(angiogenesis)
Spic	ENSMUSG00000004359	protein_coding	-	chr10:88051281-89344762	0.436496	0.045232	9.65014	3.27055	1	1	up	20728	AU019198|C76795|Prf|Spi-C	MGI:MGI:1341168|Ensembl:ENSMUSG00000004359|Vega:OTTMUSG00000031753	10	10|10 C	Spi-C transcription factor (Spi-1/PU.1 related)		GO:0005634(nucleus)	GO:0000981(RNA polymerase II transcription factor activity, sequence-specific DNA binding)//GO:0003677(DNA binding)//GO:0043565(sequence-specific DNA binding)//GO:0003700(transcription factor activity, sequence-specific DNA binding)	GO:0045944(positive regulation of transcription from RNA polymerase II promoter)//GO:0030154(cell differentiation)//GO:0006351(transcription, DNA-templated)//GO:0006355(regulation of transcription, DNA-templated)//GO:0001824(blastocyst development)
Mettl17	ENSMUSG00000004561	protein_coding	+	chr14:51884841-51896745	29.2193	10.8819	2.68513	1.42499	0.3047	0.987778	up	52535	2310032K15Rik|D14Ertd209e|Mett11d1	MGI:MGI:1098577|Ensembl:ENSMUSG00000004561|Vega:OTTMUSG00000036453	14	14 C2|14 26.71 cM	methyltransferase like 17		GO:0030529(intracellular ribonucleoprotein complex)//GO:0005654(nucleoplasm)//GO:0005634(nucleus)//GO:0005840(ribosome)//GO:0005739(mitochondrion)	GO:0034807(4,5-dihydroxybenzo(a)pyrene methyltransferase activity)//GO:0043827(tRNA (adenine-57, 58-N(1)-) methyltransferase activity)//GO:0016274(protein-arginine N-methyltransferase activity)//GO:0008172(S-methyltransferase activity)//GO:0051995(Se-methyltransferase activity)//GO:0043777(cobalt-precorrin-7 C15-methyltransferase activity)//GO:0043803(hydroxyneurosporene-O-methyltransferase activ…	GO:0006412(translation)//GO:0008535(respiratory chain complex IV assembly)//GO:0032259(methylation)//GO:0009060(aerobic respiration)
Hdac9	ENSMUSG00000004698	protein_coding	-	chr12:34095876-34917095	7.50629	2.9179	2.5725	1.36317	0.30765	0.987778	up	79221	AV022454|D030072B18Rik|HD7B|HD9|HDRP|Hdac7b|Mitr|mKIAA0744	MGI:MGI:1931221|Ensembl:ENSMUSG00000004698	12	12|12 A3	histone deacetylase 9	mmu05034(Alcoholism)//mmu05203(Viral carcinogenesis)	GO:0000118(histone deacetylase complex)//GO:0005634(nucleus)//GO:0035097(histone methyltransferase complex)//GO:0005667(transcription factor complex)//GO:0005737(cytoplasm)	GO:0032041(NAD-dependent histone deacetylase activity (H3-K14 specific))//GO:0042826(histone deacetylase binding)//GO:0005080(protein kinase C binding)//GO:0033558(protein deacetylase activity)//GO:0070491(repressing transcription factor binding)//GO:0008134(transcription factor binding)//GO:0003714(transcription corepressor activity)//GO:0005515(protein binding)//GO:0004407(histone deacetylase a…	GO:0007507(heart development)//GO:0016575(histone deacetylation)//GO:0090050(positive regulation of cell migration involved in sprouting angiogenesis)//GO:0016568(chromatin modification)//GO:0034983(peptidyl-lysine deacetylation)//GO:0006351(transcription, DNA-templated)//GO:0048742(regulation of skeletal muscle fiber development)//GO:0070933(histone H4 deacetylation)//GO:0006954(inflammatory res…
Emr1	ENSMUSG00000004730	protein_coding	+	chr17:57358685-57483529	260.005	124.575	2.08713	1.06152	0.3293	0.987778	up
Pgf	ENSMUSG00000004791	protein_coding	-	chr12:85166638-85177296	0.899234	0.37405	2.40406	1.26547	0.5431	0.987778	up	18654	AI854365|PIGF|Plgf	MGI:MGI:105095|Ensembl:ENSMUSG00000004791	12	12 39.58 cM|12 D	placental growth factor	mmu04014(Ras signaling pathway)//mmu04015(Rap1 signaling pathway)//mmu04151(PI3K-Akt signaling pathway)//mmu04510(Focal adhesion)//mmu05200(Pathways in cancer)	GO:0016020(membrane)//GO:0005576(extracellular region)//GO:0005615(extracellular space)	GO:0046982(protein heterodimerization activity)//GO:0008083(growth factor activity)//GO:0042803(protein homodimerization activity)	GO:0008284(positive regulation of cell proliferation)//GO:0051781(positive regulation of cell division)//GO:0045766(positive regulation of angiogenesis)//GO:0060688(regulation of morphogenesis of a branching structure)//GO:0030154(cell differentiation)//GO:0001658(branching involved in ureteric bud morphogenesis)//GO:0007275(multicellular organism development)//GO:0002040(sprouting angiogenesis)/…
Grap	ENSMUSG00000004837	protein_coding	+	chr11:61653264-61720826	4.05626	0.493444	8.22029	3.03919	0.105	0.960125	up	71520	8430435N19Rik|BB233594	MGI:MGI:1918770|Ensembl:ENSMUSG00000004837|Vega:OTTMUSG00000005843	11	11|11 B2	GRB2-related adaptor protein		GO:0005575(cellular_component)	GO:0003674(molecular_function)	GO:0008150(biological_process)
Pax3	ENSMUSG00000004872	protein_coding	-	chr1:78101266-78197134	0.173706	0.0163111	10.6496	3.41273	1	1	up	18505	Pax-3|Sp|Splchl2|splotch	MGI:MGI:97487|Ensembl:ENSMUSG00000004872|Vega:OTTMUSG00000037633	1	1 C4|1 39.79 cM	paired box 3	mmu05202(Transcriptional misregulation in cancer)	GO:0005654(nucleoplasm)//GO:0005667(transcription factor complex)//GO:0005634(nucleus)	GO:0003700(transcription factor activity, sequence-specific DNA binding)//GO:0043565(sequence-specific DNA binding)//GO:0003682(chromatin binding)//GO:0003705(transcription factor activity, RNA polymerase II distal enhancer sequence-specific binding)//GO:0071837(HMG box domain binding)//GO:0005515(protein binding)//GO:0003677(DNA binding)	GO:0007517(muscle organ development)//GO:0055007(cardiac muscle cell differentiation)//GO:0060594(mammary gland specification)//GO:0021915(neural tube development)//GO:0016477(cell migration)//GO:0000122(negative regulation of transcription from RNA polymerase II promoter)//GO:0001843(neural tube closure)//GO:0045893(positive regulation of transcription, DNA-templated)//GO:0021527(spinal cord ass…
Map2k1	ENSMUSG00000004936	protein_coding	-	chr9:64185769-64253631	125.06	52.6228	2.37655	1.24887	0.1878	0.987778	up	26395	MAPKK1|MEKK1|Mek1|Prkmk1	MGI:MGI:1346866|Ensembl:ENSMUSG00000004936|Vega:OTTMUSG00000016895	9	9 C|9 34.55 cM	mitogen-activated protein kinase kinase 1	mmu04010(MAPK signaling pathway)//mmu04012(ErbB signaling pathway)//mmu04014(Ras signaling pathway)//mmu04015(Rap1 signaling pathway)//mmu04022(cGMP-PKG signaling pathway)//mmu04024(cAMP signaling pathway)//mmu04062(Chemokine signaling pathway)//mmu04066(HIF-1 signaling pathway)//mmu04068(FoxO signaling pathway)//mmu04071(Sphingolipid signaling pathway)//mmu04072(Phospholipase D signaling pathway…	GO:0005886(plasma membrane)//GO:0005634(nucleus)//GO:0005874(microtubule)//GO:0005938(cell cortex)//GO:0030424(axon)//GO:0016020(membrane)//GO:0030425(dendrite)//GO:0048471(perinuclear region of cytoplasm)//GO:0005794(Golgi apparatus)//GO:0005770(late endosome)//GO:0005829(cytosol)//GO:0005739(mitochondrion)//GO:0043204(perikaryon)//GO:0005925(focal adhesion)//GO:0070062(extracellular exosome)//G…	GO:0047485(protein N-terminus binding)//GO:0004674(protein serine/threonine kinase activity)//GO:0019901(protein kinase binding)//GO:0004702(receptor signaling protein serine/threonine kinase activity)//GO:0004672(protein kinase activity)//GO:0017016(Ras GTPase binding)//GO:0004728(receptor signaling protein tyrosine phosphatase activity)//GO:0004712(protein serine/threonine/tyrosine kinase activ…	GO:0060674(placenta blood vessel development)//GO:0048313(Golgi inheritance)//GO:0060020(Bergmann glial cell differentiation)//GO:0006979(response to oxidative stress)//GO:0016310(phosphorylation)//GO:0010628(positive regulation of gene expression)//GO:0047496(vesicle transport along microtubule)//GO:0090398(cellular senescence)//GO:0090170(regulation of Golgi inheritance)//GO:0008285(negative re…
Dtx2	ENSMUSG00000004947	protein_coding	+	chr5:135994799-136032872	13.8994	3.81781	3.64069	1.86421	0.09355	0.938732	up	74198	2610524D08Rik|AA408415|AU022494|Deltex2	MGI:MGI:1921448|Ensembl:ENSMUSG00000004947|Vega:OTTMUSG00000025375	5	5|5 G2	deltex 2, E3 ubiquitin ligase	mmu04330(Notch signaling pathway)	GO:0031965(nuclear membrane)//GO:0005654(nucleoplasm)//GO:0005634(nucleus)//GO:0005737(cytoplasm)	GO:0070740(tubulin-glutamic acid ligase activity)//GO:0008270(zinc ion binding)//GO:0070739(protein-glutamic acid ligase activity)//GO:0070735(protein-glycine ligase activity)//GO:0008766(UDP-N-acetylmuramoylalanyl-D-glutamyl-2,6-diaminopimelate-D-alanyl-D-alanine ligase activity)//GO:0070737(protein-glycine ligase activity, elongating)//GO:0018169(ribosomal S6-glutamic acid ligase activity)//GO:…	GO:0007219(Notch signaling pathway)
Slc1a2	ENSMUSG00000005089	protein_coding	+	chr2:102658658-102790784	62.0685	0.0172638	3595.31	11.8119	0.0015	0.280071	up	20511	1700091C19Rik|2900019G14Rik|AI159670|Eaat2|GLT-1|GLT1|MGLT1	MGI:MGI:101931|Ensembl:ENSMUSG00000005089|Vega:OTTMUSG00000014848	2	2 E2|2 54.13 cM	solute carrier family 1 (glial high affinity glutamate transporter), member 2	mmu04724(Glutamatergic synapse)//mmu05014(Amyotrophic lateral sclerosis (ALS))	GO:0045202(synapse)//GO:0005886(plasma membrane)//GO:0005887(integral component of plasma membrane)//GO:0009986(cell surface)//GO:0043005(neuron projection)//GO:0016020(membrane)//GO:0030424(axon)//GO:0016021(integral component of membrane)//GO:0043198(dendritic shaft)//GO:0030673(axolemma)//GO:0042734(presynaptic membrane)//GO:0043197(dendritic spine)	GO:0015501(glutamate:sodium symporter activity)//GO:0008509(anion transmembrane transporter activity)//GO:0015293(symporter activity)//GO:0005313(L-glutamate transmembrane transporter activity)//GO:0005314(high-affinity glutamate transmembrane transporter activity)	GO:0046326(positive regulation of glucose import)//GO:0015813(L-glutamate transport)//GO:0043200(response to amino acid)//GO:0007632(visual behavior)//GO:0021537(telencephalon development)//GO:0035264(multicellular organism growth)//GO:0098656(anion transmembrane transport)//GO:0009416(response to light stimulus)//GO:0009611(response to wounding)//GO:0031668(cellular response to extracellular sti…
Crbn	ENSMUSG00000005362	protein_coding	-	chr6:106769119-106800074	50.468	13.6343	3.70155	1.88813	0.19185	0.987778	up	58799	2610203G15Rik|2900045O07Rik|AF229032|AW108261|piL	MGI:MGI:1913277|Ensembl:ENSMUSG00000005362|Vega:OTTMUSG00000023530	6	6|6 E2	cereblon		GO:0005730(nucleolus)//GO:0005634(nucleus)//GO:0031464(Cul4A-RING E3 ubiquitin ligase complex)//GO:0005737(cytoplasm)//GO:0016020(membrane)	GO:0004176(ATP-dependent peptidase activity)//GO:0046872(metal ion binding)	GO:0016567(protein ubiquitination)//GO:0090073(positive regulation of protein homodimerization activity)//GO:0043161(proteasome-mediated ubiquitin-dependent protein catabolic process)//GO:0032463(negative regulation of protein homooligomerization)//GO:0006508(proteolysis)//GO:0034766(negative regulation of ion transmembrane transport)
Insrr	ENSMUSG00000005640	protein_coding	+	chr3:87617558-87824306	0.134466	0	inf	inf	1	1	up	23920	Irr	MGI:MGI:1346037|Ensembl:ENSMUSG00000005640|Vega:OTTMUSG00000035156	3	3 F1|3 38.7 cM	insulin receptor-related receptor	mmu04810(Regulation of actin cytoskeleton)//mmu05215(Prostate cancer)	GO:0016020(membrane)//GO:0016021(integral component of membrane)//GO:0005887(integral component of plasma membrane)//GO:0043235(receptor complex)	GO:0004713(protein tyrosine kinase activity)//GO:0004672(protein kinase activity)//GO:0043560(insulin receptor substrate binding)//GO:0004714(transmembrane receptor protein tyrosine kinase activity)//GO:0043548(phosphatidylinositol 3-kinase binding)//GO:0000166(nucleotide binding)//GO:0016301(kinase activity)//GO:0005524(ATP binding)//GO:0016740(transferase activity)	GO:0007169(transmembrane receptor protein tyrosine kinase signaling pathway)//GO:0031532(actin cytoskeleton reorganization)//GO:0016310(phosphorylation)//GO:0006468(protein phosphorylation)//GO:0071469(cellular response to alkaline pH)//GO:0030238(male sex determination)//GO:0046777(protein autophosphorylation)
Cd247	ENSMUSG00000005763	protein_coding	+	chr1:165781074-166002678	0.407849	0.063443	6.42858	2.6845	1	1	up	12503	4930549J05Rik|A430104F18Rik|AW552088|Cd3|Cd3-eta|Cd3-zeta|Cd3h|Cd3z|Cd3zeta|T3z|Tcrk|Tcrz	MGI:MGI:88334|Ensembl:ENSMUSG00000005763|Vega:OTTMUSG00000034863	1	1 73.14 cM|1 G-H	CD247 antigen	mmu04650(Natural killer cell mediated cytotoxicity)//mmu04660(T cell receptor signaling pathway)//mmu05142(Chagas disease (American trypanosomiasis))	GO:0005886(plasma membrane)//GO:0042105(alpha-beta T cell receptor complex)//GO:0016020(membrane)//GO:0016021(integral component of membrane)//GO:0042101(T cell receptor complex)//GO:0005737(cytoplasm)	GO:0005515(protein binding)//GO:0042802(identical protein binding)//GO:0004888(transmembrane signaling receptor activity)	GO:0050852(T cell receptor signaling pathway)//GO:0007166(cell surface receptor signaling pathway)
Rfx5	ENSMUSG00000005774	protein_coding	+	chr3:94912542-95725658	14.8174	5.0254	2.9485	1.55998	0.15165	0.987778	up	53970	-	MGI:MGI:1858421|Ensembl:ENSMUSG00000005774|Vega:OTTMUSG00000019670	3	3 40.74 cM|3 F2	regulatory factor X, 5 (influences HLA class II expression)	mmu04612(Antigen processing and presentation)//mmu05152(Tuberculosis)//mmu05340(Primary immunodeficiency)	GO:0005634(nucleus)	GO:0000978(RNA polymerase II core promoter proximal region sequence-specific DNA binding)//GO:0003677(DNA binding)//GO:0003700(transcription factor activity, sequence-specific DNA binding)	GO:0006351(transcription, DNA-templated)//GO:0006355(regulation of transcription, DNA-templated)//GO:0000122(negative regulation of transcription from RNA polymerase II promoter)
Bloc1s6	ENSMUSG00000005804	protein_coding	+	chr2:122738502-122749475	81.3618	38.8041	2.09673	1.06814	0.41905	0.987778	up	18457	BLOC-1|Pldn|Stx13bp1|pa	MGI:MGI:1927580|Ensembl:ENSMUSG00000005804|Vega:OTTMUSG00000015683	2	2 E5|2 60.66 cM	biogenesis of lysosomal organelles complex-1, subunit 6, pallidin		GO:0005768(endosome)//GO:0030133(transport vesicle)//GO:0016020(membrane)//GO:0031083(BLOC-1 complex)//GO:0031201(SNARE complex)//GO:0019898(extrinsic component of membrane)//GO:0005654(nucleoplasm)//GO:0005737(cytoplasm)	GO:0051015(actin filament binding)//GO:0005515(protein binding)//GO:0042802(identical protein binding)//GO:0042803(protein homodimerization activity)	GO:0031175(neuron projection development)//GO:0061025(membrane fusion)//GO:0006906(vesicle fusion)//GO:0007596(blood coagulation)//GO:0035646(endosome to melanosome transport)//GO:0032816(positive regulation of natural killer cell activation)//GO:0030318(melanocyte differentiation)//GO:0032402(melanosome transport)//GO:0050942(positive regulation of pigment cell differentiation)//GO:0048490(anter…
Rcn1	ENSMUSG00000005973	protein_coding	-	chr2:105386290-105399319	14.5227	5.68242	2.55574	1.35374	0.333	0.987778	up	19672	Rcn	MGI:MGI:104559|Ensembl:ENSMUSG00000005973|Vega:OTTMUSG00000014990	2	2 E3|2 55.18 cM	reticulocalbin 1		GO:0005783(endoplasmic reticulum)	GO:0046872(metal ion binding)//GO:0005509(calcium ion binding)	GO:0043010(camera-type eye development)//GO:0001701(in utero embryonic development)
Prg4	ENSMUSG00000006014	protein_coding	-	chr1:150361304-150466165	0.269576	0.015176	17.7632	4.15082	1	1	up	96875	CACP|DOL54|JCAP|MSF|SZP|lubricin	MGI:MGI:1891344|Ensembl:ENSMUSG00000006014|Vega:OTTMUSG00000033522	1	1|1 G	proteoglycan 4 (megakaryocyte stimulating factor, articular superficial zone protein)		GO:0005576(extracellular region)//GO:0005615(extracellular space)	GO:0005044(scavenger receptor activity)//GO:0030247(polysaccharide binding)	GO:0006955(immune response)//GO:0071425(hematopoietic stem cell proliferation)//GO:0042127(regulation of cell proliferation)//GO:0045409(negative regulation of interleukin-6 biosynthetic process)
Zbtb32	ENSMUSG00000006310	protein_coding	-	chr7:30589680-30598909	0.511868	0.162945	3.14134	1.65138	0.3693	0.987778	up	58206	4930524C15Rik|FAXF|FAZF|PLZP|Rog|Tzfp	MGI:MGI:1891838|Ensembl:ENSMUSG00000006310|Vega:OTTMUSG00000023052	7	7|7 B2-B3	zinc finger and BTB domain containing 32		GO:0005634(nucleus)//GO:0000228(nuclear chromosome)	GO:0003676(nucleic acid binding)//GO:0008270(zinc ion binding)//GO:0003714(transcription corepressor activity)//GO:0003677(DNA binding)//GO:0046872(metal ion binding)	GO:0030097(hemopoiesis)//GO:0001817(regulation of cytokine production)//GO:0006351(transcription, DNA-templated)//GO:0006355(regulation of transcription, DNA-templated)//GO:0042098(T cell proliferation)
Susd2	ENSMUSG00000006342	protein_coding	-	chr10:75636618-75644008	0.998301	0.130568	7.64587	2.93468	0.16705	0.987778	up	71733	1200011D11Rik	MGI:MGI:1918983|Ensembl:ENSMUSG00000006342	10	10|10 B5.3	sushi domain containing 2		GO:0016020(membrane)//GO:0005886(plasma membrane)//GO:0070062(extracellular exosome)//GO:0016021(integral component of membrane)	GO:0003674(molecular_function)//GO:0005044(scavenger receptor activity)//GO:0030247(polysaccharide binding)	GO:0006955(immune response)//GO:0051782(negative regulation of cell division)//GO:1902807(negative regulation of cell cycle G1/S phase transition)
Adamts4	ENSMUSG00000006403	protein_coding	+	chr1:171250420-171260637	1.12378	0.1307	8.59817	3.10403	0.2943	0.987778	up	240913	3830423K05|ADAM-TS4|ADAMTS-2|ADMP-1|mKIAA0688	MGI:MGI:1339949|Ensembl:ENSMUSG00000006403|Vega:OTTMUSG00000021528	1	1 H3|1 79.28 cM	a disintegrin-like and metallopeptidase (reprolysin type) with thrombospondin type 1 motif, 4		GO:0005578(proteinaceous extracellular matrix)//GO:0031012(extracellular matrix)//GO:0005576(extracellular region)//GO:0005615(extracellular space)	GO:0008237(metallopeptidase activity)//GO:0008233(peptidase activity)//GO:0002020(protease binding)//GO:0004222(metalloendopeptidase activity)//GO:0008270(zinc ion binding)//GO:0046872(metal ion binding)//GO:0005515(protein binding)//GO:0016787(hydrolase activity)	GO:0006508(proteolysis)//GO:0042742(defense response to bacterium)
Rnf114	ENSMUSG00000006418	protein_coding	+	chr2:167481132-167516173	115.985	41.965	2.76383	1.46667	0.2229	0.987778	up	81018	1110008J21Rik|AI225886|AW549494|Zfp228|Zfp313|Znf228	MGI:MGI:1933159|Ensembl:ENSMUSG00000006418|Vega:OTTMUSG00000001140	2	2|2 H3	ring finger protein 114		GO:0005622(intracellular)//GO:0005634(nucleus)//GO:0005737(cytoplasm)	GO:0070740(tubulin-glutamic acid ligase activity)//GO:0008270(zinc ion binding)//GO:0070739(protein-glutamic acid ligase activity)//GO:0070735(protein-glycine ligase activity)//GO:0008766(UDP-N-acetylmuramoylalanyl-D-glutamyl-2,6-diaminopimelate-D-alanyl-D-alanine ligase activity)//GO:0070737(protein-glycine ligase activity, elongating)//GO:0004842(ubiquitin-protein transferase activity)//GO:0018…	GO:0007275(multicellular organism development)//GO:0000209(protein polyubiquitination)//GO:0007283(spermatogenesis)//GO:0032436(positive regulation of proteasomal ubiquitin-dependent protein catabolic process)//GO:0030154(cell differentiation)
Sod2	ENSMUSG00000006818	protein_coding	+	chr17:13007838-13040063	419.33	136.834	3.06452	1.61566	0.21165	0.987778	up	20656	MnSOD|Sod-2	MGI:MGI:98352|Ensembl:ENSMUSG00000006818	17	17 A1|17 8.75 cM	superoxide dismutase 2, mitochondrial	mmu04068(FoxO signaling pathway)//mmu04146(Peroxisome)//mmu04211(Longevity regulating pathway - mammal)//mmu04213(Longevity regulating pathway - multiple species)//mmu05016(Huntington's disease)	GO:0005743(mitochondrial inner membrane)//GO:0043209(myelin sheath)//GO:0042645(mitochondrial nucleoid)//GO:0005739(mitochondrion)//GO:0070062(extracellular exosome)//GO:0005737(cytoplasm)	GO:0004784(superoxide dismutase activity)//GO:0019899(enzyme binding)//GO:0016491(oxidoreductase activity)//GO:0042802(identical protein binding)//GO:0019825(oxygen binding)//GO:0046872(metal ion binding)//GO:0005515(protein binding)//GO:0003677(DNA binding)//GO:0030145(manganese ion binding)	GO:0051260(protein homooligomerization)//GO:0006979(response to oxidative stress)//GO:0019430(removal of superoxide radicals)//GO:0050665(hydrogen peroxide biosynthetic process)//GO:0042311(vasodilation)//GO:0030097(hemopoiesis)//GO:0008285(negative regulation of cell proliferation)//GO:0043066(negative regulation of apoptotic process)//GO:0010332(response to gamma radiation)//GO:0042554(superoxi…
Hap1	ENSMUSG00000006930	protein_coding	-	chr11:100347326-100356128	10.7627	0.705404	15.2575	3.93145	0.15305	0.987778	up	15114	HAP-1	MGI:MGI:1261831|Ensembl:ENSMUSG00000006930|Vega:OTTMUSG00000006280	11	11 63.47 cM|11 D	huntingtin-associated protein 1	mmu04727(GABAergic synapse)//mmu05016(Huntington's disease)	GO:0043679(axon terminus)//GO:0005764(lysosome)//GO:0005814(centriole)//GO:0043005(neuron projection)//GO:0005776(autophagosome)//GO:0030425(dendrite)//GO:0048471(perinuclear region of cytoplasm)//GO:0042995(cell projection)//GO:0045202(synapse)//GO:0005813(centrosome)//GO:0005739(mitochondrion)//GO:0030054(cell junction)//GO:0016234(inclusion body)//GO:0031410(cytoplasmic vesicle)//GO:0005783(en…	GO:0019904(protein domain specific binding)//GO:0005102(receptor binding)//GO:0042802(identical protein binding)//GO:0044325(ion channel binding)//GO:0005515(protein binding)//GO:0048403(brain-derived neurotrophic factor binding)	GO:0010976(positive regulation of neuron projection development)//GO:0021979(hypothalamus cell differentiation)//GO:0030030(cell projection organization)//GO:0050769(positive regulation of neurogenesis)//GO:0047496(vesicle transport along microtubule)//GO:1902513(regulation of organelle transport along microtubule)//GO:0048011(neurotrophin TRK receptor signaling pathway)//GO:0006914(autophagy)//G…
Hspa1l	ENSMUSG00000007033	protein_coding	+	chr17:34972702-34981788	0.40235	0.0222558	18.0785	4.1762	1	1	up	15482	Hsc70t|Msh5	MGI:MGI:96231|Ensembl:ENSMUSG00000007033|Vega:OTTMUSG00000016296	17	17 B1|17 18.51 cM	heat shock protein 1-like	mmu03040(Spliceosome)//mmu04010(MAPK signaling pathway)//mmu04141(Protein processing in endoplasmic reticulum)//mmu04144(Endocytosis)//mmu04213(Longevity regulating pathway - multiple species)//mmu04612(Antigen processing and presentation)//mmu04915(Estrogen signaling pathway)//mmu05134(Legionellosis)//mmu05145(Toxoplasmosis)//mmu05162(Measles)//mmu05164(Influenza A)//mmu05169(Epstein-Barr virus …	GO:0002199(zona pellucida receptor complex)//GO:0072562(blood microparticle)//GO:0044297(cell body)//GO:0008180(COP9 signalosome)//GO:0005829(cytosol)	GO:0005524(ATP binding)//GO:0000166(nucleotide binding)//GO:0031072(heat shock protein binding)//GO:0031625(ubiquitin protein ligase binding)//GO:0051082(unfolded protein binding)	GO:1903955(positive regulation of protein targeting to mitochondrion)//GO:0007283(spermatogenesis)//GO:0042026(protein refolding)//GO:0007275(multicellular organism development)//GO:0030154(cell differentiation)//GO:0007339(binding of sperm to zona pellucida)
Tssk4	ENSMUSG00000007591	protein_coding	+	chr14:55650181-55652539	0.229069	0	inf	inf	1	1	up	71099	1700020B19Rik|4933424F08Rik|TSK-4|TSSK-4	MGI:MGI:1918349|Ensembl:ENSMUSG00000007591	14	14|14 C1	testis-specific serine kinase 4		GO:0001669(acrosomal vesicle)//GO:0005634(nucleus)//GO:0031514(motile cilium)	GO:0004674(protein serine/threonine kinase activity)//GO:0004672(protein kinase activity)//GO:0000287(magnesium ion binding)//GO:0000166(nucleotide binding)//GO:0016301(kinase activity)//GO:0046872(metal ion binding)//GO:0005524(ATP binding)//GO:0016740(transferase activity)	GO:0016310(phosphorylation)//GO:0006468(protein phosphorylation)//GO:0007283(spermatogenesis)//GO:0030154(cell differentiation)//GO:0007275(multicellular organism development)//GO:0035556(intracellular signal transduction)//GO:0032793(positive regulation of CREB transcription factor activity)
Homer1	ENSMUSG00000007617	protein_coding	+	chr13:93299634-93404129	61.0397	26.9108	2.26822	1.18156	0.21765	0.987778	up	26556	PSD-Zip45|SYN47|Ves-1|homer-1|vesl-1	MGI:MGI:1347345|Ensembl:ENSMUSG00000007617|Vega:OTTMUSG00000016339	13	13|13 C3	homer scaffolding protein 1	mmu04068(FoxO signaling pathway)//mmu04724(Glutamatergic synapse)	GO:0030018(Z disc)//GO:0045202(synapse)//GO:0005886(plasma membrane)//GO:0045177(apical part of cell)//GO:0043034(costamere)//GO:0043005(neuron projection)//GO:0016020(membrane)//GO:0030425(dendrite)//GO:0060076(excitatory synapse)//GO:0030424(axon)//GO:0043198(dendritic shaft)//GO:0014069(postsynaptic density)//GO:0098794(postsynapse)//GO:0030054(cell junction)//GO:0045211(postsynaptic membrane)…	GO:0031802(type 5 metabotropic glutamate receptor binding)//GO:0005102(receptor binding)//GO:0035256(G-protein coupled glutamate receptor binding)//GO:0046982(protein heterodimerization activity)//GO:0044325(ion channel binding)//GO:0097110(scaffold protein binding)//GO:0032947(protein complex scaffold)//GO:0005515(protein binding)	GO:0048148(behavioral response to cocaine)//GO:0035418(protein localization to synapse)//GO:0051928(positive regulation of calcium ion transport)//GO:2001257(regulation of cation channel activity)//GO:0090279(regulation of calcium ion import)//GO:0007216(G-protein coupled glutamate receptor signaling pathway)//GO:2001256(regulation of store-operated calcium entry)//GO:0048875(chemical homeostasis…
Cav1	ENSMUSG00000007655	protein_coding	+	chr6:17197750-17385604	244.732	21.688	11.2843	3.49624	0.0336	0.766403	up	12389	Cav|Cav-1	MGI:MGI:102709|Ensembl:ENSMUSG00000007655|Vega:OTTMUSG00000024023	6	6|6 A2	caveolin 1, caveolae protein	mmu04144(Endocytosis)//mmu04510(Focal adhesion)//mmu05100(Bacterial invasion of epithelial cells)//mmu05205(Proteoglycans in cancer)//mmu05416(Viral myocarditis)	GO:0043234(protein complex)//GO:0005811(lipid particle)//GO:0005929(cilium)//GO:0005737(cytoplasm)//GO:0002080(acrosomal membrane)//GO:0005768(endosome)//GO:0016020(membrane)//GO:0005794(Golgi apparatus)//GO:0048471(perinuclear region of cytoplasm)//GO:0005739(mitochondrion)//GO:0000139(Golgi membrane)//GO:0031410(cytoplasmic vesicle)//GO:0005783(endoplasmic reticulum)//GO:0005622(intracellular)/…	GO:0019900(kinase binding)//GO:0050998(nitric-oxide synthase binding)//GO:0001179(RNA polymerase I transcription factor binding)//GO:0070320(inward rectifier potassium channel inhibitor activity)//GO:0005102(receptor binding)//GO:0097371(MDM2/MDM4 family protein binding)//GO:0005198(structural molecule activity)//GO:0046982(protein heterodimerization activity)//GO:0030674(protein binding, bridgin…	GO:0010656(negative regulation of muscle cell apoptotic process)//GO:2001238(positive regulation of extrinsic apoptotic signaling pathway)//GO:0043407(negative regulation of MAP kinase activity)//GO:0000188(inactivation of MAPK activity)//GO:0003057(regulation of the force of heart contraction by chemical signal)//GO:0008285(negative regulation of cell proliferation)//GO:0030857(negative regulati…
Rabl5	ENSMUSG00000007987	protein_coding	+	chr5:136908149-136913244	33.7454	10.3853	3.24935	1.70015	0.18865	0.987778	up
Carhsp1	ENSMUSG00000008393	protein_coding	-	chr16:8658582-8672153	39.8359	8.03117	4.96017	2.31039	0.04665	0.822411	up	52502	1200011K09Rik|Crhsp-24|D16Ertd465e	MGI:MGI:1196368|Ensembl:ENSMUSG00000008393	16	16 A1|16 4.26 cM	calcium regulated heat stable protein 1		GO:0043186(P granule)//GO:0070062(extracellular exosome)//GO:0000177(cytoplasmic exosome (RNase complex))//GO:0005737(cytoplasm)//GO:0005829(cytosol)	GO:0003723(RNA binding)//GO:0003676(nucleic acid binding)//GO:0005515(protein binding)//GO:0003677(DNA binding)//GO:0003730(mRNA 3'-UTR binding)	GO:0043488(regulation of mRNA stability)//GO:0006355(regulation of transcription, DNA-templated)
Pou2f2	ENSMUSG00000008496	protein_coding	-	chr7:25092471-25180668	3.23374	1.09593	2.95069	1.56105	0.32555	0.987778	up	18987	Oct-2|Oct2a|Oct2b|Otf-2|Otf2	MGI:MGI:101897|Ensembl:ENSMUSG00000008496|Vega:OTTMUSG00000020444	7	7 A3|7 13.73 cM	POU domain, class 2, transcription factor 2		GO:0005634(nucleus)//GO:0005737(cytoplasm)	GO:0019904(protein domain specific binding)//GO:0003700(transcription factor activity, sequence-specific DNA binding)//GO:0043565(sequence-specific DNA binding)//GO:0000978(RNA polymerase II core promoter proximal region sequence-specific DNA binding)//GO:0001077(transcriptional activator activity, RNA polymerase II core promoter proximal region sequence-specific binding)//GO:0003677(DNA binding)	GO:0006351(transcription, DNA-templated)//GO:0048305(immunoglobulin secretion)//GO:0002380(immunoglobulin secretion involved in immune response)//GO:0045944(positive regulation of transcription from RNA polymerase II promoter)//GO:0048469(cell maturation)//GO:0002335(mature B cell differentiation)//GO:0006355(regulation of transcription, DNA-templated)//GO:0045893(positive regulation of transcrip…
Gstt4	ENSMUSG00000009093	protein_coding	-	chr10:75814942-75822543	0.600321	0	inf	inf	0.022	0.719377	up	75886	4930583C14Rik|AI507011	MGI:MGI:1923136|Ensembl:ENSMUSG00000009093|Vega:OTTMUSG00000027939	10	10|10 C1	glutathione S-transferase, theta 4		GO:0005737(cytoplasm)	GO:0016740(transferase activity)//GO:0004364(glutathione transferase activity)	GO:0006749(glutathione metabolic process)
Ccl8	ENSMUSG00000009185	protein_coding	+	chr11:80880168-82871210	14.2921	1.01635	14.0622	3.81375	0.21645	0.987778	up	20307	1810063B20Rik|AB023418|HC14|MCP-2|Mcp2|Scya8	MGI:MGI:101878|Ensembl:ENSMUSG00000009185|Vega:OTTMUSG00000000929	11	11 C|11 49.91 cM	chemokine (C-C motif) ligand 8	mmu04060(Cytokine-cytokine receptor interaction)//mmu04062(Chemokine signaling pathway)	GO:0005576(extracellular region)//GO:0005615(extracellular space)	GO:0048020(CCR chemokine receptor binding)//GO:0008201(heparin binding)//GO:0008009(chemokine activity)//GO:0005125(cytokine activity)	GO:0048247(lymphocyte chemotaxis)//GO:0045663(positive regulation of myoblast differentiation)//GO:0071346(cellular response to interferon-gamma)//GO:0071347(cellular response to interleukin-1)//GO:0071356(cellular response to tumor necrosis factor)//GO:0007186(G-protein coupled receptor signaling pathway)//GO:1901741(positive regulation of myoblast fusion)//GO:0070374(positive regulation of ERK1…
Ascl2	ENSMUSG00000009248	protein_coding	-	chr7:142966821-142969264	0.365452	0.073438	4.97632	2.31508	1	1	up	17173	2410083I15Rik|Mash2|bHLHa45	MGI:MGI:96920|Ensembl:ENSMUSG00000009248|Vega:OTTMUSG00000018799	7	7 F5|7 88.08 cM	achaete-scute family bHLH transcription factor 2		GO:0005634(nucleus)//GO:0090575(RNA polymerase II transcription factor complex)//GO:0005737(cytoplasm)	GO:0070888(E-box binding)//GO:0003700(transcription factor activity, sequence-specific DNA binding)//GO:0043565(sequence-specific DNA binding)//GO:0000978(RNA polymerase II core promoter proximal region sequence-specific DNA binding)//GO:0000977(RNA polymerase II regulatory region sequence-specific DNA binding)//GO:0001078(transcriptional repressor activity, RNA polymerase II core promoter proxim…	GO:0050767(regulation of neurogenesis)//GO:0035019(somatic stem cell population maintenance)//GO:0010626(negative regulation of Schwann cell proliferation)//GO:0060708(spongiotrophoblast differentiation)//GO:0006351(transcription, DNA-templated)//GO:0030154(cell differentiation)//GO:0001701(in utero embryonic development)//GO:0007275(multicellular organism development)//GO:0000122(negative regula…
Met	ENSMUSG00000009376	protein_coding	+	chr6:17463799-17573980	119.648	19.1079	6.26168	2.64655	0.0062	0.518716	up	17295	AI838057|HGF|HGFR|Par4|c-Met	MGI:MGI:96969|Ensembl:ENSMUSG00000009376|Vega:OTTMUSG00000024024	6	6 A2|6 7.83 cM	met proto-oncogene	mmu04014(Ras signaling pathway)//mmu04015(Rap1 signaling pathway)//mmu04060(Cytokine-cytokine receptor interaction)//mmu04144(Endocytosis)//mmu04151(PI3K-Akt signaling pathway)//mmu04360(Axon guidance)//mmu04510(Focal adhesion)//mmu04520(Adherens junction)//mmu05100(Bacterial invasion of epithelial cells)//mmu05144(Malaria)//mmu05200(Pathways in cancer)//mmu05202(Transcriptional misregulation in …	GO:0005886(plasma membrane)//GO:0060076(excitatory synapse)//GO:0009986(cell surface)//GO:0043005(neuron projection)//GO:0016020(membrane)//GO:0030425(dendrite)//GO:0009925(basal plasma membrane)//GO:0016021(integral component of membrane)//GO:0045211(postsynaptic membrane)//GO:0014069(postsynaptic density)//GO:0036126(sperm flagellum)//GO:0005615(extracellular space)//GO:0005737(cytoplasm)//GO:0…	GO:0005008(hepatocyte growth factor-activated receptor activity)//GO:0019903(protein phosphatase binding)//GO:0004713(protein tyrosine kinase activity)//GO:0032403(protein complex binding)//GO:0008013(beta-catenin binding)//GO:0004672(protein kinase activity)//GO:0046982(protein heterodimerization activity)//GO:0004714(transmembrane receptor protein tyrosine kinase activity)//GO:0043548(phosphati…	GO:0072593(reactive oxygen species metabolic process)//GO:0010976(positive regulation of neuron projection development)//GO:0007517(muscle organ development)//GO:0007169(transmembrane receptor protein tyrosine kinase signaling pathway)//GO:0016310(phosphorylation)//GO:0010628(positive regulation of gene expression)//GO:0032675(regulation of interleukin-6 production)//GO:0050918(positive chemotaxi…
Apobec3	ENSMUSG00000009585	protein_coding	+	chr15:79889531-79971119	83.2203	25.67	3.24192	1.69685	0.06965	0.901119	up	80287	Apobec|Arp3|BC003314|Cem15|Rfv3	MGI:MGI:1933111|Ensembl:ENSMUSG00000009585|Vega:OTTMUSG00000042090	15	15 48.6 cM|15 E2	apolipoprotein B mRNA editing enzyme, catalytic polypeptide 3		GO:0005634(nucleus)//GO:0005737(cytoplasm)	GO:0043723(2,5-diamino-6-ribitylamino-4(3H)-pyrimidinone 5'-phosphate deaminase activity)//GO:0008251(tRNA-specific adenosine deaminase activity)//GO:0052717(tRNA-specific adenosine-34 deaminase activity)//GO:0008270(zinc ion binding)//GO:0034547(N-cyclopropylmelamine deaminase activity)//GO:0047844(deoxycytidine deaminase activity)//GO:0016814(hydrolase activity, acting on carbon-nitrogen (but n…	GO:0045071(negative regulation of viral genome replication)//GO:0010529(negative regulation of transposition)//GO:0045087(innate immune response)//GO:0002244(hematopoietic progenitor cell differentiation)//GO:0051607(defense response to virus)//GO:0002376(immune system process)
Oit3	ENSMUSG00000009654	protein_coding	-	chr10:59422957-59441778	0.587513	0.100065	5.87134	2.55369	0.4266	0.987778	up	18302	EF-9|LZP	MGI:MGI:1201782|Ensembl:ENSMUSG00000009654|Vega:OTTMUSG00000027943	10	10|10 B3	oncoprotein induced transcript 3		GO:0005634(nucleus)	GO:0005509(calcium ion binding)	GO:1903118(urate homeostasis)
Bcr	ENSMUSG00000009681	protein_coding	+	chr10:75060895-75184923	1.53883	0.764653	2.01246	1.00896	0.47705	0.987778	up	110279	5133400C09Rik|AI561783|AI853148|mKIAA3017	MGI:MGI:88141|Ensembl:ENSMUSG00000009681	10	10 B5.3-C1|10 38.49 cM	breakpoint cluster region	mmu05200(Pathways in cancer)//mmu05220(Chronic myeloid leukemia)	GO:0045202(synapse)//GO:0005886(plasma membrane)//GO:0070062(extracellular exosome)//GO:0016020(membrane)//GO:0043234(protein complex)//GO:0005829(cytosol)//GO:0014069(postsynaptic density)//GO:0030054(cell junction)//GO:0045211(postsynaptic membrane)//GO:0005737(cytoplasm)	GO:0004674(protein serine/threonine kinase activity)//GO:0005524(ATP binding)//GO:0019899(enzyme binding)//GO:0000166(nucleotide binding)//GO:0005096(GTPase activator activity)//GO:0016301(kinase activity)//GO:0005085(guanyl-nucleotide exchange factor activity)//GO:0005089(Rho guanyl-nucleotide exchange factor activity)//GO:0005515(protein binding)//GO:0016740(transferase activity)	GO:0043114(regulation of vascular permeability)//GO:0042472(inner ear morphogenesis)//GO:0048008(platelet-derived growth factor receptor signaling pathway)//GO:0030336(negative regulation of cell migration)//GO:0007420(brain development)//GO:0051726(regulation of cell cycle)//GO:0006468(protein phosphorylation)//GO:0050728(negative regulation of inflammatory response)//GO:0043314(negative regulat…
Slc3a2	ENSMUSG00000010095	protein_coding	-	chr19:8706881-8723369	204.974	90.1213	2.27442	1.1855	0.27485	0.987778	up	17254	4F2|4F2HC|AI314110|Cd98|Ly-10|Ly-m10|Ly10|Mdu1|Mgp-2hc|NACAE	MGI:MGI:96955|Ensembl:ENSMUSG00000010095|Vega:OTTMUSG00000057838	19	19 A|19 5.44 cM	solute carrier family 3 (activators of dibasic and neutral amino acid transport), member 2	mmu04974(Protein digestion and absorption)	GO:0005886(plasma membrane)//GO:0070062(extracellular exosome)//GO:0009986(cell surface)//GO:0016020(membrane)//GO:0016021(integral component of membrane)//GO:0005634(nucleus)//GO:0005737(cytoplasm)	GO:0044822(poly(A) RNA binding)//GO:0003824(catalytic activity)//GO:0005515(protein binding)//GO:0015175(neutral amino acid transmembrane transporter activity)//GO:0003725(double-stranded RNA binding)	GO:0015804(neutral amino acid transport)//GO:0005975(carbohydrate metabolic process)//GO:0006865(amino acid transport)//GO:0060356(leucine import)//GO:0006810(transport)//GO:0043330(response to exogenous dsRNA)
Ifi35	ENSMUSG00000010358	protein_coding	+	chr11:101448406-101458698	95.405	30.321	3.1465	1.65375	0.1386	0.975036	up	70110	2010008K16Rik|AW986054|IFP35|ifi-35	MGI:MGI:1917360|Ensembl:ENSMUSG00000010358|Vega:OTTMUSG00000002869	11	11|11 D	interferon-induced protein 35		GO:0005634(nucleus)	GO:0003674(molecular_function)	GO:0008150(biological_process)
Kdelr3	ENSMUSG00000010830	protein_coding	+	chr15:79166040-79867219	0.249901	0.0429268	5.82158	2.54141	1	1	up	105785	AI173274	MGI:MGI:2145953|Ensembl:ENSMUSG00000010830	15	15|15 E1	KDEL (Lys-Asp-Glu-Leu) endoplasmic reticulum protein retention receptor 3		GO:0005783(endoplasmic reticulum)//GO:0016020(membrane)//GO:0016021(integral component of membrane)//GO:0005575(cellular_component)	GO:0046923(ER retention sequence binding)//GO:0003674(molecular_function)	GO:0016192(vesicle-mediated transport)//GO:0006810(transport)//GO:0015031(protein transport)//GO:0008150(biological_process)//GO:0006621(protein retention in ER lumen)
Tbrg1	ENSMUSG00000011114	protein_coding	-	chr9:37649181-37657312	130.235	48.1404	2.70532	1.4358	0.1588	0.987778	up	21376	AA408552|AA409675|Niam|Tb-5|mFLJ00213	MGI:MGI:1100877|Ensembl:ENSMUSG00000011114|Vega:OTTMUSG00000029970	9	9|9 A4	transforming growth factor beta regulated gene 1		GO:0043231(intracellular membrane-bounded organelle)//GO:0005634(nucleus)	GO:0003674(molecular_function)	GO:0032066(nucleolus to nucleoplasm transport)//GO:0007050(cell cycle arrest)//GO:0007049(cell cycle)//GO:0050821(protein stabilization)//GO:0008285(negative regulation of cell proliferation)//GO:0006260(DNA replication)
Adam19	ENSMUSG00000011256	protein_coding	+	chr11:46055991-46147343	0.267317	0.0872562	3.06358	1.61522	1	1	up	11492	AL024287|MADDAM|MTLNB|Mltnb	MGI:MGI:105377|Ensembl:ENSMUSG00000011256|Vega:OTTMUSG00000005488	11	11 27.54 cM|11 A5-B1.1	a disintegrin and metallopeptidase domain 19 (meltrin beta)		GO:0016020(membrane)//GO:0009897(external side of plasma membrane)//GO:0005794(Golgi apparatus)//GO:0016021(integral component of membrane)	GO:0008237(metallopeptidase activity)//GO:0008233(peptidase activity)//GO:0008270(zinc ion binding)//GO:0004222(metalloendopeptidase activity)//GO:0017124(SH3 domain binding)//GO:0046872(metal ion binding)//GO:0005515(protein binding)//GO:0016787(hydrolase activity)	GO:0006508(proteolysis)//GO:0006509(membrane protein ectodomain proteolysis)//GO:0007507(heart development)
Sptbn4	ENSMUSG00000011751	protein_coding	-	chr7:27342132-27447686	0.201246	0.0230867	8.71693	3.12382	1	1	up	80297	1700022P15Rik|5830426A08Rik|ROSA62|SpbIV|Spnb4|dyn|lnd|nmf261|nmf379|qv	MGI:MGI:1890574|Ensembl:ENSMUSG00000011751|Vega:OTTMUSG00000023763	7	7 A3|7 15.88 cM	spectrin beta, non-erythrocytic 4		GO:0008091(spectrin)//GO:0070062(extracellular exosome)//GO:0070852(cell body fiber)//GO:0016020(membrane)//GO:0030424(axon)//GO:0033268(node of Ranvier)//GO:0016363(nuclear matrix)//GO:0043194(axon initial segment)//GO:0033270(paranode region of axon)//GO:0016605(PML body)//GO:0043203(axon hillock)//GO:0005737(cytoplasm)//GO:0043025(neuronal cell body)	GO:0030507(spectrin binding)//GO:0005515(protein binding)//GO:0030506(ankyrin binding)//GO:0003779(actin binding)//GO:0019902(phosphatase binding)	GO:0007409(axonogenesis)//GO:0010459(negative regulation of heart rate)//GO:0009566(fertilization)//GO:0022414(reproductive process)//GO:0019226(transmission of nerve impulse)//GO:0007628(adult walking behavior)//GO:0061337(cardiac conduction)//GO:0021952(central nervous system projection neuron axonogenesis)//GO:0034613(cellular protein localization)//GO:0045162(clustering of voltage-gated sodiu…
Steap4	ENSMUSG00000012428	protein_coding	+	chr5:7960471-7982213	0.265521	0	inf	inf	1	1	up	117167	1110021O17Rik|AI481214|Tiarp|Tnfaip9	MGI:MGI:1923560|Ensembl:ENSMUSG00000012428|Vega:OTTMUSG00000054267	5	5|5 A1	STEAP family member 4		GO:0005768(endosome)//GO:0005886(plasma membrane)//GO:0005887(integral component of plasma membrane)//GO:0016020(membrane)//GO:0005794(Golgi apparatus)//GO:0016021(integral component of membrane)//GO:0070062(extracellular exosome)	GO:0016491(oxidoreductase activity)//GO:0008823(cupric reductase activity)//GO:0052851(ferric-chelate reductase (NADPH) activity)//GO:0046872(metal ion binding)	GO:0055114(oxidation-reduction process)//GO:0097461(ferric iron import into cell)//GO:0006810(transport)//GO:0006811(ion transport)//GO:0015677(copper ion import)//GO:0055072(iron ion homeostasis)
Mlkl	ENSMUSG00000012519	protein_coding	-	chr8:111311796-111338177	141.402	20.2474	6.98369	2.80399	0.02035	0.714714	up	74568	9130019I15Rik	MGI:MGI:1921818|Ensembl:ENSMUSG00000012519|Vega:OTTMUSG00000031320	8	8|8 D3	mixed lineage kinase domain-like	mmu04668(TNF signaling pathway)	GO:0016020(membrane)//GO:0005886(plasma membrane)//GO:0005737(cytoplasm)	GO:0004672(protein kinase activity)//GO:0000166(nucleotide binding)//GO:0005524(ATP binding)//GO:0019901(protein kinase binding)//GO:0032403(protein complex binding)	GO:0006468(protein phosphorylation)//GO:0012501(programmed cell death)//GO:0070266(necroptotic process)//GO:0070207(protein homotrimerization)
Igf2bp1	ENSMUSG00000013415	protein_coding	-	chr11:95957162-96005940	1.65885	0.0361778	45.8529	5.51894	0.02435	0.735849	up	140486	AL024068|AW549074|CRD-BP|Crdbp|D030026A21Rik|D11Moh40e|D11Moh45|IMP-1|Neilsen|ZBP-1|Zbp1|mir-3063	MGI:MGI:1890357|Ensembl:ENSMUSG00000013415|Vega:OTTMUSG00000001937	11	11 D|11 59.08 cM	insulin-like growth factor 2 mRNA binding protein 1	mmu05206(MicroRNAs in cancer)	GO:0030529(intracellular ribonucleoprotein complex)//GO:0070937(CRD-mediated mRNA stability complex)//GO:0030425(dendrite)//GO:0042995(cell projection)//GO:0005634(nucleus)//GO:0005737(cytoplasm)//GO:0010494(cytoplasmic stress granule)	GO:0003676(nucleic acid binding)//GO:0003723(RNA binding)//GO:0003730(mRNA 3'-UTR binding)//GO:0003729(mRNA binding)//GO:0000166(nucleotide binding)//GO:0048027(mRNA 5'-UTR binding)//GO:0044822(poly(A) RNA binding)//GO:0045182(translation regulator activity)	GO:0006417(regulation of translation)//GO:0051028(mRNA transport)//GO:0022013(pallium cell proliferation in forebrain)//GO:0010610(regulation of mRNA stability involved in response to stress)//GO:0017148(negative regulation of translation)//GO:0006403(RNA localization)//GO:0097150(neuronal stem cell population maintenance)//GO:0006810(transport)//GO:0070934(CRD-mediated mRNA stabilization)
B4galnt2	ENSMUSG00000013418	protein_coding	-	chr11:95865942-95914891	0.503049	0	inf	inf	0.1265	0.967352	up	14422	AI593864|Dlb-1|Dlb1|Galg2|Galgt2|Ggm3|Igf2bp1	MGI:MGI:1342058|Ensembl:ENSMUSG00000013418|Vega:OTTMUSG00000001755	11	11 D|11 59.02 cM	beta-1,4-N-acetyl-galactosaminyl transferase 2		GO:0016020(membrane)//GO:0016021(integral component of membrane)//GO:0005794(Golgi apparatus)//GO:0030173(integral component of Golgi membrane)	GO:0018717(9-phenanthrol glycosyltransferase activity)//GO:0046527(glucosyltransferase activity)//GO:0000033(alpha-1,3-mannosyltransferase activity)//GO:0018718(1,2-dihydroxy-phenanthrene glycosyltransferase activity)//GO:0046921(alpha-(1->6)-fucosyltransferase activity)//GO:0016758(transferase activity, transferring hexosyl groups)//GO:0018716(1-phenanthrol glycosyltransferase activity)//GO:0042…	GO:0022408(negative regulation of cell-cell adhesion)//GO:0030259(lipid glycosylation)//GO:0019276(UDP-N-acetylgalactosamine metabolic process)//GO:0006486(protein glycosylation)//GO:0006047(UDP-N-acetylglucosamine metabolic process)
Aldh1a2	ENSMUSG00000013584	protein_coding	+	chr9:71215788-71296243	7.48136	2.9242	2.55843	1.35526	0.2694	0.987778	up	19378	AV116159|Aldh1a7|Raldh1|Raldh2	MGI:MGI:107928|Ensembl:ENSMUSG00000013584|Vega:OTTMUSG00000021057	9	9 D|9 39.85 cM	aldehyde dehydrogenase family 1, subfamily A2	mmu00830(Retinol metabolism)//mmu01100(Metabolic pathways)	GO:0048471(perinuclear region of cytoplasm)//GO:0005737(cytoplasm)//GO:0005829(cytosol)	GO:0004028(3-chloroallyl aldehyde dehydrogenase activity)//GO:0016918(retinal binding)//GO:0004029(aldehyde dehydrogenase (NAD) activity)//GO:0001758(retinal dehydrogenase activity)//GO:0016491(oxidoreductase activity)//GO:0016620(oxidoreductase activity, acting on the aldehyde or oxo group of donors, NAD or NADP as acceptor)	GO:0008152(metabolic process)//GO:0030326(embryonic limb morphogenesis)//GO:0048738(cardiac muscle tissue development)//GO:0010628(positive regulation of gene expression)//GO:0021915(neural tube development)//GO:0014032(neural crest cell development)//GO:0008285(negative regulation of cell proliferation)//GO:0030182(neuron differentiation)//GO:0007507(heart development)//GO:0030902(hindbrain deve…
Cacybp	ENSMUSG00000014226	protein_coding	-	chr1:160202366-160212892	116.703	55.6517	2.09703	1.06835	0.26995	0.987778	up	12301	SIP	MGI:MGI:1270839|Ensembl:ENSMUSG00000014226|Vega:OTTMUSG00000050680	1	1|1 H1	calcyclin binding protein	mmu04310(Wnt signaling pathway)	GO:0005641(nuclear envelope lumen)//GO:0070062(extracellular exosome)//GO:0030877(beta-catenin destruction complex)//GO:0043005(neuron projection)//GO:0005654(nucleoplasm)//GO:0044297(cell body)//GO:0005634(nucleus)//GO:0005737(cytoplasm)	GO:0005515(protein binding)//GO:0042803(protein homodimerization activity)	GO:0045740(positive regulation of DNA replication)//GO:0060416(response to growth hormone)//GO:0055007(cardiac muscle cell differentiation)//GO:0060548(negative regulation of cell death)
Csf1	ENSMUSG00000014599	protein_coding	-	chr3:107741047-107760469	38.878	11.9343	3.25767	1.70384	0.14785	0.985728	up	12977	C87615|Csfm|MCSF|op	MGI:MGI:1339753|Ensembl:ENSMUSG00000014599|Vega:OTTMUSG00000026573	3	3 46.83 cM|3 F3	colony stimulating factor 1 (macrophage)	mmu04014(Ras signaling pathway)//mmu04015(Rap1 signaling pathway)//mmu04060(Cytokine-cytokine receptor interaction)//mmu04151(PI3K-Akt signaling pathway)//mmu04380(Osteoclast differentiation)//mmu04640(Hematopoietic cell lineage)//mmu04668(TNF signaling pathway)//mmu05323(Rheumatoid arthritis)	GO:0005886(plasma membrane)//GO:0070062(extracellular exosome)//GO:0005576(extracellular region)//GO:0016020(membrane)//GO:0048471(perinuclear region of cytoplasm)//GO:0016021(integral component of membrane)//GO:1990682(CSF1-CSF1R complex)//GO:0005615(extracellular space)	GO:0008083(growth factor activity)//GO:0005157(macrophage colony-stimulating factor receptor binding)//GO:0005515(protein binding)//GO:0005125(cytokine activity)//GO:0042803(protein homodimerization activity)	GO:0007169(transmembrane receptor protein tyrosine kinase signaling pathway)//GO:0010628(positive regulation of gene expression)//GO:0032270(positive regulation of cellular protein metabolic process)//GO:1902228(positive regulation of macrophage colony-stimulating factor signaling pathway)//GO:1904141(positive regulation of microglial cell migration)//GO:0010759(positive regulation of macrophage …
Dll1	ENSMUSG00000014773	protein_coding	-	chr17:15367353-15379475	3.6174	0.221969	16.2968	4.02652	0.14505	0.985329	up	13388	Delta1	MGI:MGI:104659|Ensembl:ENSMUSG00000014773|Vega:OTTMUSG00000021037	17	17 A2|17 8.95 cM	delta-like 1 (Drosophila)	mmu04330(Notch signaling pathway)	GO:0005886(plasma membrane)//GO:0016020(membrane)//GO:0016021(integral component of membrane)//GO:0005912(adherens junction)//GO:0045121(membrane raft)//GO:0030054(cell junction)//GO:0031410(cytoplasmic vesicle)//GO:0005634(nucleus)//GO:0016324(apical plasma membrane)	GO:0097110(scaffold protein binding)//GO:0005515(protein binding)//GO:0005509(calcium ion binding)//GO:0005112(Notch binding)//GO:0030957(Tat protein binding)	GO:0097102(endothelial tip cell fate specification)//GO:0046331(lateral inhibition)//GO:0072006(nephron development)//GO:0002315(marginal zone B cell differentiation)//GO:0010628(positive regulation of gene expression)//GO:0060042(retina morphogenesis in camera-type eye)//GO:0048633(positive regulation of skeletal muscle tissue growth)//GO:0001756(somitogenesis)//GO:2000505(regulation of energy h…
Elmo3	ENSMUSG00000014791	protein_coding	+	chr8:105305600-105310623	0.244467	0.0701891	3.48297	1.80032	1	1	up	234683	9930107J06|BC058752|CED-12|Ced12	MGI:MGI:2679007|Ensembl:ENSMUSG00000014791	8	8|8 D3	engulfment and cell motility 3	mmu05100(Bacterial invasion of epithelial cells)	GO:0005575(cellular_component)//GO:0005737(cytoplasm)	GO:0017124(SH3 domain binding)//GO:0005515(protein binding)	GO:0006909(phagocytosis)//GO:0006915(apoptotic process)//GO:0016477(cell migration)//GO:0008150(biological_process)
Ptgds	ENSMUSG00000015090	protein_coding	-	chr2:25466708-25470046	0.115836	0	inf	inf	1	1	up	19215	21kDa|L-PGDS|PGD2|PGDS|PGDS2|Ptgs3	MGI:MGI:99261|Ensembl:ENSMUSG00000015090|Vega:OTTMUSG00000012118	2	2 A3|2 17.28 cM	prostaglandin D2 synthase (brain)	mmu00590(Arachidonic acid metabolism)//mmu01100(Metabolic pathways)	GO:0070062(extracellular exosome)//GO:0005576(extracellular region)//GO:0005791(rough endoplasmic reticulum)//GO:0016020(membrane)//GO:0005794(Golgi apparatus)//GO:0005783(endoplasmic reticulum)//GO:0005634(nucleus)//GO:0005615(extracellular space)//GO:0005737(cytoplasm)	GO:0036094(small molecule binding)//GO:0005501(retinoid binding)//GO:0016853(isomerase activity)//GO:0005504(fatty acid binding)//GO:0005215(transporter activity)//GO:0004667(prostaglandin-D synthase activity)	GO:2000255(negative regulation of male germ cell proliferation)//GO:0001516(prostaglandin biosynthetic process)//GO:0006631(fatty acid metabolic process)//GO:0045187(regulation of circadian sleep/wake cycle, sleep)//GO:0006693(prostaglandin metabolic process)//GO:0006629(lipid metabolic process)//GO:0006810(transport)//GO:0006633(fatty acid biosynthetic process)
Npdc1	ENSMUSG00000015094	protein_coding	+	chr2:25395873-25409494	0.144262	0	inf	inf	1	1	up	18146	AI314472|NPDC-1	MGI:MGI:1099802|Ensembl:ENSMUSG00000015094|Vega:OTTMUSG00000012107	2	2|2 A3	neural proliferation, differentiation and control 1		GO:0016020(membrane)//GO:0016021(integral component of membrane)
Abca1	ENSMUSG00000015243	protein_coding	-	chr4:53030786-53159895	146.84	72.647	2.02128	1.01527	0.4089	0.987778	up	11303	ABC-1|Abc1	MGI:MGI:99607|Ensembl:ENSMUSG00000015243|Vega:OTTMUSG00000007157	4	4 28.57 cM|4 A5-B3	ATP-binding cassette, sub-family A (ABC1), member 1	mmu02010(ABC transporters)//mmu04975(Fat digestion and absorption)	GO:0030139(endocytic vesicle)//GO:0005886(plasma membrane)//GO:0005887(integral component of plasma membrane)//GO:0045335(phagocytic vesicle)//GO:0009986(cell surface)//GO:0016020(membrane)//GO:0048471(perinuclear region of cytoplasm)//GO:0005794(Golgi apparatus)//GO:0009897(external side of plasma membrane)//GO:0043231(intracellular membrane-bounded organelle)//GO:0045121(membrane raft)//GO:0034…	GO:0034186(apolipoprotein A-I binding)//GO:0008509(anion transmembrane transporter activity)//GO:0034185(apolipoprotein binding)//GO:0005102(receptor binding)//GO:0017127(cholesterol transporter activity)//GO:0042626(ATPase activity, coupled to transmembrane movement of substances)//GO:0005215(transporter activity)//GO:0005548(phospholipid transporter activity)//GO:0034188(apolipoprotein A-I rece…	GO:0007040(lysosome organization)//GO:0032367(intracellular cholesterol transport)//GO:0010875(positive regulation of cholesterol efflux)//GO:0055091(phospholipid homeostasis)//GO:0034380(high-density lipoprotein particle assembly)//GO:0030819(positive regulation of cAMP biosynthetic process)//GO:0016197(endosomal transport)//GO:0045332(phospholipid translocation)//GO:0060155(platelet dense granu…
Sash1	ENSMUSG00000015305	protein_coding	-	chr10:8722218-8886880	86.0333	26.516	3.24458	1.69803	0.12365	0.967352	up	70097	1100001C18Rik|2500002E12Rik|A330076K04Rik|mKIAA0790	MGI:MGI:1917347|Ensembl:ENSMUSG00000015305	10	10|10 A1	SAM and SH3 domain containing 1		GO:0016020(membrane)//GO:0043234(protein complex)	GO:0019901(protein kinase binding)//GO:0032947(protein complex scaffold)//GO:0008022(protein C-terminus binding)//GO:0031435(mitogen-activated protein kinase kinase kinase binding)	GO:0010595(positive regulation of endothelial cell migration)//GO:0045766(positive regulation of angiogenesis)//GO:1902498(regulation of protein autoubiquitination)//GO:0031666(positive regulation of lipopolysaccharide-mediated signaling pathway)//GO:1900745(positive regulation of p38MAPK cascade)//GO:1900044(regulation of protein K63-linked ubiquitination)//GO:0000209(protein polyubiquitination)…
Gadd45b	ENSMUSG00000015312	protein_coding	+	chr10:80930090-80932204	41.5618	1.72704	24.0654	4.58889	0.04425	0.804191	up	17873	AI323528|Myd118	MGI:MGI:107776|Ensembl:ENSMUSG00000015312	10	10 C1|10 39.72 cM	growth arrest and DNA-damage-inducible 45 beta	mmu04010(MAPK signaling pathway)//mmu04064(NF-kappa B signaling pathway)//mmu04068(FoxO signaling pathway)//mmu04110(Cell cycle)//mmu04115(p53 signaling pathway)	GO:0005634(nucleus)//GO:0005737(cytoplasm)	GO:0005515(protein binding)	GO:0007275(multicellular organism development)//GO:0043065(positive regulation of apoptotic process)//GO:0030154(cell differentiation)//GO:1900745(positive regulation of p38MAPK cascade)//GO:0046330(positive regulation of JNK cascade)//GO:0000186(activation of MAPKK activity)//GO:0006950(response to stress)//GO:0006469(negative regulation of protein kinase activity)//GO:0006915(apoptotic process)…
Slamf6	ENSMUSG00000015314	protein_coding	+	chr1:171909956-171943868	7.59648	2.34451	3.24013	1.69605	0.1833	0.987778	up	30925	KAL1|KAL1b|Ly108|NTB-A|NTBA|SF2000	MGI:MGI:1353620|Ensembl:ENSMUSG00000015314|Vega:OTTMUSG00000050091	1	1 H3|1 79.54 cM	SLAM family member 6		GO:0016020(membrane)//GO:0005886(plasma membrane)//GO:0005887(integral component of plasma membrane)//GO:0016021(integral component of membrane)//GO:0070062(extracellular exosome)		GO:0002376(immune system process)//GO:0045087(innate immune response)//GO:0032729(positive regulation of interferon-gamma production)//GO:0072540(T-helper 17 cell lineage commitment)//GO:0001787(natural killer cell proliferation)//GO:0032740(positive regulation of interleukin-17 production)//GO:0002250(adaptive immune response)//GO:0001779(natural killer cell differentiation)//GO:0045954(positive…
Slamf1	ENSMUSG00000015316	protein_coding	+	chr1:171767126-171801184	2.70386	0.0404233	66.8887	6.06369	0.14925	0.986191	up	27218	4933415F16|AA177906|CD150|CDw150|ESTM51|IPO-3|Slam	MGI:MGI:1351314|Ensembl:ENSMUSG00000015316|Vega:OTTMUSG00000035822	1	1 H3|1 79.54 cM	signaling lymphocytic activation molecule family member 1	mmu05162(Measles)	GO:0005886(plasma membrane)//GO:0070062(extracellular exosome)//GO:0045335(phagocytic vesicle)//GO:0009986(cell surface)//GO:0016020(membrane)//GO:0009897(external side of plasma membrane)//GO:0016021(integral component of membrane)	GO:0004872(receptor activity)//GO:0005515(protein binding)	GO:0042104(positive regulation of activated T cell proliferation)//GO:2000349(negative regulation of CD40 signaling pathway)//GO:0001787(natural killer cell proliferation)//GO:1902714(negative regulation of interferon-gamma secretion)//GO:0032695(negative regulation of interleukin-12 production)//GO:0002376(immune system process)//GO:0035744(T-helper 1 cell cytokine production)//GO:0002277(myeloi…
Dennd6b	ENSMUSG00000015377	protein_coding	-	chr15:89182216-89198430	2.68032	0.225592	11.8813	3.57062	0.0352	0.774478	up	69440	1700027J05Rik|AI414881|Fam116b	MGI:MGI:1916690|Ensembl:ENSMUSG00000015377	15	15|15 E3	DENN/MADD domain containing 6B		GO:0005768(endosome)//GO:0005737(cytoplasm)//GO:0055037(recycling endosome)	GO:0017112(Rab guanyl-nucleotide exchange factor activity)//GO:0005085(guanyl-nucleotide exchange factor activity)	GO:0043547(positive regulation of GTPase activity)
Cd83	ENSMUSG00000015396	protein_coding	+	chr13:43398375-43980596	23.662	6.0966	3.88119	1.9565	0.4662	0.987778	up	12522	-	MGI:MGI:1328316|Ensembl:ENSMUSG00000015396	13	13 21.6 cM|13 A4-5	CD83 antigen		GO:0016020(membrane)//GO:0009897(external side of plasma membrane)//GO:0016021(integral component of membrane)		GO:0006952(defense response)//GO:0006959(humoral immune response)//GO:0043372(positive regulation of CD4-positive, alpha-beta T cell differentiation)//GO:0032713(negative regulation of interleukin-4 production)//GO:0014070(response to organic cyclic compound)//GO:0032743(positive regulation of interleukin-2 production)//GO:0032733(positive regulation of interleukin-10 production)//GO:0007165(sign…
Tmem27	ENSMUSG00000015401	protein_coding	+	chrX:164088829-164118860	0.206813	0	inf	inf	1	1	up	57394	0610008J07Rik|NX-17|NX17	MGI:MGI:1926234|Ensembl:ENSMUSG00000015401|Vega:OTTMUSG00000019509	X	X|X F5	transmembrane protein 27		GO:0016020(membrane)//GO:0016021(integral component of membrane)//GO:0070062(extracellular exosome)//GO:0031526(brush border membrane)//GO:0005737(cytoplasm)	GO:0008237(metallopeptidase activity)//GO:0005515(protein binding)//GO:0008241(peptidyl-dipeptidase activity)	GO:0006508(proteolysis)//GO:0045956(positive regulation of calcium ion-dependent exocytosis)//GO:0035543(positive regulation of SNARE complex assembly)//GO:0051957(positive regulation of amino acid transport)//GO:0035774(positive regulation of insulin secretion involved in cellular response to glucose stimulus)
Mocs2	ENSMUSG00000015536	protein_coding	+	chr13:114818235-114832275	56.9267	28.2947	2.01192	1.00857	0.4252	0.987778	up	17434	AI415403	MGI:MGI:1336894|Ensembl:ENSMUSG00000015536|Vega:OTTMUSG00000036446	13	13|13 D2.2	molybdenum cofactor synthesis 2	mmu00790(Folate biosynthesis)//mmu01100(Metabolic pathways)//mmu04122(Sulfur relay system)	GO:0019008(molybdopterin synthase complex)//GO:0005634(nucleus)//GO:0005737(cytoplasm)//GO:0005829(cytosol)	GO:0000166(nucleotide binding)//GO:0030366(molybdopterin synthase activity)//GO:0016740(transferase activity)//GO:0042802(identical protein binding)	GO:0006777(Mo-molybdopterin cofactor biosynthetic process)//GO:0032324(molybdopterin cofactor biosynthetic process)
Steap1	ENSMUSG00000015652	protein_coding	-	chr5:5736316-5749326	0.128376	0.0512058	2.50707	1.326	1	1	up	70358	2410007B19Rik|Prss24|Steap	MGI:MGI:1917608|Ensembl:ENSMUSG00000015652|Vega:OTTMUSG00000025944	5	5 A1|5 3.2 cM	six transmembrane epithelial antigen of the prostate 1	mmu04978(Mineral absorption)	GO:0005768(endosome)//GO:0005886(plasma membrane)//GO:0005887(integral component of plasma membrane)//GO:0016021(integral component of membrane)//GO:0016020(membrane)	GO:0016491(oxidoreductase activity)//GO:0008823(cupric reductase activity)//GO:0016723(oxidoreductase activity, oxidizing metal ions, NAD or NADP as acceptor)//GO:0052851(ferric-chelate reductase (NADPH) activity)//GO:0046872(metal ion binding)	GO:0055114(oxidation-reduction process)//GO:0097461(ferric iron import into cell)//GO:0006810(transport)//GO:0006811(ion transport)//GO:0015677(copper ion import)//GO:0055072(iron ion homeostasis)
Awat1	ENSMUSG00000015665	protein_coding	+	chrX:100572250-100578205	5.07196	2.32413	2.1823	1.12585	0.5143	0.987778	up	245533	Dgat2l3	MGI:MGI:3588200|Ensembl:ENSMUSG00000015665|Vega:OTTMUSG00000018287	X	X|X C3	acyl-CoA wax alcohol acyltransferase 1		GO:0005783(endoplasmic reticulum)//GO:0016020(membrane)//GO:0016021(integral component of membrane)//GO:0005575(cellular_component)	GO:0103095(wax ester synthase activity)//GO:0047196(long-chain-alcohol O-fatty-acyltransferase activity)//GO:0016746(transferase activity, transferring acyl groups)//GO:0016747(transferase activity, transferring acyl groups other than amino-acyl groups)//GO:0016740(transferase activity)	GO:0006629(lipid metabolic process)//GO:0008150(biological_process)
Gnrh1	ENSMUSG00000015812	protein_coding	+	chr14:67745228-67749435	0.177856	0	inf	inf	1	1	up	14714	Gnrh|Gnrh2|LHRH|Lhrh1|Lnrh|hpg	MGI:MGI:95789|Ensembl:ENSMUSG00000015812	14	14|14 D1	gonadotropin releasing hormone 1	mmu04912(GnRH signaling pathway)	GO:0043679(axon terminus)//GO:0005798(Golgi-associated vesicle)//GO:0043204(perikaryon)//GO:0043005(neuron projection)//GO:0030425(dendrite)//GO:0098556(cytoplasmic side of rough endoplasmic reticulum membrane)//GO:0005739(mitochondrion)//GO:1990008(neurosecretory vesicle)//GO:0005576(extracellular region)//GO:0005615(extracellular space)	GO:0005183(gonadotropin hormone-releasing hormone activity)//GO:0005179(hormone activity)	GO:0033087(negative regulation of immature T cell proliferation)//GO:2000354(regulation of ovarian follicle development)//GO:0030238(male sex determination)//GO:0007275(multicellular organism development)//GO:0010468(regulation of gene expression)//GO:0043066(negative regulation of apoptotic process)//GO:0045471(response to ethanol)//GO:0048545(response to steroid hormone)//GO:2001223(negative re…
Rxrg	ENSMUSG00000015843	protein_coding	+	chr1:167598383-167639623	0.2092	0.0683692	3.05985	1.61346	1	1	up	20183	Nr2b3	MGI:MGI:98216|Ensembl:ENSMUSG00000015843|Vega:OTTMUSG00000022560	1	1 H2.3|1 74.99 cM	retinoid X receptor gamma	mmu03320(PPAR signaling pathway)//mmu04919(Thyroid hormone signaling pathway)//mmu04920(Adipocytokine signaling pathway)//mmu05200(Pathways in cancer)//mmu05202(Transcriptional misregulation in cancer)//mmu05216(Thyroid cancer)//mmu05222(Small cell lung cancer)//mmu05223(Non-small cell lung cancer)	GO:0005634(nucleus)	GO:0008270(zinc ion binding)//GO:0003700(transcription factor activity, sequence-specific DNA binding)//GO:0043565(sequence-specific DNA binding)//GO:0003707(steroid hormone receptor activity)//GO:0000977(RNA polymerase II regulatory region sequence-specific DNA binding)//GO:0004886(9-cis retinoic acid receptor activity)//GO:0046872(metal ion binding)//GO:0003677(DNA binding)	GO:0043401(steroid hormone mediated signaling pathway)//GO:0051289(protein homotetramerization)//GO:0006351(transcription, DNA-templated)//GO:0031641(regulation of myelination)//GO:1901522(positive regulation of transcription from RNA polymerase II promoter involved in cellular response to chemical stimulus)//GO:0045944(positive regulation of transcription from RNA polymerase II promoter)//GO:004…
Fcgr1	ENSMUSG00000015947	protein_coding	-	chr3:95855965-96517845	309.821	63.8258	4.85415	2.27922	0.27065	0.987778	up	14129	AI323638|AV092959|CD64|FcgammaRI|IGGHAFC	MGI:MGI:95498|Ensembl:ENSMUSG00000015947|Vega:OTTMUSG00000053089	3	3 F2.1|3 41.72 cM	Fc receptor, IgG, high affinity I	mmu04145(Phagosome)//mmu04380(Osteoclast differentiation)//mmu04640(Hematopoietic cell lineage)//mmu04666(Fc gamma R-mediated phagocytosis)//mmu05140(Leishmaniasis)//mmu05150(Staphylococcus aureus infection)//mmu05152(Tuberculosis)//mmu05202(Transcriptional misregulation in cancer)//mmu05322(Systemic lupus erythematosus)	GO:0016020(membrane)//GO:0005886(plasma membrane)//GO:0045121(membrane raft)//GO:0009897(external side of plasma membrane)//GO:0016021(integral component of membrane)	GO:0019770(IgG receptor activity)//GO:0031774(leukotriene receptor binding)//GO:0019864(IgG binding)	GO:0019884(antigen processing and presentation of exogenous antigen)//GO:0050766(positive regulation of phagocytosis)//GO:0002376(immune system process)//GO:0045087(innate immune response)//GO:0009617(response to bacterium)//GO:0042590(antigen processing and presentation of exogenous peptide antigen via MHC class I)//GO:0060100(positive regulation of phagocytosis, engulfment)//GO:0006911(phagocyt…
H2-M3	ENSMUSG00000016206	protein_coding	+	chr17:37270219-37274484	32.4986	9.45904	3.43571	1.78061	0.20515	0.987778	up	14991	H-2M3|Hmt|M3a|MuprM3|MuprM301|MuprM302|R4B2	MGI:MGI:95915|Ensembl:ENSMUSG00000016206|Vega:OTTMUSG00000037377	17	17 B1|17 19.16 cM	histocompatibility 2, M region locus 3	mmu04144(Endocytosis)//mmu04145(Phagosome)//mmu04514(Cell adhesion molecules (CAMs))//mmu04612(Antigen processing and presentation)//mmu04940(Type I diabetes mellitus)//mmu05166(HTLV-I infection)//mmu05168(Herpes simplex infection)//mmu05169(Epstein-Barr virus infection)//mmu05203(Viral carcinogenesis)//mmu05320(Autoimmune thyroid disease)//mmu05330(Allograft rejection)//mmu05332(Graft-versus-hos…	GO:0016020(membrane)//GO:0009897(external side of plasma membrane)//GO:0032398(MHC class Ib protein complex)	GO:0005102(receptor binding)//GO:0042803(protein homodimerization activity)//GO:0042605(peptide antigen binding)	GO:0002481(antigen processing and presentation of exogenous protein antigen via MHC class Ib, TAP-dependent)//GO:0045429(positive regulation of nitric oxide biosynthetic process)//GO:0002666(positive regulation of T cell tolerance induction)//GO:2001199(negative regulation of dendritic cell differentiation)//GO:0002476(antigen processing and presentation of endogenous peptide antigen via MHC clas…
H2-M2	ENSMUSG00000016283	protein_coding	-	chr17:37480850-37483552	240.936	34.4113	7.00163	2.80769	0.0163	0.672761	up	14990	H-2M2|Thy19.4	MGI:MGI:95914|Ensembl:ENSMUSG00000016283|Vega:OTTMUSG00000037432	17	17 B1|17 19.16 cM	histocompatibility 2, M region locus 2	mmu04144(Endocytosis)//mmu04145(Phagosome)//mmu04514(Cell adhesion molecules (CAMs))//mmu04612(Antigen processing and presentation)//mmu04940(Type I diabetes mellitus)//mmu05166(HTLV-I infection)//mmu05168(Herpes simplex infection)//mmu05169(Epstein-Barr virus infection)//mmu05203(Viral carcinogenesis)//mmu05320(Autoimmune thyroid disease)//mmu05330(Allograft rejection)//mmu05332(Graft-versus-hos…	GO:0005886(plasma membrane)//GO:0009986(cell surface)	GO:0005102(receptor binding)//GO:0042605(peptide antigen binding)	GO:0002474(antigen processing and presentation of peptide antigen via MHC class I)
Col20a1	ENSMUSG00000016356	protein_coding	+	chr2:180984231-181017540	0.673312	0.163626	4.11494	2.04087	0.49495	0.987778	up	73368	1700051I12Rik	MGI:MGI:1920618|Ensembl:ENSMUSG00000016356|Vega:OTTMUSG00000019845	2	2|2 H4	collagen, type XX, alpha 1		GO:0005581(collagen trimer)//GO:0005575(cellular_component)//GO:0005576(extracellular region)	GO:0003674(molecular_function)	GO:0008150(biological_process)
Cd34	ENSMUSG00000016494	protein_coding	+	chr1:194938820-195038908	0.256752	0.0223168	11.5048	3.52417	1	1	up	12490	AU040960	MGI:MGI:88329|Ensembl:ENSMUSG00000016494|Vega:OTTMUSG00000050886	1	1 H6|1 98.38 cM	CD34 antigen	mmu04514(Cell adhesion molecules (CAMs))//mmu04640(Hematopoietic cell lineage)	GO:0009897(external side of plasma membrane)//GO:0005887(integral component of plasma membrane)//GO:0005576(extracellular region)//GO:0005886(plasma membrane)//GO:0009986(cell surface)//GO:0016020(membrane)//GO:0071944(cell periphery)//GO:0009925(basal plasma membrane)//GO:0005764(lysosome)//GO:0048471(perinuclear region of cytoplasm)//GO:0016021(integral component of membrane)//GO:0045171(interc…	GO:0030246(carbohydrate binding)//GO:0008134(transcription factor binding)//GO:0043199(sulfate binding)	GO:0045019(negative regulation of nitric oxide biosynthetic process)//GO:1900041(negative regulation of interleukin-2 secretion)//GO:1901215(negative regulation of neuron death)//GO:2001214(positive regulation of vasculogenesis)//GO:0030097(hemopoiesis)//GO:0001894(tissue homeostasis)//GO:0042482(positive regulation of odontogenesis)//GO:0071657(positive regulation of granulocyte colony-stimulati…
Cd274	ENSMUSG00000016496	protein_coding	+	chr19:29367454-29388095	582.252	93.1628	6.24984	2.64382	0.02965	0.758225	up	60533	A530045L16Rik|B7h1|Pdcd1l1|Pdcd1lg1|Pdl1	MGI:MGI:1926446|Ensembl:ENSMUSG00000016496|Vega:OTTMUSG00000014904	19	19|19 C2	CD274 antigen	mmu04514(Cell adhesion molecules (CAMs))	GO:0005886(plasma membrane)//GO:0070062(extracellular exosome)//GO:0009986(cell surface)//GO:0016020(membrane)//GO:0009897(external side of plasma membrane)//GO:0016021(integral component of membrane)	GO:0005515(protein binding)	GO:0042102(positive regulation of T cell proliferation)//GO:0032693(negative regulation of interleukin-10 production)//GO:2001181(positive regulation of interleukin-10 secretion)//GO:0032689(negative regulation of interferon-gamma production)//GO:0031295(T cell costimulation)//GO:1901998(toxin transport)//GO:0007166(cell surface receptor signaling pathway)//GO:0034097(response to cytokine)//GO:00…
Il19	ENSMUSG00000016524	protein_coding	-	chr1:130932657-130940073	1.99641	0	inf	inf	0.00475	0.457049	up	329244	-	MGI:MGI:1890472|Ensembl:ENSMUSG00000016524|Vega:OTTMUSG00000049115	1	1|1 E4	interleukin 19	mmu04060(Cytokine-cytokine receptor interaction)//mmu04630(Jak-STAT signaling pathway)	GO:0005576(extracellular region)//GO:0005615(extracellular space)	GO:0005125(cytokine activity)	GO:0072593(reactive oxygen species metabolic process)//GO:2001237(negative regulation of extrinsic apoptotic signaling pathway)//GO:0006954(inflammatory response)//GO:0042226(interleukin-6 biosynthetic process)//GO:2001235(positive regulation of apoptotic signaling pathway)//GO:2001244(positive regulation of intrinsic apoptotic signaling pathway)//GO:0006955(immune response)//GO:0006915(apoptotic…
Il10	ENSMUSG00000016529	protein_coding	+	chr1:131019844-131024974	1.37865	0	inf	inf	0.0115	0.642348	up	16153	CSIF|Il-10	MGI:MGI:96537|Ensembl:ENSMUSG00000016529|Vega:OTTMUSG00000016630	1	1 E4|1 56.89 cM	interleukin 10	mmu04060(Cytokine-cytokine receptor interaction)//mmu04068(FoxO signaling pathway)//mmu04630(Jak-STAT signaling pathway)//mmu04660(T cell receptor signaling pathway)//mmu04672(Intestinal immune network for IgA production)//mmu05133(Pertussis)//mmu05140(Leishmaniasis)//mmu05142(Chagas disease (American trypanosomiasis))//mmu05143(African trypanosomiasis)//mmu05144(Malaria)//mmu05145(Toxoplasmosis)…	GO:0005576(extracellular region)//GO:0005615(extracellular space)	GO:0005141(interleukin-10 receptor binding)//GO:0005125(cytokine activity)	GO:0045019(negative regulation of nitric oxide biosynthetic process)//GO:0050715(positive regulation of cytokine secretion)//GO:1904057(negative regulation of sensory perception of pain)//GO:0050807(regulation of synapse organization)//GO:0060670(branching involved in labyrinthine layer morphogenesis)//GO:0001818(negative regulation of cytokine production)//GO:0032800(receptor biosynthetic proces…
Slpi	ENSMUSG00000017002	protein_coding	-	chr2:164354069-164389095	9.83548	4.53536	2.16862	1.11678	0.47435	0.987778	up	20568	-	MGI:MGI:109297|Ensembl:ENSMUSG00000017002|Vega:OTTMUSG00000001167	2	2|2 H	secretory leukocyte peptidase inhibitor		GO:0031012(extracellular matrix)//GO:0070062(extracellular exosome)//GO:0005576(extracellular region)//GO:0005615(extracellular space)	GO:0030414(peptidase inhibitor activity)//GO:0019899(enzyme binding)//GO:0004867(serine-type endopeptidase inhibitor activity)//GO:0004866(endopeptidase inhibitor activity)	GO:0045071(negative regulation of viral genome replication)//GO:0002376(immune system process)//GO:0045087(innate immune response)//GO:0010466(negative regulation of peptidase activity)//GO:0019731(antibacterial humoral response)//GO:0032496(response to lipopolysaccharide)//GO:0032091(negative regulation of protein binding)//GO:0006955(immune response)//GO:0010951(negative regulation of endopepti…
Sdc4	ENSMUSG00000017009	protein_coding	-	chr2:164424246-164443887	162.592	34.9035	4.65832	2.21981	0.02615	0.749793	up	20971	AA959608|AW108331|S4|Synd4|ryudocan|syndecan-4	MGI:MGI:1349164|Ensembl:ENSMUSG00000017009|Vega:OTTMUSG00000001157	2	2 H3|2 85.16 cM	syndecan 4	mmu04512(ECM-receptor interaction)//mmu04514(Cell adhesion molecules (CAMs))//mmu05205(Proteoglycans in cancer)	GO:0016021(integral component of membrane)//GO:0070062(extracellular exosome)//GO:0005576(extracellular region)//GO:0009986(cell surface)//GO:0043034(costamere)//GO:0016020(membrane)//GO:0045121(membrane raft)//GO:0005925(focal adhesion)	GO:0070053(thrombospondin receptor activity)//GO:0001968(fibronectin binding)//GO:0005080(protein kinase C binding)	GO:0010762(regulation of fibroblast migration)//GO:0051496(positive regulation of stress fiber assembly)//GO:0042060(wound healing)//GO:0045860(positive regulation of protein kinase activity)//GO:1903553(positive regulation of extracellular exosome assembly)//GO:0001843(neural tube closure)//GO:0051894(positive regulation of focal adhesion assembly)//GO:0060122(inner ear receptor stereocilium org…
Rnd3	ENSMUSG00000017144	protein_coding	-	chr2:51130437-51149111	39.3431	3.06494	12.8365	3.68218	0.0013	0.264668	up	74194	2610017M01Rik|AI661404|Arhe|Rhoe	MGI:MGI:1921444|Ensembl:ENSMUSG00000017144|Vega:OTTMUSG00000012429	2	2|2 C1.1	Rho family GTPase 3		GO:0016020(membrane)//GO:0070062(extracellular exosome)//GO:0005794(Golgi apparatus)//GO:0005925(focal adhesion)	GO:0000166(nucleotide binding)//GO:0005515(protein binding)//GO:0005525(GTP binding)	GO:0007264(small GTPase mediated signal transduction)
Cd40	ENSMUSG00000017652	protein_coding	+	chr2:165055626-165072948	183.392	0.492511	372.361	8.54056	0.03735	0.789484	up	21939	AI326936|Bp50|GP39|HIGM1|IGM|IMD3|T-BAM|TRAP|Tnfrsf5|p50	MGI:MGI:88336|Ensembl:ENSMUSG00000017652|Vega:OTTMUSG00000016424	2	2 H3|2 85.38 cM	CD40 antigen	mmu04060(Cytokine-cytokine receptor interaction)//mmu04064(NF-kappa B signaling pathway)//mmu04514(Cell adhesion molecules (CAMs))//mmu04620(Toll-like receptor signaling pathway)//mmu04672(Intestinal immune network for IgA production)//mmu05144(Malaria)//mmu05145(Toxoplasmosis)//mmu05166(HTLV-I infection)//mmu05169(Epstein-Barr virus infection)//mmu05202(Transcriptional misregulation in cancer)//…	GO:0009897(external side of plasma membrane)//GO:0070062(extracellular exosome)//GO:0005576(extracellular region)//GO:0009986(cell surface)//GO:0016020(membrane)//GO:0035631(CD40 receptor complex)//GO:0005886(plasma membrane)//GO:0043231(intracellular membrane-bounded organelle)//GO:0016021(integral component of membrane)//GO:0005615(extracellular space)//GO:0005737(cytoplasm)	GO:0005515(protein binding)//GO:0019899(enzyme binding)//GO:0005031(tumor necrosis factor-activated receptor activity)//GO:0003823(antigen binding)//GO:0031625(ubiquitin protein ligase binding)	GO:0030890(positive regulation of B cell proliferation)//GO:0097190(apoptotic signaling pathway)//GO:0042113(B cell activation)//GO:0042832(defense response to protozoan)//GO:0032735(positive regulation of interleukin-12 production)//GO:0043547(positive regulation of GTPase activity)//GO:0042511(positive regulation of tyrosine phosphorylation of Stat1 protein)//GO:0002376(immune system process)//…
Dhx58	ENSMUSG00000017830	protein_coding	-	chr11:100574903-100704271	99.693	36.6256	2.72195	1.44464	0.24615	0.987778	up	80861	B430001I08Rik|D11Lgp2e|LPG2|Lgp2|RLR-3	MGI:MGI:1931560|Ensembl:ENSMUSG00000017830|Vega:OTTMUSG00000002055	11	11 D|11 63.52 cM	DEXH (Asp-Glu-X-His) box polypeptide 58	mmu04622(RIG-I-like receptor signaling pathway)	GO:0005737(cytoplasm)	GO:0008270(zinc ion binding)//GO:0003727(single-stranded RNA binding)//GO:0005524(ATP binding)//GO:0003723(RNA binding)//GO:0004386(helicase activity)//GO:0000166(nucleotide binding)//GO:0003725(double-stranded RNA binding)//GO:0016817(hydrolase activity, acting on acid anhydrides)//GO:0046872(metal ion binding)//GO:0003677(DNA binding)//GO:0016787(hydrolase activity)	GO:0045088(regulation of innate immune response)//GO:0039536(negative regulation of RIG-I signaling pathway)//GO:0002376(immune system process)//GO:0045087(innate immune response)//GO:1900246(positive regulation of RIG-I signaling pathway)//GO:0032480(negative regulation of type I interferon production)//GO:0045824(negative regulation of innate immune response)//GO:0032481(positive regulation of …
Rac3	ENSMUSG00000018012	protein_coding	+	chr11:120721469-120723969	1.33446	0.310175	4.30231	2.10511	0.31035	0.987778	up	170758	Rac1B	MGI:MGI:2180784|Ensembl:ENSMUSG00000018012|Vega:OTTMUSG00000004093	11	11|11 E2	RAS-related C3 botulinum substrate 3	mmu04010(MAPK signaling pathway)//mmu04014(Ras signaling pathway)//mmu04015(Rap1 signaling pathway)//mmu04024(cAMP signaling pathway)//mmu04071(Sphingolipid signaling pathway)//mmu04310(Wnt signaling pathway)//mmu04360(Axon guidance)//mmu04370(VEGF signaling pathway)//mmu04510(Focal adhesion)//mmu04520(Adherens junction)//mmu04650(Natural killer cell mediated cytotoxicity)//mmu04662(B cell recept…	GO:0005886(plasma membrane)//GO:0048471(perinuclear region of cytoplasm)//GO:0043005(neuron projection)//GO:0016020(membrane)//GO:0071944(cell periphery)//GO:0012505(endomembrane system)//GO:0042995(cell projection)//GO:0005829(cytosol)//GO:0070062(extracellular exosome)//GO:0031941(filamentous actin)//GO:0030426(growth cone)//GO:0005856(cytoskeleton)//GO:0005737(cytoplasm)//GO:0043025(neuronal c…	GO:0000166(nucleotide binding)//GO:0048306(calcium-dependent protein binding)//GO:0005515(protein binding)//GO:0005525(GTP binding)//GO:0003924(GTPase activity)	GO:0031175(neuron projection development)//GO:0021894(cerebral cortex GABAergic interneuron development)//GO:0050905(neuromuscular process)//GO:0051932(synaptic transmission, GABAergic)//GO:0007264(small GTPase mediated signal transduction)//GO:0030031(cell projection assembly)//GO:1900026(positive regulation of substrate adhesion-dependent cell spreading)//GO:0014041(regulation of neuron maturat…
Mafk	ENSMUSG00000018143	protein_coding	+	chr5:139271875-139852875	29.7586	12.373	2.40512	1.26611	0.5707	0.987778	up	17135	AW061068|NF-E2|Nfe2u	MGI:MGI:99951|Ensembl:ENSMUSG00000018143|Vega:OTTMUSG00000025256	5	5 G2|5 78.81 cM	v-maf musculoaponeurotic fibrosarcoma oncogene family, protein K (avian)		GO:0005654(nucleoplasm)//GO:0005634(nucleus)	GO:0003700(transcription factor activity, sequence-specific DNA binding)//GO:0043565(sequence-specific DNA binding)//GO:0071535(RING-like zinc finger domain binding)//GO:0001221(transcription cofactor binding)//GO:0001228(transcriptional activator activity, RNA polymerase II transcription regulatory region sequence-specific binding)//GO:0000976(transcription regulatory region sequence-specific DN…	GO:0006357(regulation of transcription from RNA polymerase II promoter)//GO:0007399(nervous system development)//GO:0006351(transcription, DNA-templated)//GO:0006355(regulation of transcription, DNA-templated)
Erbb3	ENSMUSG00000018166	protein_coding	-	chr10:128567522-128589652	0.45102	0.161705	2.78916	1.47983	0.38205	0.987778	up	13867	C76256|Erbb-3|Erbb3r|Her3	MGI:MGI:95411|Ensembl:ENSMUSG00000018166|Vega:OTTMUSG00000029881	10	10 D3|10 77.1 cM	erb-b2 receptor tyrosine kinase 3	mmu04012(ErbB signaling pathway)//mmu04020(Calcium signaling pathway)//mmu04144(Endocytosis)//mmu05205(Proteoglycans in cancer)//mmu05206(MicroRNAs in cancer)	GO:0016021(integral component of membrane)//GO:0016328(lateral plasma membrane)//GO:0043235(receptor complex)//GO:0016020(membrane)//GO:0045211(postsynaptic membrane)//GO:0016323(basolateral plasma membrane)//GO:0005634(nucleus)//GO:0005615(extracellular space)//GO:0016324(apical plasma membrane)	GO:0030296(protein tyrosine kinase activator activity)//GO:0004713(protein tyrosine kinase activity)//GO:0038132(neuregulin binding)//GO:0004672(protein kinase activity)//GO:0046982(protein heterodimerization activity)//GO:0042802(identical protein binding)//GO:0004716(receptor signaling protein tyrosine kinase activity)//GO:0004714(transmembrane receptor protein tyrosine kinase activity)//GO:000…	GO:0007169(transmembrane receptor protein tyrosine kinase signaling pathway)//GO:0016310(phosphorylation)//GO:0010628(positive regulation of gene expression)//GO:0097192(extrinsic apoptotic signaling pathway in absence of ligand)//GO:0009968(negative regulation of signal transduction)//GO:0070886(positive regulation of calcineurin-NFAT signaling cascade)//GO:0014065(phosphatidylinositol 3-kinase …
Cuedc1	ENSMUSG00000018378	protein_coding	+	chr11:88098057-88194140	0.306095	0.124663	2.45539	1.29595	1	1	up	103841	AI841487|C330016O16Rik	MGI:MGI:2144281|Ensembl:ENSMUSG00000018378|Vega:OTTMUSG00000001478	11	11|11 C	CUE domain containing 1		GO:0005575(cellular_component)	GO:0003674(molecular_function)	GO:0008150(biological_process)
Slc13a3	ENSMUSG00000018459	protein_coding	-	chr2:165405027-165473230	0.603942	0	inf	inf	0.00145	0.277339	up	114644	NaDC-3|NaDC3|SDCT2	MGI:MGI:2149635|Ensembl:ENSMUSG00000018459|Vega:OTTMUSG00000001182	2	2|2 H3	solute carrier family 13 (sodium-dependent dicarboxylate transporter), member 3		GO:0016020(membrane)//GO:0005886(plasma membrane)//GO:0005887(integral component of plasma membrane)//GO:0016021(integral component of membrane)//GO:0070062(extracellular exosome)	GO:0015183(L-aspartate transmembrane transporter activity)//GO:0005215(transporter activity)//GO:0005310(dicarboxylic acid transmembrane transporter activity)//GO:0015141(succinate transmembrane transporter activity)//GO:0015362(high-affinity sodium:dicarboxylate symporter activity)//GO:0015137(citrate transmembrane transporter activity)//GO:0017153(sodium:dicarboxylate symporter activity)//GO:00…	GO:0015746(citrate transport)//GO:0006835(dicarboxylic acid transport)//GO:0006814(sodium ion transport)//GO:0055085(transmembrane transport)//GO:0006810(transport)//GO:0006811(ion transport)//GO:0015810(aspartate transport)//GO:0015744(succinate transport)
Adora2b	ENSMUSG00000018500	protein_coding	+	chr11:62248983-62266453	55.4712	16.5016	3.36156	1.74913	0.11895	0.967352	up	11541	A2BAR|A2BR|A2b|AA2BR|AI480866|AI605384	MGI:MGI:99403|Ensembl:ENSMUSG00000018500|Vega:OTTMUSG00000005854	11	11|11 B2	adenosine A2b receptor	mmu04015(Rap1 signaling pathway)//mmu04020(Calcium signaling pathway)//mmu04080(Neuroactive ligand-receptor interaction)//mmu04270(Vascular smooth muscle contraction)//mmu05034(Alcoholism)	GO:0016020(membrane)//GO:0005886(plasma membrane)//GO:0016021(integral component of membrane)//GO:0009986(cell surface)	GO:0004871(signal transducer activity)//GO:0004930(G-protein coupled receptor activity)//GO:0001609(G-protein coupled adenosine receptor activity)	GO:0045765(regulation of angiogenesis)//GO:0010893(positive regulation of steroid biosynthetic process)//GO:0031284(positive regulation of guanylate cyclase activity)//GO:0032755(positive regulation of interleukin-6 production)//GO:0030819(positive regulation of cAMP biosynthetic process)//GO:0001973(adenosine receptor signaling pathway)//GO:0033605(positive regulation of catecholamine secretion)…
Ybx2	ENSMUSG00000018554	protein_coding	+	chr11:69935795-69941605	0.316502	0	inf	inf	1	1	up	53422	Msy2	MGI:MGI:1096372|Ensembl:ENSMUSG00000018554|Vega:OTTMUSG00000006029	11	11|11 B4	Y box protein 2		GO:0005844(polysome)//GO:0005730(nucleolus)//GO:0005634(nucleus)//GO:0030529(intracellular ribonucleoprotein complex)//GO:0005737(cytoplasm)	GO:0003676(nucleic acid binding)//GO:0003723(RNA binding)//GO:0003682(chromatin binding)//GO:0003730(mRNA 3'-UTR binding)//GO:0003729(mRNA binding)//GO:0008289(lipid binding)//GO:0043021(ribonucleoprotein complex binding)//GO:0003677(DNA binding)//GO:0045182(translation regulator activity)	GO:0007286(spermatid development)//GO:0048255(mRNA stabilization)//GO:0017148(negative regulation of translation)//GO:0048477(oogenesis)//GO:0051100(negative regulation of binding)//GO:0006355(regulation of transcription, DNA-templated)
Sparc	ENSMUSG00000018593	protein_coding	-	chr11:55394499-55420080	0.377251	0.16896	2.23278	1.15884	1	1	up	20692	BM-40|ON	MGI:MGI:98373|Ensembl:ENSMUSG00000018593|Vega:OTTMUSG00000005692	11	11 33.04 cM|11 B1	secreted acidic cysteine rich glycoprotein		GO:0005604(basement membrane)//GO:0005576(extracellular region)//GO:0009986(cell surface)//GO:0031092(platelet alpha granule membrane)//GO:0031988(membrane-bounded vesicle)//GO:0016363(nuclear matrix)//GO:0005578(proteinaceous extracellular matrix)//GO:0005622(intracellular)//GO:0031091(platelet alpha granule)//GO:0005634(nucleus)//GO:0005615(extracellular space)//GO:0005737(cytoplasm)	GO:0005518(collagen binding)//GO:0050840(extracellular matrix binding)//GO:0046872(metal ion binding)//GO:0005515(protein binding)//GO:0005509(calcium ion binding)	GO:0071363(cellular response to growth factor stimulus)//GO:0010595(positive regulation of endothelial cell migration)//GO:0060348(bone development)//GO:0042127(regulation of cell proliferation)//GO:0001937(negative regulation of endothelial cell proliferation)//GO:0016525(negative regulation of angiogenesis)//GO:0007165(signal transduction)//GO:0030324(lung development)//GO:0022604(regulation of…
BC096441	ENSMUSG00000018752	protein_coding	-	chr11:69682137-69696098	1.06546	0.000282466	3771.96	11.8811	0.2301	0.987778	up
Acsl1	ENSMUSG00000018796	protein_coding	+	chr8:46471040-46536051	226.664	57.9999	3.90803	1.96644	0.08345	0.926296	up	14081	Acas|Acas1|Acs|FACS|Facl2|LACS 1|LACS1	MGI:MGI:102797|Ensembl:ENSMUSG00000018796|Vega:OTTMUSG00000022668	8	8|8 B2	acyl-CoA synthetase long-chain family member 1	mmu00061(Fatty acid biosynthesis)//mmu00071(Fatty acid degradation)//mmu01100(Metabolic pathways)//mmu01212(Fatty acid metabolism)//mmu03320(PPAR signaling pathway)//mmu04146(Peroxisome)//mmu04920(Adipocytokine signaling pathway)	GO:0005777(peroxisome)//GO:0016020(membrane)//GO:0005886(plasma membrane)//GO:0043231(intracellular membrane-bounded organelle)//GO:0005739(mitochondrion)//GO:0005741(mitochondrial outer membrane)//GO:0016021(integral component of membrane)//GO:0005783(endoplasmic reticulum)//GO:0005778(peroxisomal membrane)	GO:0005524(ATP binding)//GO:0000166(nucleotide binding)//GO:0102391(decanoate--CoA ligase activity)//GO:0016874(ligase activity)//GO:0003824(catalytic activity)//GO:0004467(long-chain fatty acid-CoA ligase activity)//GO:0043758(acetate-CoA ligase (ADP-forming) activity)	GO:0008152(metabolic process)//GO:0033211(adiponectin-activated signaling pathway)//GO:0006641(triglyceride metabolic process)//GO:0071902(positive regulation of protein serine/threonine kinase activity)//GO:0042178(xenobiotic catabolic process)//GO:0006629(lipid metabolic process)//GO:0006631(fatty acid metabolic process)//GO:0044539(long-chain fatty acid import)//GO:0010033(response to organic …
Mb	ENSMUSG00000018893	protein_coding	-	chr15:77015488-77057107	0.179546	0	inf	inf	1	1	up	17189	AI325109	MGI:MGI:96922|Ensembl:ENSMUSG00000018893	15	15 D3|15 36.36 cM	myoglobin		GO:0070062(extracellular exosome)	GO:0005344(oxygen transporter activity)//GO:0019825(oxygen binding)//GO:0046872(metal ion binding)//GO:0020037(heme binding)	GO:0015671(oxygen transport)//GO:0042542(response to hydrogen peroxide)//GO:0001666(response to hypoxia)//GO:0009725(response to hormone)//GO:0043353(enucleate erythrocyte differentiation)//GO:0050873(brown fat cell differentiation)//GO:0007507(heart development)//GO:0006810(transport)
Irf1	ENSMUSG00000018899	protein_coding	+	chr11:53770013-53778374	139.953	46.0418	3.0397	1.60393	0.08145	0.921025	up	16362	AU020929|Irf-1	MGI:MGI:96590|Ensembl:ENSMUSG00000018899|Vega:OTTMUSG00000005648	11	11 B1.3|11 32.0 cM	interferon regulatory factor 1	mmu04917(Prolactin signaling pathway)//mmu05133(Pertussis)//mmu05160(Hepatitis C)	GO:0005634(nucleus)//GO:0005737(cytoplasm)//GO:0000790(nuclear chromatin)	GO:0003700(transcription factor activity, sequence-specific DNA binding)//GO:0043565(sequence-specific DNA binding)//GO:0000978(RNA polymerase II core promoter proximal region sequence-specific DNA binding)//GO:0001077(transcriptional activator activity, RNA polymerase II core promoter proximal region sequence-specific binding)//GO:0000975(regulatory region DNA binding)//GO:0005515(protein bindin…	GO:0007249(I-kappaB kinase/NF-kappaB signaling)//GO:0060416(response to growth hormone)//GO:0045629(negative regulation of T-helper 2 cell differentiation)//GO:0010942(positive regulation of cell death)//GO:0002819(regulation of adaptive immune response)//GO:0032728(positive regulation of interferon-beta production)//GO:0008285(negative regulation of cell proliferation)//GO:0045893(positive regul…
Csf2	ENSMUSG00000018916	protein_coding	-	chr11:54247270-54254495	1.91692	0	inf	inf	0.0162	0.670398	up	12981	Csfgm|GMCSF|Gm-CSf|MGI-IGM	MGI:MGI:1339752|Ensembl:ENSMUSG00000018916|Vega:OTTMUSG00000005663	11	11 B1.3|11 32.13 cM	colony stimulating factor 2 (granulocyte-macrophage)	mmu04060(Cytokine-cytokine receptor interaction)//mmu04630(Jak-STAT signaling pathway)//mmu04640(Hematopoietic cell lineage)//mmu04650(Natural killer cell mediated cytotoxicity)//mmu04660(T cell receptor signaling pathway)//mmu04664(Fc epsilon RI signaling pathway)//mmu04668(TNF signaling pathway)//mmu05132(Salmonella infection)//mmu05146(Amoebiasis)//mmu05166(HTLV-I infection)//mmu05202(Transcri…	GO:0005576(extracellular region)//GO:0005615(extracellular space)	GO:0008083(growth factor activity)//GO:0005129(granulocyte macrophage colony-stimulating factor receptor binding)//GO:0005125(cytokine activity)	GO:0042045(epithelial fluid transport)//GO:0042523(positive regulation of tyrosine phosphorylation of Stat5 protein)//GO:0008284(positive regulation of cell proliferation)//GO:0042116(macrophage activation)//GO:0030223(neutrophil differentiation)//GO:0071803(positive regulation of podosome assembly)//GO:0010628(positive regulation of gene expression)//GO:0032747(positive regulation of interleukin…
Cxcl16	ENSMUSG00000018920	protein_coding	-	chr11:70453982-70466202	53.3772	3.50008	15.2503	3.93077	0.00155	0.282677	up	66102	0910001K24Rik|AV290116|BB024863|CXCL16v1|CXCL16v2|SR-PSOX|Zmynd15|b2b498Clo	MGI:MGI:1932682|Ensembl:ENSMUSG00000018920|Vega:OTTMUSG00000006042	11	11|11 B4	chemokine (C-X-C motif) ligand 16	mmu04060(Cytokine-cytokine receptor interaction)//mmu04062(Chemokine signaling pathway)	GO:0016020(membrane)//GO:0016021(integral component of membrane)//GO:0005615(extracellular space)	GO:0008009(chemokine activity)//GO:0005044(scavenger receptor activity)//GO:0042379(chemokine receptor binding)//GO:0005041(low-density lipoprotein receptor activity)//GO:0005125(cytokine activity)	GO:0048247(lymphocyte chemotaxis)//GO:0006898(receptor-mediated endocytosis)//GO:0010818(T cell chemotaxis)//GO:0034341(response to interferon-gamma)//GO:0030307(positive regulation of cell growth)//GO:0071222(cellular response to lipopolysaccharide)//GO:0034097(response to cytokine)//GO:0030335(positive regulation of cell migration)//GO:0034612(response to tumor necrosis factor)//GO:0006935(chem…
Gm11435	ENSMUSG00000018925	protein_coding	-	chr11:83511735-83522175	1.71536	0	inf	inf	0.00035	0.101656	up
Ccl4	ENSMUSG00000018930	protein_coding	+	chr11:83662583-83664683	801.833	99.8396	8.03122	3.00562	0.0034	0.415509	up	20303	AT744.1|Act-2|MIP-1B|Mip1b|Scya4	MGI:MGI:98261|Ensembl:ENSMUSG00000018930|Vega:OTTMUSG00000000993	11	11 C|11 51.09 cM	chemokine (C-C motif) ligand 4	mmu04060(Cytokine-cytokine receptor interaction)//mmu04062(Chemokine signaling pathway)//mmu04064(NF-kappa B signaling pathway)//mmu04620(Toll-like receptor signaling pathway)//mmu04623(Cytosolic DNA-sensing pathway)//mmu05132(Salmonella infection)	GO:0005576(extracellular region)//GO:0005615(extracellular space)	GO:0048020(CCR chemokine receptor binding)//GO:0005125(cytokine activity)//GO:0008009(chemokine activity)//GO:0042802(identical protein binding)//GO:0031726(CCR1 chemokine receptor binding)//GO:0031730(CCR5 chemokine receptor binding)//GO:0005515(protein binding)	GO:0030595(leukocyte chemotaxis)//GO:0006955(immune response)//GO:0032760(positive regulation of tumor necrosis factor production)//GO:0048247(lymphocyte chemotaxis)//GO:0035690(cellular response to drug)//GO:0070098(chemokine-mediated signaling pathway)//GO:0006935(chemotaxis)//GO:0007186(G-protein coupled receptor signaling pathway)//GO:0043117(positive regulation of vascular permeability)//GO:…
Slc25a22	ENSMUSG00000019082	protein_coding	-	chr7:141429738-141437892	29.1821	9.15765	3.18663	1.67203	0.0908	0.931048	up	68267	1300006L01Rik|AI060884|Gc1	MGI:MGI:1915517|Ensembl:ENSMUSG00000019082|Vega:OTTMUSG00000016510	7	7|7 F5	solute carrier family 25 (mitochondrial carrier, glutamate), member 22		GO:0005654(nucleoplasm)//GO:0005743(mitochondrial inner membrane)//GO:0005739(mitochondrion)//GO:0016021(integral component of membrane)//GO:0016020(membrane)	GO:0003735(structural constituent of ribosome)//GO:0005313(L-glutamate transmembrane transporter activity)//GO:0015293(symporter activity)	GO:0006412(translation)//GO:0055085(transmembrane transport)//GO:0006810(transport)//GO:0015813(L-glutamate transport)
Arhgef25	ENSMUSG00000019467	protein_coding	-	chr10:127182520-127190054	0.188214	0	inf	inf	1	1	up	52666	2410008H17Rik|D10Ertd610e|GEFT	MGI:MGI:1277173|Ensembl:ENSMUSG00000019467	10	10 D3|10 74.5 cM	Rho guanine nucleotide exchange factor (GEF) 25		GO:0016020(membrane)//GO:0005886(plasma membrane)//GO:0005737(cytoplasm)//GO:0030016(myofibril)	GO:0005089(Rho guanyl-nucleotide exchange factor activity)//GO:0005515(protein binding)//GO:0005085(guanyl-nucleotide exchange factor activity)	GO:0035023(regulation of Rho protein signal transduction)
Akt3	ENSMUSG00000019699	protein_coding	-	chr1:176814659-177272493	55.8892	16.5241	3.38229	1.758	0.2731	0.987778	up	23797	AI851531|D930002M15Rik|Nmf350	MGI:MGI:1345147|Ensembl:ENSMUSG00000019699|Vega:OTTMUSG00000020798	1	1|1 H4-H6	thymoma viral proto-oncogene 3	mmu04010(MAPK signaling pathway)//mmu04012(ErbB signaling pathway)//mmu04014(Ras signaling pathway)//mmu04015(Rap1 signaling pathway)//mmu04022(cGMP-PKG signaling pathway)//mmu04024(cAMP signaling pathway)//mmu04062(Chemokine signaling pathway)//mmu04066(HIF-1 signaling pathway)//mmu04068(FoxO signaling pathway)//mmu04071(Sphingolipid signaling pathway)//mmu04072(Phospholipase D signaling pathway…	GO:0005886(plasma membrane)//GO:0016020(membrane)//GO:0005794(Golgi apparatus)//GO:0005654(nucleoplasm)//GO:0005622(intracellular)//GO:0005634(nucleus)//GO:0005737(cytoplasm)	GO:0004674(protein serine/threonine kinase activity)//GO:0005080(protein kinase C binding)//GO:0004672(protein kinase activity)//GO:0000166(nucleotide binding)//GO:0016301(kinase activity)//GO:0005515(protein binding)//GO:0005524(ATP binding)//GO:0016740(transferase activity)	GO:0016310(phosphorylation)//GO:0006468(protein phosphorylation)//GO:0032869(cellular response to insulin stimulus)//GO:0010765(positive regulation of sodium ion transport)//GO:0018107(peptidyl-threonine phosphorylation)//GO:0000002(mitochondrial genome maintenance)//GO:0035556(intracellular signal transduction)//GO:0018105(peptidyl-serine phosphorylation)//GO:0007165(signal transduction)
Lrp11	ENSMUSG00000019796	protein_coding	+	chr10:7589799-7625483	8.46155	3.76991	2.24449	1.16639	0.2941	0.987778	up	237253	1700034J19Rik|6330533B21|9830160H19Rik	MGI:MGI:2442989|Ensembl:ENSMUSG00000019796|Vega:OTTMUSG00000032764	10	10|10 A1	low density lipoprotein receptor-related protein 11		GO:0016020(membrane)//GO:0016021(integral component of membrane)//GO:0005575(cellular_component)	GO:0051219(phosphoprotein binding)	GO:0006897(endocytosis)//GO:0009414(response to water deprivation)//GO:0009408(response to heat)//GO:0033555(multicellular organismal response to stress)//GO:0042594(response to starvation)//GO:0009612(response to mechanical stimulus)//GO:0009409(response to cold)//GO:0035902(response to immobilization stress)
Plagl1	ENSMUSG00000019817	protein_coding	+	chr10:13090690-13131694	0.377904	0.0134805	28.0335	4.80908	1	1	up	22634	Lot1|Zac1	MGI:MGI:1100874|Ensembl:ENSMUSG00000019817|Vega:OTTMUSG00000031215	10	10 A2|10 4.72 cM	pleiomorphic adenoma gene-like 1		GO:0005654(nucleoplasm)//GO:0043231(intracellular membrane-bounded organelle)//GO:0005634(nucleus)//GO:0005794(Golgi apparatus)	GO:0000981(RNA polymerase II transcription factor activity, sequence-specific DNA binding)//GO:0005515(protein binding)//GO:0000977(RNA polymerase II regulatory region sequence-specific DNA binding)//GO:0003677(DNA binding)//GO:0001228(transcriptional activator activity, RNA polymerase II transcription regulatory region sequence-specific binding)	GO:0035914(skeletal muscle cell differentiation)//GO:0010468(regulation of gene expression)//GO:0045944(positive regulation of transcription from RNA polymerase II promoter)
Traf3ip2	ENSMUSG00000019842	protein_coding	+	chr10:39368486-39732007	7.99553	1.0309	7.75588	2.95529	0.1944	0.987778	up	103213	AI429613|Act1|CIKS	MGI:MGI:2143599|Ensembl:ENSMUSG00000019842|Vega:OTTMUSG00000031773	10	10|10 B1	TRAF3 interacting protein 2			GO:0005102(receptor binding)//GO:0005515(protein binding)	GO:0001783(B cell apoptotic process)//GO:0002230(positive regulation of defense response to virus by host)//GO:0048305(immunoglobulin secretion)//GO:0006959(humoral immune response)
Tnfaip3	ENSMUSG00000019850	protein_coding	-	chr10:19000909-19015657	181.551	22.6707	8.00816	3.00147	0.00415	0.439788	up	21929	A20|Tnfip3	MGI:MGI:1196377|Ensembl:ENSMUSG00000019850|Vega:OTTMUSG00000018149	10	10 A3|10 8.08 cM	tumor necrosis factor, alpha-induced protein 3	mmu04064(NF-kappa B signaling pathway)//mmu04621(NOD-like receptor signaling pathway)//mmu04668(TNF signaling pathway)//mmu05162(Measles)//mmu05169(Epstein-Barr virus infection)	GO:0005764(lysosome)//GO:0005634(nucleus)//GO:0005737(cytoplasm)//GO:0070062(extracellular exosome)	GO:0019900(kinase binding)//GO:0070739(protein-glutamic acid ligase activity)//GO:0036459(thiol-dependent ubiquitinyl hydrolase activity)//GO:0016787(hydrolase activity)//GO:0002020(protease binding)//GO:0070735(protein-glycine ligase activity)//GO:0070737(protein-glycine ligase activity, elongating)//GO:0004842(ubiquitin-protein transferase activity)//GO:0018169(ribosomal S6-glutamic acid ligase…	GO:0070936(protein K48-linked ubiquitination)//GO:0008152(metabolic process)//GO:0002315(marginal zone B cell differentiation)//GO:0032691(negative regulation of interleukin-1 beta production)//GO:0045736(negative regulation of cyclin-dependent protein serine/threonine kinase activity)//GO:0060548(negative regulation of cell death)//GO:0009611(response to wounding)//GO:1903364(positive regulation…
Aim1	ENSMUSG00000019866	protein_coding	-	chr10:43950306-44004846	28.0039	13.9098	2.01324	1.00952	0.318	0.987778	up	11630	AI462491|AI463325	MGI:MGI:109544|Ensembl:ENSMUSG00000019866|Vega:OTTMUSG00000055246	10	10 B2|10 23.14 cM	absent in melanoma 1		GO:0005575(cellular_component)	GO:0003674(molecular_function)	GO:0008150(biological_process)
Slc6a15	ENSMUSG00000019894	protein_coding	+	chr10:103366509-103419378	0.171148	0	inf	inf	1	1	up	103098	AA536730|AI326450|AI326451|v7-3	MGI:MGI:2143484|Ensembl:ENSMUSG00000019894	10	10|10 D1	solute carrier family 6 (neurotransmitter transporter), member 15		GO:0016020(membrane)//GO:0016021(integral component of membrane)//GO:0005887(integral component of plasma membrane)	GO:0005298(proline:sodium symporter activity)//GO:0005328(neurotransmitter:sodium symporter activity)//GO:0015293(symporter activity)	GO:0015804(neutral amino acid transport)//GO:0015824(proline transport)//GO:0015820(leucine transport)//GO:0006865(amino acid transport)//GO:0006814(sodium ion transport)//GO:0006810(transport)//GO:0006836(neurotransmitter transport)//GO:0006811(ion transport)
Dcn	ENSMUSG00000019929	protein_coding	+	chr10:97479499-97518162	3.10696	0.064357	48.2769	5.59326	0.08915	0.931048	up	13179	DC|DSPG2|PG40|PGII|PGS2|SLRR1B	MGI:MGI:94872|Ensembl:ENSMUSG00000019929	10	10 C3|10 50.27 cM	decorin	mmu04350(TGF-beta signaling pathway)//mmu05205(Proteoglycans in cancer)	GO:0005589(collagen type VI trimer)//GO:0005576(extracellular region)//GO:0005578(proteinaceous extracellular matrix)//GO:0031012(extracellular matrix)//GO:0005615(extracellular space)//GO:0005737(cytoplasm)	GO:0004860(protein kinase inhibitor activity)//GO:0005518(collagen binding)//GO:0047485(protein N-terminus binding)//GO:0050840(extracellular matrix binding)//GO:0044822(poly(A) RNA binding)//GO:0005539(glycosaminoglycan binding)	GO:0010508(positive regulation of autophagy)//GO:1900747(negative regulation of vascular endothelial growth factor signaling pathway)//GO:0019800(peptide cross-linking via chondroitin 4-sulfate glycosaminoglycan)//GO:0016239(positive regulation of macroautophagy)//GO:0010596(negative regulation of endothelial cell migration)//GO:0051901(positive regulation of mitochondrial depolarization)//GO:001…
Slc17a8	ENSMUSG00000019935	protein_coding	-	chr10:89574019-89621253	0.160908	0	inf	inf	1	1	up	216227	BC042593|Vglut3	MGI:MGI:3039629|Ensembl:ENSMUSG00000019935|Vega:OTTMUSG00000024564	10	10|10 C2	solute carrier family 17 (sodium-dependent inorganic phosphate cotransporter), member 8	mmu04721(Synaptic vesicle cycle)//mmu04723(Retrograde endocannabinoid signaling)//mmu04724(Glutamatergic synapse)//mmu05033(Nicotine addiction)	GO:0043679(axon terminus)//GO:0097440(apical dendrite)//GO:0016021(integral component of membrane)//GO:0030672(synaptic vesicle membrane)//GO:1990030(pericellular basket)//GO:0043204(perikaryon)//GO:0043005(neuron projection)//GO:0016020(membrane)//GO:0030425(dendrite)//GO:0060076(excitatory synapse)//GO:0045202(synapse)//GO:0030054(cell junction)//GO:0005737(cytoplasm)//GO:0031410(cytoplasmic ve…	GO:0005313(L-glutamate transmembrane transporter activity)//GO:0015293(symporter activity)	GO:0015813(L-glutamate transport)//GO:0006836(neurotransmitter transport)//GO:0006814(sodium ion transport)//GO:0055085(transmembrane transport)//GO:0006810(transport)//GO:0007605(sensory perception of sound)//GO:0006811(ion transport)
Arid5b	ENSMUSG00000019947	protein_coding	-	chr10:68095592-68278726	32.2177	10.69	3.01383	1.5916	0.111	0.967352	up	71371	4930580B11|5430435G07Rik|AI467247|Desrt|Mrf2|Mrf2alpha|Mrf2beta	MGI:MGI:2175912|Ensembl:ENSMUSG00000019947	10	10|10 B5.1	AT rich interactive domain 5B (MRF1-like)		GO:0005634(nucleus)	GO:0044212(transcription regulatory region DNA binding)//GO:0003713(transcription coactivator activity)//GO:0001227(transcriptional repressor activity, RNA polymerase II transcription regulatory region sequence-specific binding)//GO:0000977(RNA polymerase II regulatory region sequence-specific DNA binding)//GO:0003677(DNA binding)	GO:0060021(palate development)//GO:0008584(male gonad development)//GO:0048644(muscle organ morphogenesis)//GO:0000122(negative regulation of transcription from RNA polymerase II promoter)//GO:0001822(kidney development)//GO:0045444(fat cell differentiation)//GO:0048008(platelet-derived growth factor receptor signaling pathway)//GO:0006351(transcription, DNA-templated)//GO:0008585(female gonad de…
Cep290	ENSMUSG00000019971	protein_coding	+	chr10:100488288-100589395	4.41529	1.80746	2.44281	1.28854	0.3066	0.987778	up	216274	BC004690|Nphp6|b2b1454Clo|b2b1752Clo	MGI:MGI:2384917|Ensembl:ENSMUSG00000019971	10	10 D1|10 51.48 cM	centrosomal protein 290		GO:0036038(MKS complex)//GO:0005929(cilium)//GO:0000930(gamma-tubulin complex)//GO:0034451(centriolar satellite)//GO:0016020(membrane)//GO:0043234(protein complex)//GO:0042995(cell projection)//GO:0001750(photoreceptor outer segment)//GO:0005829(cytosol)//GO:0005813(centrosome)//GO:0035869(ciliary transition zone)//GO:0032391(photoreceptor connecting cilium)//GO:0005634(nucleus)//GO:0036064(cilia…	GO:0005515(protein binding)	GO:0042384(cilium assembly)//GO:0060041(retina development in camera-type eye)//GO:0007507(heart development)//GO:0030030(cell projection organization)//GO:0007163(establishment or maintenance of cell polarity)//GO:0006351(transcription, DNA-templated)//GO:0090316(positive regulation of intracellular protein transport)//GO:0030814(regulation of cAMP metabolic process)//GO:0070201(regulation of es…
Ahi1	ENSMUSG00000019986	protein_coding	+	chr10:20952546-21080429	2.7595	1.20019	2.29923	1.20115	0.3095	0.987778	up	52906	1700015F03Rik|Ahi-1|D10Bwg0629e	MGI:MGI:87971|Ensembl:ENSMUSG00000019986	10	10 A3|10 9.75 cM	Abelson helper integration site 1		GO:0005929(cilium)//GO:0005912(adherens junction)//GO:0042995(cell projection)//GO:0001750(photoreceptor outer segment)//GO:0005813(centrosome)//GO:0005814(centriole)//GO:0030054(cell junction)//GO:0005737(cytoplasm)//GO:0031513(nonmotile primary cilium)//GO:0036038(MKS complex)//GO:0036064(ciliary basal body)//GO:0005856(cytoskeleton)//GO:0005911(cell-cell junction)//GO:0072372(primary cilium)	GO:0005515(protein binding)//GO:0042802(identical protein binding)	GO:0010976(positive regulation of neuron projection development)//GO:0042384(cilium assembly)//GO:0042462(eye photoreceptor cell development)//GO:0007169(transmembrane receptor protein tyrosine kinase signaling pathway)//GO:0002092(positive regulation of receptor internalization)//GO:0030030(cell projection organization)//GO:0010628(positive regulation of gene expression)//GO:0001738(morphogenesi…
Enpp3	ENSMUSG00000019989	protein_coding	-	chr10:24773813-24836195	0.157792	0	inf	inf	1	1	up	209558	AI876438|CD203c	MGI:MGI:2143702|Ensembl:ENSMUSG00000019989	10	10|10 A4	ectonucleotide pyrophosphatase/phosphodiesterase 3	mmu00230(Purine metabolism)//mmu00500(Starch and sucrose metabolism)//mmu00760(Nicotinate and nicotinamide metabolism)//mmu00770(Pantothenate and CoA biosynthesis)//mmu01100(Metabolic pathways)	GO:0016020(membrane)//GO:0016021(integral component of membrane)//GO:0048471(perinuclear region of cytoplasm)//GO:0005576(extracellular region)//GO:0070062(extracellular exosome)	GO:0004528(phosphodiesterase I activity)//GO:0003676(nucleic acid binding)//GO:0004551(nucleotide diphosphatase activity)//GO:0035529(NADH pyrophosphatase activity)//GO:0047429(nucleoside-triphosphate diphosphatase activity)//GO:0003824(catalytic activity)//GO:0005044(scavenger receptor activity)//GO:0046872(metal ion binding)//GO:0030247(polysaccharide binding)//GO:0016787(hydrolase activity)	GO:0006955(immune response)//GO:0008152(metabolic process)//GO:0009143(nucleoside triphosphate catabolic process)//GO:0006796(phosphate-containing compound metabolic process)
Pde7b	ENSMUSG00000019990	protein_coding	-	chr10:20398003-20725078	39.4864	10.4034	3.79555	1.92431	0.07255	0.908845	up	29863	-	MGI:MGI:1352752|Ensembl:ENSMUSG00000019990|Vega:OTTMUSG00000036894	10	10|10 A3	phosphodiesterase 7B	mmu00230(Purine metabolism)//mmu05032(Morphine addiction)		GO:0052712(inositol phosphosphingolipid phospholipase activity)//GO:0004115(3',5'-cyclic-AMP phosphodiesterase activity)//GO:0004117(calmodulin-dependent cyclic-nucleotide phosphodiesterase activity)//GO:0052714(mannosyl-inositol phosphorylceramide phospholipase activity)//GO:0052713(inositol phosphorylceramide phospholipase activity)//GO:0044688(7,8-dihydro-D-neopterin 2',3'-cyclic phosphate pho…	GO:0007165(signal transduction)
Vnn3	ENSMUSG00000020010	protein_coding	+	chr10:23851461-23869843	89.6463	2.51416	35.6567	5.1561	0.00155	0.282677	up	26464	-	MGI:MGI:1347055|Ensembl:ENSMUSG00000020010|Vega:OTTMUSG00000020916	10	10|10 A2-B1	vanin 3	mmu00770(Pantothenate and CoA biosynthesis)	GO:0016020(membrane)//GO:0005886(plasma membrane)//GO:0031225(anchored component of membrane)//GO:0005615(extracellular space)	GO:0017159(pantetheine hydrolase activity)//GO:0016811(hydrolase activity, acting on carbon-nitrogen (but not peptide) bonds, in linear amides)//GO:0016810(hydrolase activity, acting on carbon-nitrogen (but not peptide) bonds)//GO:0016787(hydrolase activity)	GO:0006768(biotin metabolic process)//GO:0006807(nitrogen compound metabolic process)//GO:0015939(pantothenate metabolic process)//GO:0007417(central nervous system development)
Gm872	ENSMUSG00000020014	protein_coding	-	chr10:92775618-93081896	0.156201	0.0270794	5.76828	2.52814	1	1	up
Tmcc3	ENSMUSG00000020023	protein_coding	+	chr10:94311948-94612084	74.1169	36.909	2.0081	1.00583	0.24845	0.987778	up	319880	AW488095|C630016B22Rik|C88213|Tmcc1	MGI:MGI:2442900|Ensembl:ENSMUSG00000020023|Vega:OTTMUSG00000031011	10	10|10 C2	transmembrane and coiled coil domains 3		GO:0016020(membrane)//GO:0016021(integral component of membrane)//GO:0005575(cellular_component)	GO:0003674(molecular_function)	GO:0008150(biological_process)
Srgn	ENSMUSG00000020077	protein_coding	-	chr10:61838235-62899118	652.184	92.0462	7.0854	2.82485	0.25015	0.987778	up	19073	Prg|Prg1|Sgc	MGI:MGI:97756|Ensembl:ENSMUSG00000020077|Vega:OTTMUSG00000024719	10	10|10 B4	serglycin		GO:0005794(Golgi apparatus)//GO:0042588(zymogen granule)//GO:0005576(extracellular region)//GO:0000139(Golgi membrane)//GO:0042629(mast cell granule)	GO:0005518(collagen binding)//GO:0005515(protein binding)	GO:0031214(biomineral tissue development)//GO:0033371(T cell secretory granule organization)//GO:0050710(negative regulation of cytokine secretion)//GO:0033382(maintenance of granzyme B location in T cell secretory granule)//GO:0033364(mast cell secretory granule organization)//GO:0033373(maintenance of protease location in mast cell secretory granule)//GO:0016485(protein processing)//GO:0006915(…
Tacr2	ENSMUSG00000020081	protein_coding	+	chr10:61838235-62899118	0.20282	0	inf	inf	1	1	up	21337	Nk2r|Skr|Tac2r	MGI:MGI:98477|Ensembl:ENSMUSG00000020081	10	10|10 B4	tachykinin receptor 2	mmu04020(Calcium signaling pathway)//mmu04080(Neuroactive ligand-receptor interaction)	GO:0016020(membrane)//GO:0005886(plasma membrane)//GO:0005887(integral component of plasma membrane)//GO:0016021(integral component of membrane)	GO:0004871(signal transducer activity)//GO:0016497(substance K receptor activity)//GO:0004930(G-protein coupled receptor activity)//GO:0004995(tachykinin receptor activity)	GO:0043117(positive regulation of vascular permeability)//GO:0070459(prolactin secretion)//GO:0045987(positive regulation of smooth muscle contraction)//GO:0033685(negative regulation of luteinizing hormone secretion)//GO:0070472(regulation of uterine smooth muscle contraction)//GO:0007268(chemical synaptic transmission)//GO:0043270(positive regulation of ion transport)//GO:0070474(positive regul…
2010107G23Rik	ENSMUSG00000020083	protein_coding	-	chr10:61838235-62899118	0.15009	0	inf	inf	1	1	up	69894	AA545165	MGI:MGI:1917144|Ensembl:ENSMUSG00000020083|Vega:OTTMUSG00000032742	10	10|10 B4	RIKEN cDNA 2010107G23 gene		GO:0016020(membrane)//GO:0016021(integral component of membrane)//GO:0005575(cellular_component)	GO:0005515(protein binding)	GO:0008150(biological_process)
Tbk1	ENSMUSG00000020115	protein_coding	-	chr10:121546454-121586794	97.8238	45.8549	2.13333	1.09311	0.2528	0.987778	up	56480	1200008B05Rik|AI462036|AW048562	MGI:MGI:1929658|Ensembl:ENSMUSG00000020115	10	10|10 D2	TANK-binding kinase 1	mmu04014(Ras signaling pathway)//mmu04620(Toll-like receptor signaling pathway)//mmu04622(RIG-I-like receptor signaling pathway)//mmu04623(Cytosolic DNA-sensing pathway)//mmu05160(Hepatitis C)//mmu05161(Hepatitis B)//mmu05162(Measles)//mmu05164(Influenza A)//mmu05168(Herpes simplex infection)//mmu05169(Epstein-Barr virus infection)	GO:0005737(cytoplasm)	GO:0003676(nucleic acid binding)//GO:0004674(protein serine/threonine kinase activity)//GO:0004672(protein kinase activity)//GO:0000166(nucleotide binding)//GO:0051219(phosphoprotein binding)//GO:0016301(kinase activity)//GO:0005515(protein binding)//GO:0005524(ATP binding)//GO:0016740(transferase activity)	GO:0010629(negative regulation of gene expression)//GO:1904417(positive regulation of xenophagy)//GO:0002376(immune system process)//GO:0045087(innate immune response)//GO:0016310(phosphorylation)//GO:0032727(positive regulation of interferon-alpha production)//GO:0006468(protein phosphorylation)//GO:0044565(dendritic cell proliferation)//GO:0050830(defense response to Gram-positive bacterium)//G…
Plek	ENSMUSG00000020120	protein_coding	-	chr11:16971205-17079371	953.493	457.033	2.08626	1.06092	0.502	0.987778	up	56193	2010300B13Rik	MGI:MGI:1860485|Ensembl:ENSMUSG00000020120|Vega:OTTMUSG00000005189	11	11 A2|11 9.41 cM	pleckstrin		GO:0016020(membrane)//GO:0032587(ruffle membrane)//GO:0005737(cytoplasm)	GO:0043325(phosphatidylinositol-3,4-bisphosphate binding)//GO:0005080(protein kinase C binding)//GO:0042803(protein homodimerization activity)	GO:0070493(thrombin receptor signaling pathway)//GO:0060305(regulation of cell diameter)//GO:0032233(positive regulation of actin filament bundle assembly)//GO:0031529(ruffle organization)//GO:0030030(cell projection organization)//GO:0033625(positive regulation of integrin activation)//GO:0030836(positive regulation of actin filament depolymerization)//GO:0030845(phospholipase C-inhibiting G-pro…
Rab21	ENSMUSG00000020132	protein_coding	-	chr10:115289862-115315591	82.3637	29.4307	2.79857	1.48469	0.1308	0.967352	up	216344	9630024B22	MGI:MGI:894308|Ensembl:ENSMUSG00000020132	10	10|10 D1	RAB21, member RAS oncogene family		GO:0005768(endosome)//GO:0032580(Golgi cisterna membrane)//GO:0012506(vesicle membrane)//GO:0009898(cytoplasmic side of plasma membrane)//GO:0005802(trans-Golgi network)//GO:0043005(neuron projection)//GO:0016020(membrane)//GO:0005794(Golgi apparatus)//GO:0098559(cytoplasmic side of early endosome membrane)//GO:0070062(extracellular exosome)//GO:0031410(cytoplasmic vesicle)//GO:0005783(endoplasmi…	GO:0000166(nucleotide binding)//GO:0005515(protein binding)//GO:0005525(GTP binding)//GO:0019003(GDP binding)//GO:0003924(GTPase activity)	GO:0030516(regulation of axon extension)//GO:0030100(regulation of endocytosis)//GO:0048260(positive regulation of receptor-mediated endocytosis)//GO:0017157(regulation of exocytosis)//GO:0050775(positive regulation of dendrite morphogenesis)//GO:0007264(small GTPase mediated signal transduction)//GO:2000643(positive regulation of early endosome to late endosome transport)//GO:0008089(anterograde…
Peli1	ENSMUSG00000020134	protein_coding	+	chr11:21091290-21150323	117.99	15.0152	7.85804	2.97417	0.0226	0.719377	up	67245	2810468L03Rik|A930031K15Rik|AA409794|AI586297|D11Ertd676e	MGI:MGI:1914495|Ensembl:ENSMUSG00000020134|Vega:OTTMUSG00000005237	11	11 13.81 cM|11 A3.2	pellino 1		GO:0005634(nucleus)	GO:0070740(tubulin-glutamic acid ligase activity)//GO:0070735(protein-glycine ligase activity)//GO:0070739(protein-glutamic acid ligase activity)//GO:0008766(UDP-N-acetylmuramoylalanyl-D-glutamyl-2,6-diaminopimelate-D-alanyl-D-alanine ligase activity)//GO:0070737(protein-glycine ligase activity, elongating)//GO:0004842(ubiquitin-protein transferase activity)//GO:0018169(ribosomal S6-glutamic acid…	GO:0030890(positive regulation of B cell proliferation)//GO:0050871(positive regulation of B cell activation)//GO:0032088(negative regulation of NF-kappaB transcription factor activity)//GO:0034141(positive regulation of toll-like receptor 3 signaling pathway)//GO:0031398(positive regulation of protein ubiquitination)//GO:0050868(negative regulation of T cell activation)//GO:0034145(positive regu…
Rab36	ENSMUSG00000020175	protein_coding	+	chr10:75037057-75054748	1.32236	0.118732	11.1374	3.47734	0.1919	0.987778	up	76877	6330593L16Rik|AW047545	MGI:MGI:1924127|Ensembl:ENSMUSG00000020175|Vega:OTTMUSG00000027940	10	10|10 B5.3	RAB36, member RAS oncogene family		GO:0016020(membrane)//GO:0005794(Golgi apparatus)	GO:0000166(nucleotide binding)//GO:0005525(GTP binding)	GO:0006810(transport)//GO:0015031(protein transport)//GO:0007264(small GTPase mediated signal transduction)
Adora2a	ENSMUSG00000020178	protein_coding	+	chr10:75316942-75334788	6.25575	0.454332	13.7692	3.78337	0.0651	0.894426	up	11540	A2AAR|A2aR|AA2AR	MGI:MGI:99402|Ensembl:ENSMUSG00000020178	10	10|10 B5.3	adenosine A2a receptor	mmu04015(Rap1 signaling pathway)//mmu04020(Calcium signaling pathway)//mmu04024(cAMP signaling pathway)//mmu04080(Neuroactive ligand-receptor interaction)//mmu04270(Vascular smooth muscle contraction)//mmu05012(Parkinson's disease)//mmu05034(Alcoholism)	GO:0030673(axolemma)//GO:0005886(plasma membrane)//GO:0005887(integral component of plasma membrane)//GO:0032279(asymmetric synapse)//GO:0016020(membrane)//GO:0030425(dendrite)//GO:0012505(endomembrane system)//GO:0030424(axon)//GO:0016021(integral component of membrane)//GO:0014069(postsynaptic density)//GO:0005882(intermediate filament)//GO:0048786(presynaptic active zone)//GO:0042734(presynapt…	GO:0031802(type 5 metabotropic glutamate receptor binding)//GO:0004871(signal transducer activity)//GO:0019899(enzyme binding)//GO:0046982(protein heterodimerization activity)//GO:0042802(identical protein binding)//GO:0004930(G-protein coupled receptor activity)//GO:0051393(alpha-actinin binding)//GO:0001609(G-protein coupled adenosine receptor activity)	GO:0043279(response to alkaloid)//GO:0040013(negative regulation of locomotion)//GO:0051968(positive regulation of synaptic transmission, glutamatergic)//GO:0007271(synaptic transmission, cholinergic)//GO:0050714(positive regulation of protein secretion)//GO:0046636(negative regulation of alpha-beta T cell activation)//GO:0008285(negative regulation of cell proliferation)//GO:0060134(prepulse inh…
Nav3	ENSMUSG00000020181	protein_coding	-	chr10:109682659-110000219	0.62056	0.0242094	25.633	4.67993	0.05415	0.845003	up	260315	4732483H20Rik|9630020C08Rik|POMFIL1|Pomfil1p|mKIAA0938|unc53H3	MGI:MGI:2183703|Ensembl:ENSMUSG00000020181|Vega:OTTMUSG00000034560	10	10|10 D1	neuron navigator 3		GO:0016020(membrane)//GO:0005634(nucleus)//GO:0005635(nuclear envelope)	GO:0005524(ATP binding)//GO:0003674(molecular_function)	GO:0008150(biological_process)
Cpm	ENSMUSG00000020183	protein_coding	+	chr10:117629499-117687352	0.162992	0.0397251	4.103	2.03668	1	1	up	70574	1110060I01Rik|5730456K23Rik|AA589379|E030045M14Rik	MGI:MGI:1917824|Ensembl:ENSMUSG00000020183|Vega:OTTMUSG00000031908	10	10|10 D2	carboxypeptidase M		GO:0005886(plasma membrane)//GO:0070062(extracellular exosome)//GO:0009986(cell surface)//GO:0016020(membrane)//GO:0031225(anchored component of membrane)//GO:0005615(extracellular space)	GO:0008237(metallopeptidase activity)//GO:0008233(peptidase activity)//GO:0008270(zinc ion binding)//GO:0004185(serine-type carboxypeptidase activity)//GO:0004181(metallocarboxypeptidase activity)//GO:0004180(carboxypeptidase activity)//GO:0046872(metal ion binding)//GO:0016787(hydrolase activity)	GO:0006508(proteolysis)//GO:0006518(peptide metabolic process)//GO:0016485(protein processing)
Mdm2	ENSMUSG00000020184	protein_coding	-	chr10:117688887-117710758	166.632	44.5325	3.74182	1.90374	0.02805	0.755824	up	17246	1700007J15Rik|AA415488|Mdm-2	MGI:MGI:96952|Ensembl:ENSMUSG00000020184|Vega:OTTMUSG00000020921	10	10 66.32 cM|10 C1-C3	transformed mouse 3T3 cell double minute 2	mmu04068(FoxO signaling pathway)//mmu04110(Cell cycle)//mmu04115(p53 signaling pathway)//mmu04120(Ubiquitin mediated proteolysis)//mmu04144(Endocytosis)//mmu04151(PI3K-Akt signaling pathway)//mmu04919(Thyroid hormone signaling pathway)//mmu05169(Epstein-Barr virus infection)//mmu05200(Pathways in cancer)//mmu05202(Transcriptional misregulation in cancer)//mmu05203(Viral carcinogenesis)//mmu05205(…	GO:0005886(plasma membrane)//GO:0043234(protein complex)//GO:0005829(cytosol)//GO:0045202(synapse)//GO:0016604(nuclear body)//GO:0005730(nucleolus)//GO:0005654(nucleoplasm)//GO:0005634(nucleus)//GO:0005737(cytoplasm)	GO:0070739(protein-glutamic acid ligase activity)//GO:0008270(zinc ion binding)//GO:0042975(peroxisome proliferator activated receptor binding)//GO:0031625(ubiquitin protein ligase binding)//GO:0070737(protein-glycine ligase activity, elongating)//GO:0004842(ubiquitin-protein transferase activity)//GO:0018169(ribosomal S6-glutamic acid ligase activity)//GO:0042802(identical protein binding)//GO:0…	GO:0042176(regulation of protein catabolic process)//GO:0003170(heart valve development)//GO:0003283(atrial septum development)//GO:0043066(negative regulation of apoptotic process)//GO:0071157(negative regulation of cell cycle arrest)//GO:0010628(positive regulation of gene expression)//GO:0045184(establishment of protein localization)//GO:0002027(regulation of heart rate)//GO:0010955(negative r…
4930415F15Rik	ENSMUSG00000020191	protein_coding	+	chr11:11279625-11515192	0.872495	0.10134	8.60956	3.10594	0.46105	0.987778	up	73862	-	MGI:MGI:1921112|Ensembl:ENSMUSG00000020191|Vega:OTTMUSG00000025788	11	11|11	RIKEN cDNA 4930415F15 gene		GO:0005575(cellular_component)	GO:0003674(molecular_function)	GO:0008150(biological_process)
Phlda1	ENSMUSG00000020205	protein_coding	+	chr10:111506285-111508645	23.3203	10.3075	2.26246	1.17789	0.31065	0.987778	up	21664	DT1P1B11|TDAG51|Tdag	MGI:MGI:1096880|Ensembl:ENSMUSG00000020205|Vega:OTTMUSG00000035222	10	10|10 D1	pleckstrin homology like domain, family A, member 1		GO:0005634(nucleus)//GO:0031410(cytoplasmic vesicle)//GO:0005737(cytoplasm)	GO:0005515(protein binding)	GO:0043065(positive regulation of apoptotic process)//GO:0006915(apoptotic process)//GO:0045210(FasL biosynthetic process)
Irak3	ENSMUSG00000020227	protein_coding	-	chr10:120141647-120224917	55.0463	11.6108	4.74096	2.24518	0.0693	0.901119	up	73914	4833428C18Rik|AI563835|IRAK-M	MGI:MGI:1921164|Ensembl:ENSMUSG00000020227|Vega:OTTMUSG00000034096	10	10|10 D2	interleukin-1 receptor-associated kinase 3	mmu04210(Apoptosis)//mmu04722(Neurotrophin signaling pathway)	GO:0005634(nucleus)//GO:0005737(cytoplasm)	GO:0004674(protein serine/threonine kinase activity)//GO:0042803(protein homodimerization activity)//GO:0004672(protein kinase activity)//GO:0046982(protein heterodimerization activity)//GO:0000287(magnesium ion binding)//GO:0000166(nucleotide binding)//GO:0016301(kinase activity)//GO:0005515(protein binding)//GO:0005524(ATP binding)//GO:0016740(transferase activity)	GO:0016310(phosphorylation)//GO:0043407(negative regulation of MAP kinase activity)//GO:0042177(negative regulation of protein catabolic process)//GO:0032494(response to peptidoglycan)//GO:0009615(response to virus)//GO:0043330(response to exogenous dsRNA)//GO:0032695(negative regulation of interleukin-12 production)//GO:0045824(negative regulation of innate immune response)//GO:0032496(response …
Aldh1l2	ENSMUSG00000020256	protein_coding	-	chr10:83484955-83534140	1.41878	0.481385	2.94729	1.55939	0.24185	0.987778	up	216188	D330038I09Rik|mtFDH	MGI:MGI:2444680|Ensembl:ENSMUSG00000020256|Vega:OTTMUSG00000024804	10	10|10 C1	aldehyde dehydrogenase 1 family, member L2	mmu00670(One carbon pool by folate)	GO:0005739(mitochondrion)//GO:0005737(cytoplasm)//GO:0070062(extracellular exosome)	GO:0004029(aldehyde dehydrogenase (NAD) activity)//GO:0016491(oxidoreductase activity)//GO:0016620(oxidoreductase activity, acting on the aldehyde or oxo group of donors, NAD or NADP as acceptor)//GO:0016742(hydroxymethyl-, formyl- and related transferase activity)//GO:0019145(aminobutyraldehyde dehydrogenase activity)//GO:0003824(catalytic activity)//GO:0016155(formyltetrahydrofolate dehydrogena…	GO:0006730(one-carbon metabolic process)//GO:0009058(biosynthetic process)//GO:0008152(metabolic process)//GO:0055114(oxidation-reduction process)//GO:0009258(10-formyltetrahydrofolate catabolic process)
Rel	ENSMUSG00000020275	protein_coding	-	chr11:23741513-23770970	30.8638	14.3863	2.14536	1.10122	0.25995	0.987778	up	19696	c-Rel	MGI:MGI:97897|Ensembl:ENSMUSG00000020275|Vega:OTTMUSG00000005282	11	11 A3.2|11 14.36 cM	reticuloendotheliosis oncogene	mmu04014(Ras signaling pathway)//mmu05202(Transcriptional misregulation in cancer)//mmu05203(Viral carcinogenesis)	GO:0005667(transcription factor complex)//GO:0005634(nucleus)//GO:0033256(I-kappaB/NF-kappaB complex)//GO:0005737(cytoplasm)//GO:0005829(cytosol)	GO:0003700(transcription factor activity, sequence-specific DNA binding)//GO:0000981(RNA polymerase II transcription factor activity, sequence-specific DNA binding)//GO:0005515(protein binding)//GO:0003682(chromatin binding)//GO:0000977(RNA polymerase II regulatory region sequence-specific DNA binding)//GO:0001205(transcriptional activator activity, RNA polymerase II distal enhancer sequence-spec…	GO:0010629(negative regulation of gene expression)//GO:0007249(I-kappaB kinase/NF-kappaB signaling)//GO:0045084(positive regulation of interleukin-12 biosynthetic process)//GO:0034097(response to cytokine)//GO:0045087(innate immune response)//GO:0001816(cytokine production)//GO:0045944(positive regulation of transcription from RNA polymerase II promoter)//GO:0006351(transcription, DNA-templated)/…
Il9r	ENSMUSG00000020279	protein_coding	-	chr11:31609380-32428173	0.561048	0.0772119	7.26635	2.86123	0.31885	0.987778	up	16199	-	MGI:MGI:96564|Ensembl:ENSMUSG00000020279|Vega:OTTMUSG00000006344	11	11|11 A4	interleukin 9 receptor	mmu04060(Cytokine-cytokine receptor interaction)//mmu04630(Jak-STAT signaling pathway)//mmu04640(Hematopoietic cell lineage)	GO:0016020(membrane)//GO:0005886(plasma membrane)//GO:0005576(extracellular region)//GO:0016021(integral component of membrane)	GO:0004896(cytokine receptor activity)//GO:0019983(interleukin-9 binding)//GO:0004919(interleukin-9 receptor activity)	GO:1903955(positive regulation of protein targeting to mitochondrion)//GO:0030307(positive regulation of cell growth)
Rhbdf1	ENSMUSG00000020282	protein_coding	-	chr11:31609380-32428173	0.46326	0.20902	2.21634	1.14818	0.5094	0.987778	up	13650	C16ORF8|Dist|Dist1|Egfr-rs|mKIAA4242	MGI:MGI:104328|Ensembl:ENSMUSG00000020282|Vega:OTTMUSG00000005370	11	11 A4|11 18.83 cM	rhomboid 5 homolog 1		GO:0016021(integral component of membrane)//GO:0005789(endoplasmic reticulum membrane)//GO:0005794(Golgi apparatus)//GO:0000139(Golgi membrane)//GO:0016020(membrane)//GO:0005783(endoplasmic reticulum)	GO:0004252(serine-type endopeptidase activity)	GO:0061136(regulation of proteasomal protein catabolic process)//GO:0008283(cell proliferation)//GO:0050708(regulation of protein secretion)//GO:0016477(cell migration)//GO:0050709(negative regulation of protein secretion)//GO:0006508(proteolysis)//GO:0042058(regulation of epidermal growth factor receptor signaling pathway)
Cpeb4	ENSMUSG00000020300	protein_coding	+	chr11:31609380-32428173	97.5902	34.5609	2.82373	1.4976	0.513	0.987778	up	67579	Cpe-bp4|Cpeb-4|mCPEB-4	MGI:MGI:1914829|Ensembl:ENSMUSG00000020300|Vega:OTTMUSG00000005363	11	11|11 A4	cytoplasmic polyadenylation element binding protein 4	mmu04114(Oocyte meiosis)//mmu04320(Dorso-ventral axis formation)//mmu04914(Progesterone-mediated oocyte maturation)	GO:0045202(synapse)//GO:0030425(dendrite)//GO:0014069(postsynaptic density)//GO:0005783(endoplasmic reticulum)//GO:0005634(nucleus)//GO:1990124(messenger ribonucleoprotein complex)//GO:0005737(cytoplasm)	GO:0003676(nucleic acid binding)//GO:0008135(translation factor activity, RNA binding)//GO:0003723(RNA binding)//GO:0043022(ribosome binding)//GO:0003730(mRNA 3'-UTR binding)//GO:0000166(nucleotide binding)//GO:0044822(poly(A) RNA binding)//GO:0000900(translation repressor activity, nucleic acid binding)	GO:0071230(cellular response to amino acid stimulus)//GO:0043524(negative regulation of neuron apoptotic process)//GO:0036294(cellular response to decreased oxygen levels)//GO:0002931(response to ischemia)//GO:0042149(cellular response to glucose starvation)//GO:0035235(ionotropic glutamate receptor signaling pathway)//GO:2000766(negative regulation of cytoplasmic translation)
4930404A10Rik	ENSMUSG00000020332	protein_coding	+	chr11:54370651-54426790	0.17549	0	inf	inf	1	1	up
Flt4	ENSMUSG00000020357	protein_coding	+	chr11:49609262-49652739	0.670133	0.0326824	20.5044	4.35786	0.08045	0.916605	up	14257	AI323512|Chy|Flt-4|VEGFR-3|VEGFR3	MGI:MGI:95561|Ensembl:ENSMUSG00000020357|Vega:OTTMUSG00000005554	11	11 29.69 cM|11 A5-B1	FMS-like tyrosine kinase 4	mmu04014(Ras signaling pathway)//mmu04015(Rap1 signaling pathway)//mmu04060(Cytokine-cytokine receptor interaction)//mmu04151(PI3K-Akt signaling pathway)//mmu04510(Focal adhesion)	GO:0005886(plasma membrane)//GO:0005887(integral component of plasma membrane)//GO:0043235(receptor complex)//GO:0016020(membrane)//GO:0016021(integral component of membrane)//GO:0005634(nucleus)//GO:0005737(cytoplasm)	GO:0005021(vascular endothelial growth factor-activated receptor activity)//GO:0019903(protein phosphatase binding)//GO:0004713(protein tyrosine kinase activity)//GO:0004672(protein kinase activity)//GO:0019838(growth factor binding)//GO:0004714(transmembrane receptor protein tyrosine kinase activity)//GO:0000166(nucleotide binding)//GO:0016301(kinase activity)//GO:0005515(protein binding)//GO:00…	GO:0007169(transmembrane receptor protein tyrosine kinase signaling pathway)//GO:0060312(regulation of blood vessel remodeling)//GO:0016310(phosphorylation)//GO:0043066(negative regulation of apoptotic process)//GO:0035924(cellular response to vascular endothelial growth factor stimulus)//GO:0048286(lung alveolus development)//GO:0001945(lymph vessel development)//GO:0048514(blood vessel morphoge…
Gfpt2	ENSMUSG00000020363	protein_coding	+	chr11:49794177-49838613	0.270873	0.0731585	3.70255	1.88852	1	1	up	14584	AI480523|GFAT2	MGI:MGI:1338883|Ensembl:ENSMUSG00000020363|Vega:OTTMUSG00000005570	11	11 B1.2|11 29.9 cM	glutamine fructose-6-phosphate transaminase 2	mmu00250(Alanine, aspartate and glutamate metabolism)//mmu00520(Amino sugar and nucleotide sugar metabolism)//mmu01100(Metabolic pathways)//mmu04931(Insulin resistance)		GO:0030246(carbohydrate binding)//GO:0004360(glutamine-fructose-6-phosphate transaminase (isomerizing) activity)//GO:0016740(transferase activity)//GO:0008483(transaminase activity)	GO:0006002(fructose 6-phosphate metabolic process)//GO:0006541(glutamine metabolic process)//GO:0005975(carbohydrate metabolic process)//GO:1901137(carbohydrate derivative biosynthetic process)//GO:0006047(UDP-N-acetylglucosamine metabolic process)
Tnip1	ENSMUSG00000020400	protein_coding	-	chr11:54910784-54962917	63.3002	21.4017	2.95771	1.56448	0.1322	0.96945	up	57783	ABIN|ABIN-1|ABIN1|AU018810|Naf1|Nef|VAN	MGI:MGI:1926194|Ensembl:ENSMUSG00000020400|Vega:OTTMUSG00000006334	11	11|11 B1.3	TNFAIP3 interacting protein 1		GO:0005654(nucleoplasm)//GO:0005634(nucleus)//GO:0005737(cytoplasm)	GO:0031593(polyubiquitin binding)//GO:0051019(mitogen-activated protein kinase binding)//GO:0005515(protein binding)//GO:0004843(thiol-dependent ubiquitin-specific protease activity)	GO:0007159(leukocyte cell-cell adhesion)//GO:0002755(MyD88-dependent toll-like receptor signaling pathway)//GO:0050727(regulation of inflammatory response)//GO:0006954(inflammatory response)//GO:0085032(modulation by symbiont of host I-kappaB kinase/NF-kappaB cascade)//GO:0045944(positive regulation of transcription from RNA polymerase II promoter)//GO:0050729(positive regulation of inflammatory …
Upp1	ENSMUSG00000020407	protein_coding	+	chr11:9118102-9136170	179.284	9.40047	19.0718	4.25337	0.11565	0.967352	up	22271	AI325217|UPase|UdRPase|Up|Upp	MGI:MGI:1097668|Ensembl:ENSMUSG00000020407|Vega:OTTMUSG00000005150	11	11|11 A1-2	uridine phosphorylase 1	mmu00240(Pyrimidine metabolism)//mmu00983(Drug metabolism - other enzymes)//mmu01100(Metabolic pathways)	GO:0005737(cytoplasm)	GO:0003824(catalytic activity)//GO:0016763(transferase activity, transferring pentosyl groups)//GO:0016740(transferase activity)//GO:0004850(uridine phosphorylase activity)//GO:0016757(transferase activity, transferring glycosyl groups)	GO:0006218(uridine catabolic process)//GO:0009116(nucleoside metabolic process)//GO:0046108(uridine metabolic process)//GO:0006220(pyrimidine nucleotide metabolic process)//GO:0009166(nucleotide catabolic process)
Pttg1	ENSMUSG00000020415	protein_coding	-	chr11:43420249-43426251	71.9019	23.3043	3.08536	1.62544	0.23405	0.987778	up	30939	AW555095|C87862|Pttg|Pttg3	MGI:MGI:1353578|Ensembl:ENSMUSG00000020415|Vega:OTTMUSG00000005453	11	11|11 A5	pituitary tumor-transforming gene 1	mmu04110(Cell cycle)//mmu04114(Oocyte meiosis)//mmu05166(HTLV-I infection)	GO:0005634(nucleus)//GO:0005737(cytoplasm)	GO:0017124(SH3 domain binding)//GO:0031072(heat shock protein binding)//GO:0043022(ribosome binding)//GO:0004869(cysteine-type endopeptidase inhibitor activity)	GO:0007067(mitotic nuclear division)//GO:0045143(homologous chromosome segregation)//GO:0006974(cellular response to DNA damage stimulus)//GO:0051276(chromosome organization)//GO:0009987(cellular process)//GO:0051301(cell division)//GO:0007049(cell cycle)//GO:0001558(regulation of cell growth)//GO:0006281(DNA repair)//GO:0006355(regulation of transcription, DNA-templated)//GO:0007059(chromosome s…
Pnpt1	ENSMUSG00000020464	protein_coding	+	chr11:29130743-29161828	88.1634	41.2489	2.13736	1.09583	0.34875	0.987778	up	71701	1200003F12Rik|Old35|PNPase|Pnptl1	MGI:MGI:1918951|Ensembl:ENSMUSG00000020464|Vega:OTTMUSG00000005318	11	11|11 A4	polyribonucleotide nucleotidyltransferase 1	mmu00230(Purine metabolism)//mmu00240(Pyrimidine metabolism)//mmu03018(RNA degradation)	GO:0016020(membrane)//GO:0045025(mitochondrial degradosome)//GO:0005739(mitochondrion)//GO:0005758(mitochondrial intermembrane space)//GO:0005737(cytoplasm)	GO:0003676(nucleic acid binding)//GO:0034046(poly(G) binding)//GO:0000175(3'-5'-exoribonuclease activity)//GO:0003723(RNA binding)//GO:0004527(exonuclease activity)//GO:0035198(miRNA binding)//GO:0008266(poly(U) RNA binding)//GO:0004654(polyribonucleotide nucleotidyltransferase activity)//GO:0016787(hydrolase activity)//GO:0044822(poly(A) RNA binding)//GO:0004518(nuclease activity)//GO:0016740(tr…	GO:0051260(protein homooligomerization)//GO:0070584(mitochondrion morphogenesis)//GO:2000772(regulation of cellular senescence)//GO:0097222(mitochondrial mRNA polyadenylation)//GO:0000964(mitochondrial RNA 5'-end processing)//GO:0006397(mRNA processing)//GO:2000627(positive regulation of miRNA catabolic process)//GO:0045926(negative regulation of growth)//GO:0006396(RNA processing)//GO:0061014(po…
Aebp1	ENSMUSG00000020473	protein_coding	+	chr11:5457464-5950081	0.283463	0.0687085	4.12559	2.0446	1	1	up	11568	ACLP	MGI:MGI:1197012|Ensembl:ENSMUSG00000020473|Vega:OTTMUSG00000005099	11	11|11 A1	AE binding protein 1		GO:0070062(extracellular exosome)//GO:0005576(extracellular region)//GO:0031012(extracellular matrix)//GO:0005634(nucleus)//GO:0005615(extracellular space)//GO:0005737(cytoplasm)	GO:0008270(zinc ion binding)//GO:0001227(transcriptional repressor activity, RNA polymerase II transcription regulatory region sequence-specific binding)//GO:0004185(serine-type carboxypeptidase activity)//GO:0005516(calmodulin binding)//GO:0000977(RNA polymerase II regulatory region sequence-specific DNA binding)//GO:0004181(metallocarboxypeptidase activity)//GO:0003714(transcription corepressor…	GO:0006351(transcription, DNA-templated)//GO:0006518(peptide metabolic process)//GO:0000122(negative regulation of transcription from RNA polymerase II promoter)//GO:0016485(protein processing)//GO:0006508(proteolysis)//GO:0006355(regulation of transcription, DNA-templated)
Rgs9	ENSMUSG00000020599	protein_coding	-	chr11:109225354-109298129	0.645849	0.196528	3.28629	1.71646	0.6147	0.987778	up	19739	RGS9-1|Rgs9-2	MGI:MGI:1338824|Ensembl:ENSMUSG00000020599|Vega:OTTMUSG00000003137	11	11 E1|11 71.86 cM	regulator of G-protein signaling 9	mmu04744(Phototransduction)//mmu05030(Cocaine addiction)	GO:0005886(plasma membrane)//GO:0005834(heterotrimeric G-protein complex)//GO:0001917(photoreceptor inner segment)//GO:0016020(membrane)//GO:0001750(photoreceptor outer segment)//GO:0005634(nucleus)//GO:0005737(cytoplasm)	GO:0004871(signal transducer activity)//GO:0005096(GTPase activator activity)//GO:0005515(protein binding)//GO:0032403(protein complex binding)	GO:0008277(regulation of G-protein coupled receptor protein signaling pathway)//GO:0009968(negative regulation of signal transduction)//GO:0043547(positive regulation of GTPase activity)//GO:0007212(dopamine receptor signaling pathway)//GO:0035556(intracellular signal transduction)//GO:0007186(G-protein coupled receptor signaling pathway)//GO:0050896(response to stimulus)//GO:0007601(visual perce…
Cmpk2	ENSMUSG00000020638	protein_coding	+	chr12:26469203-26479835	1535.13	26.1813	58.6346	5.87368	0.00375	0.423129	up	22169	1200004E04Rik|TDKI|Tyki	MGI:MGI:99830|Ensembl:ENSMUSG00000020638	12	12 A2|12 9.69 cM	cytidine monophosphate (UMP-CMP) kinase 2, mitochondrial	mmu00240(Pyrimidine metabolism)//mmu01100(Metabolic pathways)	GO:0005654(nucleoplasm)//GO:0005634(nucleus)//GO:0005739(mitochondrion)//GO:0005829(cytosol)	GO:0009041(uridylate kinase activity)//GO:0004798(thymidylate kinase activity)//GO:0005524(ATP binding)//GO:0033862(UMP kinase activity)//GO:0004550(nucleoside diphosphate kinase activity)//GO:0000166(nucleotide binding)//GO:0016301(kinase activity)//GO:0004127(cytidylate kinase activity)//GO:0016740(transferase activity)	GO:0006233(dTDP biosynthetic process)//GO:0006165(nucleoside diphosphate phosphorylation)//GO:0016310(phosphorylation)//GO:0006235(dTTP biosynthetic process)//GO:0006221(pyrimidine nucleotide biosynthetic process)//GO:0071222(cellular response to lipopolysaccharide)//GO:0006227(dUDP biosynthetic process)//GO:0009142(nucleoside triphosphate biosynthetic process)
Rsad2	ENSMUSG00000020641	protein_coding	-	chr12:26442752-26456452	4454.58	54.3091	82.0226	6.35795	0.0834	0.926296	up	58185	2510004L01Rik|Vig1|cig5	MGI:MGI:1929628|Ensembl:ENSMUSG00000020641|Vega:OTTMUSG00000027569	12	12|12 A3	radical S-adenosyl methionine domain containing 2	mmu05164(Influenza A)	GO:0005743(mitochondrial inner membrane)//GO:0005811(lipid particle)//GO:0016020(membrane)//GO:0005789(endoplasmic reticulum membrane)//GO:0005739(mitochondrion)//GO:0005741(mitochondrial outer membrane)//GO:0005783(endoplasmic reticulum)	GO:0051539(4 iron, 4 sulfur cluster binding)//GO:0051536(iron-sulfur cluster binding)//GO:0043621(protein self-association)//GO:0003824(catalytic activity)//GO:0046872(metal ion binding)//GO:0005515(protein binding)	GO:0030278(regulation of ossification)//GO:0045071(negative regulation of viral genome replication)//GO:0002376(immune system process)//GO:0045087(innate immune response)//GO:0050709(negative regulation of protein secretion)//GO:0034165(positive regulation of toll-like receptor 9 signaling pathway)//GO:0035710(CD4-positive, alpha-beta T cell activation)//GO:0001503(ossification)//GO:2000553(posit…
Rnf144a	ENSMUSG00000020642	protein_coding	-	chr12:26306796-26415256	0.364445	0	inf	inf	1	1	up	108089	Rnf144|UIP4|Ubce7ip4	MGI:MGI:1344401|Ensembl:ENSMUSG00000020642	12	12|12 A3	ring finger protein 144A		GO:0005886(plasma membrane)//GO:0016020(membrane)//GO:0005794(Golgi apparatus)//GO:0016021(integral component of membrane)//GO:0031410(cytoplasmic vesicle)//GO:0000151(ubiquitin ligase complex)	GO:0070740(tubulin-glutamic acid ligase activity)//GO:0008270(zinc ion binding)//GO:0070739(protein-glutamic acid ligase activity)//GO:0070735(protein-glycine ligase activity)//GO:0008766(UDP-N-acetylmuramoylalanyl-D-glutamyl-2,6-diaminopimelate-D-alanyl-D-alanine ligase activity)//GO:0070737(protein-glycine ligase activity, elongating)//GO:0004842(ubiquitin-protein transferase activity)//GO:0018…	GO:0000209(protein polyubiquitination)//GO:0032436(positive regulation of proteasomal ubiquitin-dependent protein catabolic process)//GO:0016567(protein ubiquitination)//GO:0042787(protein ubiquitination involved in ubiquitin-dependent protein catabolic process)
Slc26a4	ENSMUSG00000020651	protein_coding	-	chr12:31519826-31559969	0.44338	0	inf	inf	0.0155	0.668876	up	23985	Pds|pendrin	MGI:MGI:1346029|Ensembl:ENSMUSG00000020651	12	12|12 B1	solute carrier family 26, member 4	mmu04918(Thyroid hormone synthesis)	GO:0005886(plasma membrane)//GO:0005887(integral component of plasma membrane)//GO:0016020(membrane)//GO:0016021(integral component of membrane)//GO:0070062(extracellular exosome)//GO:0031526(brush border membrane)//GO:0016324(apical plasma membrane)	GO:0019531(oxalate transmembrane transporter activity)//GO:0015111(iodide transmembrane transporter activity)//GO:0008509(anion transmembrane transporter activity)//GO:0015106(bicarbonate transmembrane transporter activity)//GO:0005254(chloride channel activity)//GO:0008271(secondary active sulfate transmembrane transporter activity)//GO:0015116(sulfate transmembrane transporter activity)//GO:001…	GO:0015701(bicarbonate transport)//GO:1902476(chloride transmembrane transport)//GO:0006885(regulation of pH)//GO:0009887(organ morphogenesis)//GO:0098656(anion transmembrane transport)//GO:0042391(regulation of membrane potential)//GO:0008272(sulfate transport)//GO:0051453(regulation of intracellular pH)//GO:0055085(transmembrane transport)//GO:0006810(transport)//GO:0015698(inorganic anion tran…
Mmp28	ENSMUSG00000020682	protein_coding	-	chr11:83437685-83463071	0.240276	0.0926978	2.59203	1.37408	1	1	up	118453	D130023P12	MGI:MGI:2153062|Ensembl:ENSMUSG00000020682|Vega:OTTMUSG00000000928	11	11|11 C	matrix metallopeptidase 28 (epilysin)		GO:0005737(cytoplasm)	GO:0004222(metalloendopeptidase activity)	GO:0010760(negative regulation of macrophage chemotaxis)
Tlk2	ENSMUSG00000020694	protein_coding	+	chr11:105178806-105283959	42.0953	18.5904	2.26435	1.1791	0.21975	0.987778	up	24086	4933403M19Rik|PKU-alpha|PKUalpha|Tlk	MGI:MGI:1346023|Ensembl:ENSMUSG00000020694|Vega:OTTMUSG00000002830	11	11|11 E1	tousled-like kinase 2 (Arabidopsis)		GO:0048471(perinuclear region of cytoplasm)//GO:0005882(intermediate filament)//GO:0030054(cell junction)//GO:0005634(nucleus)//GO:0005856(cytoskeleton)//GO:0005737(cytoplasm)	GO:0004674(protein serine/threonine kinase activity)//GO:0004672(protein kinase activity)//GO:0000166(nucleotide binding)//GO:0016301(kinase activity)//GO:0005524(ATP binding)//GO:0016740(transferase activity)	GO:0006974(cellular response to DNA damage stimulus)//GO:0016310(phosphorylation)//GO:0006468(protein phosphorylation)//GO:0007283(spermatogenesis)//GO:0016568(chromatin modification)//GO:0030154(cell differentiation)//GO:0007049(cell cycle)//GO:0007275(multicellular organism development)//GO:0071480(cellular response to gamma radiation)//GO:0032435(negative regulation of proteasomal ubiquitin-de…
Tmem132e	ENSMUSG00000020701	protein_coding	+	chr11:80880168-82871210	0.104271	0.0382751	2.72425	1.44586	1	1	up	270893	Gm644	MGI:MGI:2685490|Ensembl:ENSMUSG00000020701|Vega:OTTMUSG00000000911	11	11|11 C	transmembrane protein 132E		GO:0016020(membrane)//GO:0016021(integral component of membrane)	GO:0003674(molecular_function)	GO:0008150(biological_process)
Rnf135	ENSMUSG00000020707	protein_coding	+	chr11:80183850-80199757	25.7832	4.71923	5.46344	2.44981	0.0556	0.84879	up	71956	0610037N03Rik|2410006N06Rik	MGI:MGI:1919206|Ensembl:ENSMUSG00000020707|Vega:OTTMUSG00000000220	11	11 B5|11 47.59 cM	ring finger protein 135		GO:0005737(cytoplasm)	GO:0070740(tubulin-glutamic acid ligase activity)//GO:0008270(zinc ion binding)//GO:0070739(protein-glutamic acid ligase activity)//GO:0070735(protein-glycine ligase activity)//GO:0008766(UDP-N-acetylmuramoylalanyl-D-glutamyl-2,6-diaminopimelate-D-alanyl-D-alanine ligase activity)//GO:0070737(protein-glycine ligase activity, elongating)//GO:0004842(ubiquitin-protein transferase activity)//GO:0018…	GO:0045087(innate immune response)//GO:0045088(regulation of innate immune response)//GO:0032728(positive regulation of interferon-beta production)//GO:0002376(immune system process)//GO:0016567(protein ubiquitination)
Adap2	ENSMUSG00000020709	protein_coding	+	chr11:80154104-80178958	95.4209	16.2837	5.85992	2.55088	0.02945	0.758225	up	216991	Centa2	MGI:MGI:2663075|Ensembl:ENSMUSG00000020709|Vega:OTTMUSG00000000213	11	11 B5|11 47.56 cM	ArfGAP with dual PH domains 2		GO:0005886(plasma membrane)//GO:0016020(membrane)//GO:0005829(cytosol)//GO:0005740(mitochondrial envelope)//GO:0005622(intracellular)//GO:0005737(cytoplasm)	GO:0005546(phosphatidylinositol-4,5-bisphosphate binding)//GO:0005545(1-phosphatidylinositol binding)//GO:0043325(phosphatidylinositol-3,4-bisphosphate binding)//GO:0005096(GTPase activator activity)//GO:0005547(phosphatidylinositol-3,4,5-trisphosphate binding)//GO:0046872(metal ion binding)//GO:0043533(inositol 1,3,4,5 tetrakisphosphate binding)	GO:0007507(heart development)//GO:0048017(inositol lipid-mediated signaling)
Pecam1	ENSMUSG00000020717	protein_coding	-	chr11:106640963-106750628	1.03426	0.054242	19.0674	4.25304	0.0761	0.914609	up	18613	C85791|Cd31|PECAM-1|Pecam	MGI:MGI:97537|Ensembl:ENSMUSG00000020717|Vega:OTTMUSG00000003418	11	11|11 E1	platelet/endothelial cell adhesion molecule 1	mmu04514(Cell adhesion molecules (CAMs))//mmu04670(Leukocyte transendothelial migration)//mmu05144(Malaria)	GO:0009897(external side of plasma membrane)//GO:0070062(extracellular exosome)//GO:0009986(cell surface)//GO:0016020(membrane)//GO:0071944(cell periphery)//GO:0005886(plasma membrane)//GO:0045121(membrane raft)//GO:0030054(cell junction)//GO:0016021(integral component of membrane)//GO:0005615(extracellular space)//GO:0030485(smooth muscle contractile fiber)	GO:0005515(protein binding)	GO:0042523(positive regulation of tyrosine phosphorylation of Stat5 protein)//GO:0007266(Rho protein signal transduction)//GO:0043542(endothelial cell migration)//GO:0050732(negative regulation of peptidyl-tyrosine phosphorylation)//GO:0001886(endothelial cell morphogenesis)//GO:0002687(positive regulation of leukocyte migration)//GO:0007155(cell adhesion)//GO:0050904(diapedesis)//GO:0030837(nega…
Camkk1	ENSMUSG00000020785	protein_coding	+	chr11:73019007-73042073	1.20677	0.0931085	12.9609	3.69609	0.04325	0.79799	up	55984	AI846603|CaMKKalpha|Camkk	MGI:MGI:1891766|Ensembl:ENSMUSG00000020785|Vega:OTTMUSG00000006121	11	11|11 B4	calcium/calmodulin-dependent protein kinase kinase 1, alpha	mmu04152(AMPK signaling pathway)//mmu04211(Longevity regulating pathway - mammal)//mmu04920(Adipocytokine signaling pathway)//mmu04921(Oxytocin signaling pathway)//mmu05034(Alcoholism)	GO:0005634(nucleus)//GO:0005737(cytoplasm)	GO:0004674(protein serine/threonine kinase activity)//GO:0004672(protein kinase activity)//GO:0005516(calmodulin binding)//GO:0004683(calmodulin-dependent protein kinase activity)//GO:0000166(nucleotide binding)//GO:0016301(kinase activity)//GO:0005524(ATP binding)//GO:0016740(transferase activity)	GO:0016310(phosphorylation)//GO:0045860(positive regulation of protein kinase activity)//GO:0006468(protein phosphorylation)//GO:0032147(activation of protein kinase activity)
Nos2	ENSMUSG00000020826	protein_coding	+	chr11:78920786-78960254	313.123	0.286923	1091.28	10.0918	0.02965	0.758225	up	18126	MAC-NOS|NOS-II|Nos-2|Nos2a|i-NOS|iNOS	MGI:MGI:97361|Ensembl:ENSMUSG00000020826|Vega:OTTMUSG00000000146	11	11 B5|11 46.74 cM	nitric oxide synthase 2, inducible	mmu00220(Arginine biosynthesis)//mmu00330(Arginine and proline metabolism)//mmu01100(Metabolic pathways)//mmu04020(Calcium signaling pathway)//mmu04066(HIF-1 signaling pathway)//mmu04146(Peroxisome)//mmu05132(Salmonella infection)//mmu05133(Pertussis)//mmu05140(Leishmaniasis)//mmu05142(Chagas disease (American trypanosomiasis))//mmu05145(Toxoplasmosis)//mmu05146(Amoebiasis)//mmu05152(Tuberculosis…	GO:0005777(peroxisome)//GO:0012506(vesicle membrane)//GO:0048471(perinuclear region of cytoplasm)//GO:0005829(cytosol)//GO:0030863(cortical cytoskeleton)//GO:0005622(intracellular)//GO:0005634(nucleus)//GO:0005615(extracellular space)//GO:0005737(cytoplasm)	GO:0020037(heme binding)//GO:0050998(nitric-oxide synthase binding)//GO:0016491(oxidoreductase activity)//GO:0008603(cAMP-dependent protein kinase regulator activity)//GO:0008013(beta-catenin binding)//GO:0005102(receptor binding)//GO:0003779(actin binding)//GO:0005516(calmodulin binding)//GO:0034618(arginine binding)//GO:0045296(cadherin binding)//GO:0019901(protein kinase binding)//GO:0034617(t…	GO:0055114(oxidation-reduction process)//GO:0031284(positive regulation of guanylate cyclase activity)//GO:0042177(negative regulation of protein catabolic process)//GO:0072606(interleukin-8 secretion)//GO:0072604(interleukin-6 secretion)//GO:0042742(defense response to bacterium)//GO:0010629(negative regulation of gene expression)//GO:0006801(superoxide metabolic process)//GO:0035690(cellular re…
Slc6a4	ENSMUSG00000020838	protein_coding	+	chr11:76998602-77032340	6.90375	3.42942	2.01309	1.00941	0.41235	0.987778	up	15567	5-HTT|AI323329|Htt|Sert	MGI:MGI:96285|Ensembl:ENSMUSG00000020838|Vega:OTTMUSG00000006240	11	11 B5|11 46.18 cM	solute carrier family 6 (neurotransmitter transporter, serotonin), member 4	mmu04726(Serotonergic synapse)	GO:0005768(endosome)//GO:0005886(plasma membrane)//GO:0005887(integral component of plasma membrane)//GO:0043005(neuron projection)//GO:0016020(membrane)//GO:0012505(endomembrane system)//GO:0016021(integral component of membrane)//GO:0005829(cytosol)//GO:0045121(membrane raft)	GO:0050998(nitric-oxide synthase binding)//GO:0017137(Rab GTPase binding)//GO:0042803(protein homodimerization activity)//GO:0005335(serotonin:sodium symporter activity)//GO:0017075(syntaxin-1 binding)//GO:0005328(neurotransmitter:sodium symporter activity)//GO:0008504(monoamine transmembrane transporter activity)//GO:0019811(cocaine binding)//GO:0051015(actin filament binding)//GO:0017022(myosin…	GO:0051260(protein homooligomerization)//GO:0015844(monoamine transport)//GO:0010628(positive regulation of gene expression)//GO:0007623(circadian rhythm)//GO:0042310(vasoconstriction)//GO:0071310(cellular response to organic substance)//GO:0071321(cellular response to cGMP)//GO:0046621(negative regulation of organ growth)//GO:0035176(social behavior)//GO:0048854(brain morphogenesis)//GO:0021794(…
Tmigd1	ENSMUSG00000020839	protein_coding	+	chr11:76902158-76916587	0.111935	0	inf	inf	1	1	up	66601	2010002A20Rik|Tmigd	MGI:MGI:1913851|Ensembl:ENSMUSG00000020839|Vega:OTTMUSG00000006243	11	11|11 B5	transmembrane and immunoglobulin domain containing 1		GO:0016020(membrane)//GO:0016021(integral component of membrane)//GO:0005575(cellular_component)	GO:0003674(molecular_function)	GO:0008150(biological_process)
Cpd	ENSMUSG00000020841	protein_coding	-	chr11:76778423-76847018	306.036	60.9217	5.02342	2.32867	0.183	0.987778	up	12874	AA960140|AW322530|D830034L15Rik	MGI:MGI:107265|Ensembl:ENSMUSG00000020841|Vega:OTTMUSG00000006239	11	11 B5|11 46.05 cM	carboxypeptidase D		GO:0005886(plasma membrane)//GO:0070062(extracellular exosome)//GO:0005802(trans-Golgi network)//GO:0016020(membrane)//GO:0048471(perinuclear region of cytoplasm)//GO:0016021(integral component of membrane)//GO:0043231(intracellular membrane-bounded organelle)//GO:0005634(nucleus)//GO:0005615(extracellular space)	GO:0008237(metallopeptidase activity)//GO:0008233(peptidase activity)//GO:0008270(zinc ion binding)//GO:0051721(protein phosphatase 2A binding)//GO:0032403(protein complex binding)//GO:0004185(serine-type carboxypeptidase activity)//GO:0004181(metallocarboxypeptidase activity)//GO:0004180(carboxypeptidase activity)//GO:0046872(metal ion binding)//GO:0016787(hydrolase activity)	GO:0006508(proteolysis)//GO:0006518(peptide metabolic process)//GO:0016485(protein processing)
Spata20	ENSMUSG00000020867	protein_coding	-	chr11:94478903-94486179	0.15162	0	inf	inf	1	1	up	217116	Tisp78	MGI:MGI:2183449|Ensembl:ENSMUSG00000020867|Vega:OTTMUSG00000001999	11	11|11 D	spermatogenesis associated 20		GO:0005575(cellular_component)//GO:0005576(extracellular region)	GO:0003824(catalytic activity)//GO:0005515(protein binding)	GO:0007275(multicellular organism development)//GO:0007283(spermatogenesis)//GO:0008150(biological_process)//GO:0030154(cell differentiation)
Nr1d1	ENSMUSG00000020889	protein_coding	-	chr11:98740637-98775333	0.524709	0.119881	4.3769	2.12991	0.5448	0.987778	up	217166	A530070C09Rik|R75201	MGI:MGI:2444210|Ensembl:ENSMUSG00000020889|Vega:OTTMUSG00000006407	11	11|11 D	nuclear receptor subfamily 1, group D, member 1	mmu04710(Circadian rhythm)	GO:0000790(nuclear chromatin)//GO:0030425(dendrite)//GO:0042995(cell projection)//GO:0005634(nucleus)//GO:0043197(dendritic spine)//GO:0005737(cytoplasm)//GO:0043025(neuronal cell body)	GO:0044212(transcription regulatory region DNA binding)//GO:0008270(zinc ion binding)//GO:0003700(transcription factor activity, sequence-specific DNA binding)//GO:0020037(heme binding)//GO:0003707(steroid hormone receptor activity)//GO:0000978(RNA polymerase II core promoter proximal region sequence-specific DNA binding)//GO:0000977(RNA polymerase II regulatory region sequence-specific DNA bindi…	GO:0034144(negative regulation of toll-like receptor 4 signaling pathway)//GO:0032922(circadian regulation of gene expression)//GO:0000122(negative regulation of transcription from RNA polymerase II promoter)//GO:0048511(rhythmic process)//GO:0042752(regulation of circadian rhythm)//GO:0007623(circadian rhythm)//GO:0010498(proteasomal protein catabolic process)//GO:0070859(positive regulation of …
Ntn1	ENSMUSG00000020902	protein_coding	-	chr11:68209363-68400823	0.123991	0.0178843	6.93295	2.79347	1	1	up	18208	AI561871|BC019633|Netrin-1	MGI:MGI:105088|Ensembl:ENSMUSG00000020902|Vega:OTTMUSG00000005943	11	11|11 B3	netrin 1	mmu04360(Axon guidance)	GO:0005578(proteinaceous extracellular matrix)//GO:0005604(basement membrane)//GO:0071944(cell periphery)//GO:0005576(extracellular region)//GO:0005737(cytoplasm)	GO:0005515(protein binding)	GO:0007409(axonogenesis)//GO:0008284(positive regulation of cell proliferation)//GO:0006915(apoptotic process)//GO:0030517(negative regulation of axon extension)//GO:0033564(anterior/posterior axon guidance)//GO:0030334(regulation of cell migration)//GO:0042472(inner ear morphogenesis)//GO:0032488(Cdc42 protein signal transduction)//GO:0040023(establishment of nucleus localization)//GO:0030879(ma…
Krt24	ENSMUSG00000020913	protein_coding	-	chr11:99279958-99285262	0.154101	0	inf	inf	1	1	up	75706	2310058N18Rik|2310075C18Rik	MGI:MGI:1922956|Ensembl:ENSMUSG00000020913|Vega:OTTMUSG00000006445	11	11|11 D	keratin 24		GO:0005882(intermediate filament)//GO:0070062(extracellular exosome)//GO:0045111(intermediate filament cytoskeleton)//GO:0005737(cytoplasm)	GO:0005198(structural molecule activity)	GO:0008150(biological_process)
Plcd3	ENSMUSG00000020937	protein_coding	-	chr11:102838472-103101658	0.306098	0.058295	5.25085	2.39255	1	1	up	72469	2610205J15Rik|mKIAA1964	MGI:MGI:107451|Ensembl:ENSMUSG00000020937|Vega:OTTMUSG00000003295	11	11 E1|11 66.71 cM	phospholipase C, delta 3	mmu00562(Inositol phosphate metabolism)//mmu01100(Metabolic pathways)//mmu04020(Calcium signaling pathway)//mmu04070(Phosphatidylinositol signaling system)//mmu04919(Thyroid hormone signaling pathway)//mmu04933(AGE-RAGE signaling pathway in diabetic complications)	GO:0016020(membrane)//GO:0005737(cytoplasm)//GO:0005829(cytosol)	GO:0004871(signal transducer activity)//GO:0008081(phosphoric diester hydrolase activity)//GO:0004435(phosphatidylinositol phospholipase C activity)//GO:0016787(hydrolase activity)//GO:0046872(metal ion binding)	GO:0016042(lipid catabolic process)//GO:0042127(regulation of cell proliferation)//GO:0060716(labyrinthine layer blood vessel development)//GO:0006629(lipid metabolic process)//GO:0035556(intracellular signal transduction)//GO:0001525(angiogenesis)//GO:0007165(signal transduction)
Foxg1	ENSMUSG00000020950	protein_coding	+	chr12:49382692-49407346	0.274734	0	inf	inf	1	1	up	15228	2900064B05Rik|BF-1|Bf1|Hfh9|Hfhbf1	MGI:MGI:1347464|Ensembl:ENSMUSG00000020950|Vega:OTTMUSG00000021132	12	12 B3|12 21.78 cM	forkhead box G1	mmu04068(FoxO signaling pathway)	GO:0005634(nucleus)	GO:0000981(RNA polymerase II transcription factor activity, sequence-specific DNA binding)//GO:0005515(protein binding)//GO:0003677(DNA binding)//GO:0043565(sequence-specific DNA binding)//GO:0003700(transcription factor activity, sequence-specific DNA binding)	GO:0021987(cerebral cortex development)//GO:2000177(regulation of neural precursor cell proliferation)//GO:0022008(neurogenesis)//GO:0000122(negative regulation of transcription from RNA polymerase II promoter)//GO:0021954(central nervous system neuron development)//GO:0051726(regulation of cell cycle)//GO:0042472(inner ear morphogenesis)//GO:0006351(transcription, DNA-templated)//GO:0045892(nega…
Nfkbia	ENSMUSG00000021025	protein_coding	-	chr12:55489410-55492647	209.193	71.9809	2.90623	1.53915	0.1197	0.967352	up	18035	AI462015|Nfkbi	MGI:MGI:104741|Ensembl:ENSMUSG00000021025	12	12|12 C1-C3	nuclear factor of kappa light polypeptide gene enhancer in B cells inhibitor, alpha	mmu04024(cAMP signaling pathway)//mmu04062(Chemokine signaling pathway)//mmu04064(NF-kappa B signaling pathway)//mmu04210(Apoptosis)//mmu04380(Osteoclast differentiation)//mmu04620(Toll-like receptor signaling pathway)//mmu04621(NOD-like receptor signaling pathway)//mmu04622(RIG-I-like receptor signaling pathway)//mmu04623(Cytosolic DNA-sensing pathway)//mmu04660(T cell receptor signaling pathway…	GO:0043234(protein complex)//GO:0005886(plasma membrane)//GO:0005634(nucleus)//GO:0005737(cytoplasm)//GO:0005829(cytosol)	GO:0031625(ubiquitin protein ligase binding)//GO:0032403(protein complex binding)//GO:0019899(enzyme binding)//GO:0042802(identical protein binding)//GO:0031072(heat shock protein binding)//GO:0008139(nuclear localization sequence binding)//GO:0005515(protein binding)//GO:0051059(NF-kappaB binding)	GO:0000060(protein import into nucleus, translocation)//GO:0032270(positive regulation of cellular protein metabolic process)//GO:0010875(positive regulation of cholesterol efflux)//GO:0034142(toll-like receptor 4 signaling pathway)//GO:0010745(negative regulation of macrophage derived foam cell differentiation)//GO:0045638(negative regulation of myeloid cell differentiation)//GO:0035994(response…
Snw1	ENSMUSG00000021039	protein_coding	-	chr12:87425839-87472299	53.4513	24.3382	2.19619	1.135	0.3378	0.987778	up	66354	2310008B08Rik|AW048543|NCoA-62|SKIP|Skiip	MGI:MGI:1913604|Ensembl:ENSMUSG00000021039	12	12|12 D2	SNW domain containing 1	mmu03040(Spliceosome)//mmu04330(Notch signaling pathway)//mmu05169(Epstein-Barr virus infection)//mmu05203(Viral carcinogenesis)	GO:0071141(SMAD protein complex)//GO:0071013(catalytic step 2 spliceosome)//GO:0071146(SMAD3-SMAD4 protein complex)//GO:0016363(nuclear matrix)//GO:0008024(cyclin/CDK positive transcription elongation factor complex)//GO:0005681(spliceosomal complex)//GO:0000785(chromatin)//GO:0005654(nucleoplasm)//GO:0005634(nucleus)//GO:0005737(cytoplasm)	GO:0042974(retinoic acid receptor binding)//GO:0046332(SMAD binding)//GO:0005112(Notch binding)//GO:0005515(protein binding)//GO:0044822(poly(A) RNA binding)//GO:0003714(transcription corepressor activity)//GO:0042809(vitamin D receptor binding)//GO:0035257(nuclear hormone receptor binding)//GO:0003713(transcription coactivator activity)	GO:0070564(positive regulation of vitamin D receptor signaling pathway)//GO:0008380(RNA splicing)//GO:0070562(regulation of vitamin D receptor signaling pathway)//GO:0048385(regulation of retinoic acid receptor signaling pathway)//GO:0050769(positive regulation of neurogenesis)//GO:0000398(mRNA splicing, via spliceosome)//GO:0043923(positive regulation by host of viral transcription)//GO:0006351(…
Slirp	ENSMUSG00000021040	protein_coding	+	chr12:87425839-87472299	71.0165	31.377	2.26333	1.17845	0.54745	0.987778	up	380773	1810035L17Rik	MGI:MGI:1916394|Ensembl:ENSMUSG00000021040|Vega:OTTMUSG00000033355	12	12|12 E	SRA stem-loop interacting RNA binding protein		GO:0030529(intracellular ribonucleoprotein complex)//GO:0001669(acrosomal vesicle)//GO:0048471(perinuclear region of cytoplasm)//GO:0005739(mitochondrion)//GO:0005737(cytoplasm)//GO:0005634(nucleus)//GO:0036126(sperm flagellum)	GO:0044822(poly(A) RNA binding)//GO:0000166(nucleotide binding)//GO:0003676(nucleic acid binding)//GO:0003723(RNA binding)	GO:0007338(single fertilization)//GO:0030317(sperm motility)//GO:0070584(mitochondrion morphogenesis)//GO:0006351(transcription, DNA-templated)//GO:0000961(negative regulation of mitochondrial RNA catabolic process)//GO:0006355(regulation of transcription, DNA-templated)//GO:0007286(spermatid development)
Rab15	ENSMUSG00000021062	protein_coding	-	chr12:76765286-76921412	0.273124	0.118654	2.30184	1.20279	1	1	up	104886	2310012G06Rik|AI840042	MGI:MGI:1916865|Ensembl:ENSMUSG00000021062|Vega:OTTMUSG00000027558	12	12|12 C3	RAB15, member RAS oncogene family		GO:0016020(membrane)//GO:0005886(plasma membrane)	GO:0000166(nucleotide binding)//GO:0005515(protein binding)//GO:0005525(GTP binding)	GO:0006810(transport)//GO:0015031(protein transport)//GO:0007264(small GTPase mediated signal transduction)
Rtn1	ENSMUSG00000021087	protein_coding	-	chr12:72211751-72410215	0.14102	0.0644016	2.1897	1.13073	1	1	up	104001	Nsp	MGI:MGI:1933947|Ensembl:ENSMUSG00000021087|Vega:OTTMUSG00000016329	12	12|12 C3	reticulon 1		GO:0005783(endoplasmic reticulum)//GO:0005790(smooth endoplasmic reticulum)//GO:0016021(integral component of membrane)//GO:0016020(membrane)		GO:0008150(biological_process)
Lrrc9	ENSMUSG00000021090	protein_coding	+	chr12:72441865-72514334	0.402762	0.141058	2.8553	1.51364	1	1	up	78257	4921529O18Rik|4930432K16Rik	MGI:MGI:1925507|Ensembl:ENSMUSG00000021090|Vega:OTTMUSG00000034236	12	12|12 C3	leucine rich repeat containing 9		GO:0005575(cellular_component)	GO:0003674(molecular_function)	GO:0008150(biological_process)
Hif1a	ENSMUSG00000021109	protein_coding	+	chr12:73901374-73949785	201.202	69.7582	2.88428	1.52821	0.16955	0.987778	up	15251	AA959795|HIF-1-alpha|HIF1-alpha|HIF1alpha|MOP1|bHLHe78	MGI:MGI:106918|Ensembl:ENSMUSG00000021109|Vega:OTTMUSG00000019740	12	12 C3|12 31.99 cM	hypoxia inducible factor 1, alpha subunit	mmu04066(HIF-1 signaling pathway)//mmu04150(mTOR signaling pathway)//mmu04919(Thyroid hormone signaling pathway)//mmu05200(Pathways in cancer)//mmu05205(Proteoglycans in cancer)//mmu05211(Renal cell carcinoma)//mmu05230(Central carbon metabolism in cancer)//mmu05231(Choline metabolism in cancer)	GO:0031514(motile cilium)//GO:0005829(cytosol)//GO:0005667(transcription factor complex)//GO:0016607(nuclear speck)//GO:0090575(RNA polymerase II transcription factor complex)//GO:0005634(nucleus)//GO:0005737(cytoplasm)	GO:0000989(transcription factor activity, transcription factor binding)//GO:0035035(histone acetyltransferase binding)//GO:0035257(nuclear hormone receptor binding)//GO:0031625(ubiquitin protein ligase binding)//GO:0032403(protein complex binding)//GO:0003700(transcription factor activity, sequence-specific DNA binding)//GO:0019901(protein kinase binding)//GO:0000981(RNA polymerase II transcripti…	GO:1902895(positive regulation of pri-miRNA transcription from RNA polymerase II promoter)//GO:0097411(hypoxia-inducible factor-1alpha signaling pathway)//GO:0045722(positive regulation of gluconeogenesis)//GO:0045766(positive regulation of angiogenesis)//GO:2000378(negative regulation of reactive oxygen species metabolic process)//GO:0042593(glucose homeostasis)//GO:0061419(positive regulation o…
Rdh12	ENSMUSG00000021123	protein_coding	+	chr12:79208913-79222665	1.32674	0.551568	2.40539	1.26627	0.4771	0.987778	up	77974	-	MGI:MGI:1925224|Ensembl:ENSMUSG00000021123|Vega:OTTMUSG00000027652	12	12|12 D2	retinol dehydrogenase 12	mmu00830(Retinol metabolism)//mmu01100(Metabolic pathways)	GO:0005622(intracellular)	GO:0032442(phenylcoumaran benzylic ether reductase activity)//GO:0034840(3-hydroxymenthone dehydrogenase activity)//GO:0000252(C-3 sterol dehydrogenase (C-4 sterol decarboxylase) activity)//GO:0018453(2-hydroxytetrahydrofuran dehydrogenase activity)//GO:0016229(steroid dehydrogenase activity)//GO:0004448(isocitrate dehydrogenase activity)//GO:0019152(acetoin dehydrogenase activity)//GO:0018451(ep…	GO:0042572(retinol metabolic process)//GO:0055114(oxidation-reduction process)//GO:0007601(visual perception)//GO:0050896(response to stimulus)
Arg2	ENSMUSG00000021125	protein_coding	+	chr12:79130776-79172667	34.5152	4.49494	7.67869	2.94086	0.31195	0.987778	up	11847	AII|AU022422	MGI:MGI:1330806|Ensembl:ENSMUSG00000021125|Vega:OTTMUSG00000033846	12	12|12 C3	arginase type II	mmu00220(Arginine biosynthesis)//mmu00330(Arginine and proline metabolism)//mmu01100(Metabolic pathways)//mmu01230(Biosynthesis of amino acids)//mmu05146(Amoebiasis)	GO:0005739(mitochondrion)	GO:0016813(hydrolase activity, acting on carbon-nitrogen (but not peptide) bonds, in linear amidines)//GO:0050998(nitric-oxide synthase binding)//GO:0046872(metal ion binding)//GO:0016787(hydrolase activity)//GO:0004053(arginase activity)	GO:0019547(arginine catabolic process to ornithine)//GO:0051001(negative regulation of nitric-oxide synthase activity)//GO:0006525(arginine metabolic process)//GO:0006941(striated muscle contraction)//GO:0045988(negative regulation of striated muscle contraction)//GO:0010963(regulation of L-arginine import)//GO:0000050(urea cycle)
Gm20498	ENSMUSG00000021139	protein_coding	-	chr12:81358859-81557458	6.0343	2.22262	2.71496	1.44093	0.32885	0.987778	up
Tgfb3	ENSMUSG00000021253	protein_coding	-	chr12:85824658-86079041	0.102942	0.015718	6.5493	2.71134	1	1	up	21809	TGF-beta-3|Tgfb-3	MGI:MGI:98727|Ensembl:ENSMUSG00000021253	12	12 D2|12 40.09 cM	transforming growth factor, beta 3	mmu04010(MAPK signaling pathway)//mmu04060(Cytokine-cytokine receptor interaction)//mmu04068(FoxO signaling pathway)//mmu04110(Cell cycle)//mmu04144(Endocytosis)//mmu04350(TGF-beta signaling pathway)//mmu04390(Hippo signaling pathway)//mmu04933(AGE-RAGE signaling pathway in diabetic complications)//mmu05140(Leishmaniasis)//mmu05142(Chagas disease (American trypanosomiasis))//mmu05144(Malaria)//mm…	GO:0005576(extracellular region)//GO:0009986(cell surface)//GO:0043025(neuronal cell body)//GO:0031012(extracellular matrix)//GO:0005578(proteinaceous extracellular matrix)//GO:0030315(T-tubule)//GO:0005634(nucleus)//GO:0005615(extracellular space)//GO:0005737(cytoplasm)//GO:0030141(secretory granule)	GO:0008083(growth factor activity)//GO:0005125(cytokine activity)//GO:0046982(protein heterodimerization activity)//GO:0042802(identical protein binding)//GO:0034713(type I transforming growth factor beta receptor binding)//GO:0005114(type II transforming growth factor beta receptor binding)//GO:0034714(type III transforming growth factor beta receptor binding)//GO:0050431(transforming growth fac…	GO:0071363(cellular response to growth factor stimulus)//GO:0050714(positive regulation of protein secretion)//GO:0051781(positive regulation of cell division)//GO:0010628(positive regulation of gene expression)//GO:1905005(regulation of epithelial to mesenchymal transition involved in endocardial cushion formation)//GO:0008285(negative regulation of cell proliferation)//GO:0007179(transforming g…
Gng4	ENSMUSG00000021303	protein_coding	+	chr13:13784058-13827897	0.248048	0.117755	2.10647	1.07483	1	1	up	14706	-	MGI:MGI:102703|Ensembl:ENSMUSG00000021303|Vega:OTTMUSG00000029824	13	13 A1|13 5.29 cM	guanine nucleotide binding protein (G protein), gamma 4	mmu04014(Ras signaling pathway)//mmu04062(Chemokine signaling pathway)//mmu04151(PI3K-Akt signaling pathway)//mmu04713(Circadian entrainment)//mmu04723(Retrograde endocannabinoid signaling)//mmu04724(Glutamatergic synapse)//mmu04725(Cholinergic synapse)//mmu04726(Serotonergic synapse)//mmu04727(GABAergic synapse)//mmu04728(Dopaminergic synapse)//mmu05032(Morphine addiction)//mmu05034(Alcoholism)/…	GO:0016020(membrane)//GO:0005886(plasma membrane)//GO:0070062(extracellular exosome)//GO:0005834(heterotrimeric G-protein complex)	GO:0003924(GTPase activity)//GO:0004871(signal transducer activity)	GO:0007186(G-protein coupled receptor signaling pathway)//GO:0030308(negative regulation of cell growth)//GO:0007165(signal transduction)
Aoah	ENSMUSG00000021322	protein_coding	+	chr13:20711845-21024252	68.7876	20.6982	3.32335	1.73264	0.1041	0.95985	up	27052	4930433E13Rik	MGI:MGI:1350928|Ensembl:ENSMUSG00000021322	13	13|13 A2	acyloxyacyl hydrolase		GO:0005576(extracellular region)	GO:0016788(hydrolase activity, acting on ester bonds)//GO:0016787(hydrolase activity)//GO:0050528(acyloxyacyl hydrolase activity)	GO:0008653(lipopolysaccharide metabolic process)//GO:0050728(negative regulation of inflammatory response)
Lrrc16a	ENSMUSG00000021338	protein_coding	-	chr13:24012343-24280795	15.8578	0.614678	25.7986	4.68922	0.00305	0.3921	up	68732	1110037D04Rik|AI425970|CARMIL|CARML1|D130057M20|Lrrc16	MGI:MGI:1915982|Ensembl:ENSMUSG00000021338|Vega:OTTMUSG00000000598	13	13|13 A3.2	leucine rich repeat containing 16A		GO:0044354(macropinosome)//GO:0005886(plasma membrane)//GO:0070062(extracellular exosome)//GO:0030027(lamellipodium)//GO:0016020(membrane)//GO:0042995(cell projection)//GO:0031941(filamentous actin)//GO:0031252(cell leading edge)//GO:0005634(nucleus)//GO:0005856(cytoskeleton)//GO:0005737(cytoplasm)	GO:0032403(protein complex binding)	GO:0046415(urate metabolic process)//GO:0031529(ruffle organization)//GO:0044351(macropinocytosis)//GO:0051639(actin filament network formation)//GO:0016477(cell migration)//GO:0051638(barbed-end actin filament uncapping)//GO:1900026(positive regulation of substrate adhesion-dependent cell spreading)//GO:0030032(lamellipodium assembly)//GO:0051496(positive regulation of stress fiber assembly)//GO…
Gcnt2	ENSMUSG00000021360	protein_coding	+	chr13:40859767-41013019	31.3606	7.0383	4.45569	2.15565	0.09655	0.948495	up	14538	5330430K10Rik|IGnT|IGnTA|IGnTB|IGnTC	MGI:MGI:1100870|Ensembl:ENSMUSG00000021360	13	13 20.12 cM|13 A5	glucosaminyl (N-acetyl) transferase 2, I-branching enzyme	mmu00601(Glycosphingolipid biosynthesis - lacto and neolacto series)//mmu01100(Metabolic pathways)	GO:0016020(membrane)//GO:0016021(integral component of membrane)//GO:0005794(Golgi apparatus)	GO:0008109(N-acetyllactosaminide beta-1,6-N-acetylglucosaminyltransferase activity)//GO:0008375(acetylglucosaminyltransferase activity)//GO:0016740(transferase activity)//GO:0016757(transferase activity, transferring glycosyl groups)	GO:0034116(positive regulation of heterotypic cell-cell adhesion)//GO:0008284(positive regulation of cell proliferation)//GO:0051897(positive regulation of protein kinase B signaling)//GO:0010812(negative regulation of cell-substrate adhesion)//GO:0010718(positive regulation of epithelial to mesenchymal transition)//GO:0007179(transforming growth factor beta receptor signaling pathway)//GO:001060…
Elovl2	ENSMUSG00000021364	protein_coding	-	chr13:41182494-41220405	0.34745	0	inf	inf	1	1	up	54326	AI317360|Ssc2	MGI:MGI:1858960|Ensembl:ENSMUSG00000021364|Vega:OTTMUSG00000029813	13	13|13 A3.3	elongation of very long chain fatty acids (FEN1/Elo2, SUR4/Elo3, yeast)-like 2	mmu00062(Fatty acid elongation)//mmu01040(Biosynthesis of unsaturated fatty acids)//mmu01212(Fatty acid metabolism)	GO:0005783(endoplasmic reticulum)//GO:0016020(membrane)//GO:0016021(integral component of membrane)//GO:0030176(integral component of endoplasmic reticulum membrane)	GO:0016747(transferase activity, transferring acyl groups other than amino-acyl groups)//GO:0102336(3-oxo-arachidoyl-CoA synthase activity)//GO:0102337(3-oxo-cerotoyl-CoA synthase activity)//GO:0009922(fatty acid elongase activity)//GO:0102338(3-oxo-lignoceronyl-CoA synthase activity)//GO:0016740(transferase activity)	GO:0030148(sphingolipid biosynthetic process)//GO:0034625(fatty acid elongation, monounsaturated fatty acid)//GO:0006631(fatty acid metabolic process)//GO:0042761(very long-chain fatty acid biosynthetic process)//GO:0006629(lipid metabolic process)//GO:0006633(fatty acid biosynthetic process)//GO:0000038(very long-chain fatty acid metabolic process)//GO:0034626(fatty acid elongation, polyunsatura…
Edn1	ENSMUSG00000021367	protein_coding	+	chr13:42301269-42307989	5.26473	0.141735	37.1448	5.21509	0.0712	0.904653	up	13614	ET-1|PPET1|preproET	MGI:MGI:95283|Ensembl:ENSMUSG00000021367	13	13 A4|13 20.82 cM	endothelin 1	mmu04066(HIF-1 signaling pathway)//mmu04668(TNF signaling pathway)//mmu04916(Melanogenesis)//mmu04933(AGE-RAGE signaling pathway in diabetic complications)	GO:0005576(extracellular region)//GO:0033093(Weibel-Palade body)//GO:0045178(basal part of cell)//GO:0048237(rough endoplasmic reticulum lumen)//GO:0005615(extracellular space)//GO:0005737(cytoplasm)	GO:0031708(endothelin B receptor binding)//GO:0005125(cytokine activity)//GO:0005102(receptor binding)//GO:0031707(endothelin A receptor binding)//GO:0005515(protein binding)//GO:0005179(hormone activity)	GO:0001516(prostaglandin biosynthetic process)//GO:0051771(negative regulation of nitric-oxide synthase biosynthetic process)//GO:0048016(inositol phosphate-mediated signaling)//GO:0031583(phospholipase D-activating G-protein coupled receptor signaling pathway)//GO:0007204(positive regulation of cytosolic calcium ion concentration)//GO:0042474(middle ear morphogenesis)//GO:0051482(positive regula…
Ptch1	ENSMUSG00000021466	protein_coding	-	chr13:63508335-63565520	7.56959	2.67101	2.83398	1.50283	0.3814	0.987778	up	19206	A230106A15Rik|Ptc|Ptc1|Ptch|mes	MGI:MGI:105373|Ensembl:ENSMUSG00000021466|Vega:OTTMUSG00000050865	13	13 B3|13 32.8 cM	patched 1	mmu04024(cAMP signaling pathway)//mmu04340(Hedgehog signaling pathway)//mmu05200(Pathways in cancer)//mmu05205(Proteoglycans in cancer)//mmu05217(Basal cell carcinoma)	GO:0005886(plasma membrane)//GO:0005887(integral component of plasma membrane)//GO:0005576(extracellular region)//GO:0005901(caveola)//GO:0043231(intracellular membrane-bounded organelle)//GO:0016020(membrane)//GO:0048471(perinuclear region of cytoplasm)//GO:0005794(Golgi apparatus)//GO:0016021(integral component of membrane)//GO:0014069(postsynaptic density)//GO:0044294(dendritic growth cone)//G…	GO:0097108(hedgehog family protein binding)//GO:0005113(patched binding)//GO:0008270(zinc ion binding)//GO:0032403(protein complex binding)//GO:0008201(heparin binding)//GO:0015485(cholesterol binding)//GO:0005119(smoothened binding)//GO:0030332(cyclin binding)//GO:0008158(hedgehog receptor activity)//GO:0005515(protein binding)	GO:0072203(cell proliferation involved in metanephros development)//GO:0060037(pharyngeal system development)//GO:0061053(somite development)//GO:0030326(embryonic limb morphogenesis)//GO:0060603(mammary gland duct morphogenesis)//GO:0010875(positive regulation of cholesterol efflux)//GO:0040008(regulation of growth)//GO:0051782(negative regulation of cell division)//GO:0008285(negative regulatio…
Drd1a	ENSMUSG00000021478	protein_coding	-	chr13:54051185-54055658	0.602736	0.180376	3.34156	1.74052	0.4295	0.987778	up
Pdlim7	ENSMUSG00000021493	protein_coding	-	chr13:55495794-55513676	17.7155	8.0918	2.18932	1.13048	0.4064	0.987778	up	67399	LMP	MGI:MGI:1914649|Ensembl:ENSMUSG00000021493|Vega:OTTMUSG00000032913	13	13|13 B2	PDZ and LIM domain 7		GO:0015629(actin cytoskeleton)//GO:0001725(stress fiber)//GO:0001726(ruffle)//GO:0005737(cytoplasm)//GO:0005634(nucleus)//GO:0005856(cytoskeleton)//GO:0005925(focal adhesion)	GO:0008270(zinc ion binding)//GO:0005515(protein binding)//GO:0046872(metal ion binding)	GO:0030036(actin cytoskeleton organization)//GO:0001503(ossification)//GO:0007275(multicellular organism development)//GO:0030154(cell differentiation)//GO:0045669(positive regulation of osteoblast differentiation)
Slc6a19	ENSMUSG00000021565	protein_coding	-	chr13:73679744-73709850	0.25313	0.0298008	8.49403	3.08645	1	1	up	74338	4632401C08Rik|B<0>AT1	MGI:MGI:1921588|Ensembl:ENSMUSG00000021565|Vega:OTTMUSG00000026285	13	13|13 C1	solute carrier family 6 (neurotransmitter transporter), member 19	mmu04974(Protein digestion and absorption)//mmu04978(Mineral absorption)	GO:0005886(plasma membrane)//GO:0005887(integral component of plasma membrane)//GO:0016020(membrane)//GO:0016021(integral component of membrane)//GO:0070062(extracellular exosome)//GO:0031526(brush border membrane)	GO:0005328(neurotransmitter:sodium symporter activity)//GO:0005515(protein binding)//GO:0015175(neutral amino acid transmembrane transporter activity)//GO:0015293(symporter activity)	GO:0006865(amino acid transport)//GO:0015804(neutral amino acid transport)//GO:0006810(transport)//GO:0006836(neurotransmitter transport)
Glrx	ENSMUSG00000021591	protein_coding	+	chr13:75839867-75850151	273.123	62.7883	4.34989	2.12098	0.0326	0.763132	up	93692	C86710|D13Wsu156e|Glrx1|Grx1|TTase	MGI:MGI:2135625|Ensembl:ENSMUSG00000021591|Vega:OTTMUSG00000020964	13	13 C1|13 40.95 cM	glutaredoxin		GO:0005758(mitochondrial intermembrane space)//GO:0030425(dendrite)//GO:0005829(cytosol)//GO:0005739(mitochondrion)//GO:0070062(extracellular exosome)//GO:0005634(nucleus)//GO:0005737(cytoplasm)//GO:0043025(neuronal cell body)	GO:0015038(glutathione disulfide oxidoreductase activity)//GO:0015035(protein disulfide oxidoreductase activity)//GO:0019153(protein-disulfide reductase (glutathione) activity)//GO:0009055(electron carrier activity)//GO:0047485(protein N-terminus binding)	GO:0055114(oxidation-reduction process)//GO:0071392(cellular response to estradiol stimulus)//GO:0032024(positive regulation of insulin secretion)//GO:2000587(negative regulation of platelet-derived growth factor receptor-beta signaling pathway)//GO:2000651(positive regulation of sodium ion transmembrane transporter activity)//GO:0045838(positive regulation of membrane potential)//GO:0060355(posi…
Vcan	ENSMUSG00000021614	protein_coding	-	chr13:89655311-90143907	37.2191	14.7504	2.52326	1.33529	0.28005	0.987778	up	13003	5430420N07Rik|9430051N09|Cspg2|DPEAAE|NG2|PG-M|PG-M(V0)|PG-M(V1)|hdf	MGI:MGI:102889|Ensembl:ENSMUSG00000021614|Vega:OTTMUSG00000033531	13	13 C3|13 45.5 cM	versican	mmu04514(Cell adhesion molecules (CAMs))	GO:0005576(extracellular region)//GO:0009986(cell surface)//GO:0016020(membrane)//GO:0043231(intracellular membrane-bounded organelle)//GO:0005578(proteinaceous extracellular matrix)//GO:0031012(extracellular matrix)//GO:0005615(extracellular space)	GO:0005201(extracellular matrix structural constituent)//GO:0019903(protein phosphatase binding)//GO:0030246(carbohydrate binding)//GO:0005540(hyaluronic acid binding)//GO:0005509(calcium ion binding)	GO:0007507(heart development)//GO:0001501(skeletal system development)//GO:0007155(cell adhesion)//GO:0001649(osteoblast differentiation)//GO:0043666(regulation of phosphoprotein phosphatase activity)//GO:0007417(central nervous system development)
Cd180	ENSMUSG00000021624	protein_coding	+	chr13:102693557-103334497	87.4724	35.9092	2.43593	1.28447	0.2174	0.987778	up	17079	F630107B15|Ly78|RP105	MGI:MGI:1194924|Ensembl:ENSMUSG00000021624|Vega:OTTMUSG00000035367	13	13|13 D1	CD180 antigen		GO:0016020(membrane)//GO:0005886(plasma membrane)//GO:0005887(integral component of plasma membrane)//GO:0016021(integral component of membrane)	GO:0004872(receptor activity)	GO:0002376(immune system process)//GO:0045087(innate immune response)//GO:0031666(positive regulation of lipopolysaccharide-mediated signaling pathway)//GO:0006954(inflammatory response)//GO:0071222(cellular response to lipopolysaccharide)//GO:0002224(toll-like receptor signaling pathway)//GO:0002322(B cell proliferation involved in immune response)
Mrps36-ps1	ENSMUSG00000021631	protein_coding	-	chr17:53821803-54506760	0.98299	0.418551	2.34855	1.23177	0.5623	0.987778	up	100043826	ENSMUSG00000021631|Gm19255|Gm4676	MGI:MGI:3809201	17	17|17 C	mitichondrial ribosomal protein S36, pseudogene 1
Plk2	ENSMUSG00000021701	protein_coding	+	chr13:110395043-110400844	119.674	42.1794	2.83724	1.50449	0.12305	0.967352	up	20620	Snk	MGI:MGI:1099790|Ensembl:ENSMUSG00000021701	13	13|13 D2.1	polo-like kinase 2	mmu04068(FoxO signaling pathway)	GO:0030425(dendrite)//GO:0042995(cell projection)//GO:0005813(centrosome)//GO:0005814(centriole)//GO:0000785(chromatin)//GO:0005622(intracellular)//GO:0005856(cytoskeleton)//GO:0005737(cytoplasm)	GO:0004674(protein serine/threonine kinase activity)//GO:0032403(protein complex binding)//GO:0004672(protein kinase activity)//GO:0004871(signal transducer activity)//GO:0043008(ATP-dependent protein binding)//GO:0000166(nucleotide binding)//GO:0016301(kinase activity)//GO:0005524(ATP binding)//GO:0016740(transferase activity)	GO:0010508(positive regulation of autophagy)//GO:0045732(positive regulation of protein catabolic process)//GO:0048167(regulation of synaptic plasticity)//GO:0007052(mitotic spindle organization)//GO:0043123(positive regulation of I-kappaB kinase/NF-kappaB signaling)//GO:0032436(positive regulation of proteasomal ubiquitin-dependent protein catabolic process)//GO:0016310(phosphorylation)//GO:0006…
Thbs4	ENSMUSG00000021702	protein_coding	-	chr13:92160811-93144724	12.2294	0.0167186	731.488	9.51469	0.24615	0.987778	up	21828	TSP4	MGI:MGI:1101779|Ensembl:ENSMUSG00000021702|Vega:OTTMUSG00000036725	13	13 C3|13 47.75 cM	thrombospondin 4	mmu04145(Phagosome)//mmu04151(PI3K-Akt signaling pathway)//mmu04510(Focal adhesion)//mmu04512(ECM-receptor interaction)//mmu05144(Malaria)	GO:0005604(basement membrane)//GO:0070062(extracellular exosome)//GO:0005576(extracellular region)//GO:0016529(sarcoplasmic reticulum)//GO:0005783(endoplasmic reticulum)//GO:0031594(neuromuscular junction)//GO:0005578(proteinaceous extracellular matrix)//GO:0031012(extracellular matrix)//GO:0005615(extracellular space)	GO:0008083(growth factor activity)//GO:0005518(collagen binding)//GO:0008201(heparin binding)//GO:0001968(fibronectin binding)//GO:0043237(laminin-1 binding)//GO:0005178(integrin binding)//GO:0005515(protein binding)//GO:0005509(calcium ion binding)	GO:0048771(tissue remodeling)//GO:0051260(protein homooligomerization)//GO:0090023(positive regulation of neutrophil chemotaxis)//GO:0007155(cell adhesion)//GO:0051451(myoblast migration)//GO:0071603(endothelial cell-cell adhesion)//GO:0006986(response to unfolded protein)//GO:0050731(positive regulation of peptidyl-tyrosine phosphorylation)//GO:0048812(neuron projection morphogenesis)//GO:003410…
Rnf180	ENSMUSG00000021720	protein_coding	-	chr13:105149351-105271039	15.8906	6.56057	2.42214	1.27628	0.3417	0.987778	up	71816	3110001E11Rik|Rines	MGI:MGI:1919066|Ensembl:ENSMUSG00000021720	13	13|13 D1	ring finger protein 180		GO:0005783(endoplasmic reticulum)//GO:0016020(membrane)//GO:0016021(integral component of membrane)//GO:0005634(nucleus)//GO:0031227(intrinsic component of endoplasmic reticulum membrane)	GO:0070740(tubulin-glutamic acid ligase activity)//GO:0008270(zinc ion binding)//GO:0070739(protein-glutamic acid ligase activity)//GO:0070735(protein-glycine ligase activity)//GO:0008766(UDP-N-acetylmuramoylalanyl-D-glutamyl-2,6-diaminopimelate-D-alanyl-D-alanine ligase activity)//GO:0070737(protein-glycine ligase activity, elongating)//GO:0018169(ribosomal S6-glutamic acid ligase activity)//GO:…	GO:0050790(regulation of catalytic activity)//GO:0032436(positive regulation of proteasomal ubiquitin-dependent protein catabolic process)//GO:0031398(positive regulation of protein ubiquitination)//GO:0000209(protein polyubiquitination)//GO:1901360(organic cyclic compound metabolic process)//GO:0042415(norepinephrine metabolic process)//GO:0042428(serotonin metabolic process)//GO:0030534(adult b…
Parp8	ENSMUSG00000021725	protein_coding	-	chr13:116854823-117025516	19.7593	4.56898	4.32467	2.11259	0.04395	0.803394	up	52552	2810430O08Rik|ARTD16|D13Ertd275e	MGI:MGI:1098713|Ensembl:ENSMUSG00000021725	13	13 D2.3|13 65.32 cM	poly (ADP-ribose) polymerase family, member 8		GO:0005622(intracellular)	GO:0003674(molecular_function)//GO:0003950(NAD+ ADP-ribosyltransferase activity)//GO:0016740(transferase activity)//GO:0016757(transferase activity, transferring glycosyl groups)	GO:0008150(biological_process)
Ddx4	ENSMUSG00000021758	protein_coding	-	chr13:112598332-112652310	1.09202	0.113917	9.58607	3.26094	0.0809	0.918115	up	13206	AV206478|Mvh|VASA	MGI:MGI:102670|Ensembl:ENSMUSG00000021758	13	13 D2.2|13 63.87 cM	DEAD (Asp-Glu-Ala-Asp) box polypeptide 4		GO:0030529(intracellular ribonucleoprotein complex)//GO:0033391(chromatoid body)//GO:0071547(piP-body)//GO:0071546(pi-body)//GO:0048471(perinuclear region of cytoplasm)//GO:0005634(nucleus)//GO:0005737(cytoplasm)	GO:0003676(nucleic acid binding)//GO:0005524(ATP binding)//GO:0004386(helicase activity)//GO:0000166(nucleotide binding)//GO:0005515(protein binding)//GO:0004004(ATP-dependent RNA helicase activity)//GO:0016787(hydrolase activity)	GO:0043046(DNA methylation involved in gamete generation)//GO:0007140(male meiosis)//GO:0030317(sperm motility)//GO:0031047(gene silencing by RNA)//GO:0007283(spermatogenesis)//GO:0030154(cell differentiation)//GO:0010501(RNA secondary structure unwinding)//GO:0034587(piRNA metabolic process)//GO:0007141(male meiosis I)//GO:0007275(multicellular organism development)//GO:0051321(meiotic cell cycl…
Ppap2a	ENSMUSG00000021759	protein_coding	+	chr13:112800893-112927380	25.4986	11.978	2.12878	1.09003	0.63075	0.987778	up
Fst	ENSMUSG00000021765	protein_coding	-	chr13:114452261-114458730	17.642	0.402947	43.7824	5.45228	0.0407	0.793558	up	14313	AL033346|FS	MGI:MGI:95586|Ensembl:ENSMUSG00000021765	13	13|13 D2.2	follistatin	mmu04350(TGF-beta signaling pathway)	GO:0005634(nucleus)//GO:0005576(extracellular region)//GO:0005737(cytoplasm)	GO:0043395(heparan sulfate proteoglycan binding)//GO:0048185(activin binding)	GO:0030509(BMP signaling pathway)//GO:0042475(odontogenesis of dentin-containing tooth)//GO:0051798(positive regulation of hair follicle development)//GO:0043616(keratinocyte proliferation)//GO:0001501(skeletal system development)//GO:0032926(negative regulation of activin receptor signaling pathway)//GO:0002244(hematopoietic progenitor cell differentiation)//GO:0007276(gamete generation)//GO:003…
Nudt13	ENSMUSG00000021809	protein_coding	+	chr14:20294689-20317575	8.95723	3.33987	2.68191	1.42326	0.36645	0.987778	up	67725	4933433B15Rik	MGI:MGI:1914975|Ensembl:ENSMUSG00000021809	14	14|14 B	nudix (nucleoside diphosphate linked moiety X)-type motif 13		GO:0005739(mitochondrion)	GO:0003923(GPI-anchor transamidase activity)//GO:0046872(metal ion binding)//GO:0052770(coenzyme F390-A hydrolase activity)//GO:0016787(hydrolase activity)//GO:0052771(coenzyme F390-G hydrolase activity)	GO:0008150(biological_process)
Ktn1	ENSMUSG00000021843	protein_coding	+	chr14:47663755-47736563	13.9002	4.99199	2.7845	1.47742	0.1684	0.987778	up	16709	-	MGI:MGI:109153|Ensembl:ENSMUSG00000021843|Vega:OTTMUSG00000045014	14	14|14 C2	kinectin 1		GO:0005783(endoplasmic reticulum)//GO:0016020(membrane)//GO:0016021(integral component of membrane)	GO:0019894(kinesin binding)	GO:0007018(microtubule-based movement)
Pnp	ENSMUSG00000021871	protein_coding	+	chr14:50944301-50965237	355.639	104.979	3.38773	1.76032	0.1254	0.967352	up	18950	AL024301|AU015798|Np|Np-1|Np-2|Pnp1	MGI:MGI:97365|Ensembl:ENSMUSG00000021871|Vega:OTTMUSG00000032495	14	14 26.31 cM|14 B-C1	purine-nucleoside phosphorylase	mmu00230(Purine metabolism)//mmu00240(Pyrimidine metabolism)//mmu00760(Nicotinate and nicotinamide metabolism)//mmu01100(Metabolic pathways)	GO:0070062(extracellular exosome)//GO:0005576(extracellular region)//GO:0005829(cytosol)//GO:0005622(intracellular)//GO:0005634(nucleus)//GO:0005856(cytoskeleton)//GO:0005737(cytoplasm)	GO:0008144(drug binding)//GO:0004731(purine-nucleoside phosphorylase activity)//GO:0016757(transferase activity, transferring glycosyl groups)//GO:0016763(transferase activity, transferring pentosyl groups)//GO:0042301(phosphate ion binding)//GO:0003824(catalytic activity)//GO:0001882(nucleoside binding)//GO:0002060(purine nucleobase binding)//GO:0016740(transferase activity)	GO:0034418(urate biosynthetic process)//GO:0042278(purine nucleoside metabolic process)//GO:0043101(purine-containing compound salvage)//GO:0006149(deoxyinosine catabolic process)//GO:0042102(positive regulation of T cell proliferation)//GO:0008630(intrinsic apoptotic signaling pathway in response to DNA damage)//GO:0046115(guanosine catabolic process)//GO:0045739(positive regulation of DNA repai…
Rnase10	ENSMUSG00000021872	protein_coding	+	chr14:51007750-51010758	0.293054	0.0784708	3.73456	1.90094	1	1	up	75019	4930474F22Rik|Rah1	MGI:MGI:1922269|Ensembl:ENSMUSG00000021872	14	14|14 C1	ribonuclease, RNase A family, 10 (non-active)		GO:0005575(cellular_component)//GO:0005576(extracellular region)	GO:0004540(ribonuclease activity)//GO:0003676(nucleic acid binding)	GO:0003382(epithelial cell morphogenesis)//GO:0080154(regulation of fertilization)//GO:0007338(single fertilization)//GO:0022409(positive regulation of cell-cell adhesion)//GO:0008584(male gonad development)//GO:1902093(positive regulation of sperm motility)//GO:0007155(cell adhesion)//GO:0034113(heterotypic cell-cell adhesion)//GO:0072520(seminiferous tubule development)
Arf4	ENSMUSG00000021877	protein_coding	+	chr14:26579577-26669883	144.594	63.263	2.28561	1.19258	0.431	0.987778	up	11843	AA407803	MGI:MGI:99433|Ensembl:ENSMUSG00000021877|Vega:OTTMUSG00000035433	14	14 A3|14 16.09 cM	ADP-ribosylation factor 4		GO:0005886(plasma membrane)//GO:0070062(extracellular exosome)//GO:0016020(membrane)//GO:0005794(Golgi apparatus)//GO:0005829(cytosol)//GO:0005622(intracellular)//GO:0032587(ruffle membrane)//GO:0043197(dendritic spine)//GO:0005737(cytoplasm)	GO:0000166(nucleotide binding)//GO:0005515(protein binding)//GO:0005525(GTP binding)//GO:0005154(epidermal growth factor receptor binding)	GO:0045197(establishment or maintenance of epithelial cell apical/basal polarity)//GO:0007612(learning)//GO:0060996(dendritic spine development)//GO:0006471(protein ADP-ribosylation)//GO:0031584(activation of phospholipase D activity)//GO:0007173(epidermal growth factor receptor signaling pathway)//GO:0007264(small GTPase mediated signal transduction)//GO:0016477(cell migration)//GO:0006890(retro…
Sh3bp5	ENSMUSG00000021892	protein_coding	-	chr14:31336637-31436078	45.6564	18.4613	2.47308	1.30631	0.4321	0.987778	up	24056	AI606498|SH3BP-5|Sab	MGI:MGI:1344391|Ensembl:ENSMUSG00000021892|Vega:OTTMUSG00000027880	14	14|14 B	SH3-domain binding protein 5 (BTK-associated)		GO:0005739(mitochondrion)//GO:0005737(cytoplasm)	GO:0004860(protein kinase inhibitor activity)//GO:0017124(SH3 domain binding)	GO:0006469(negative regulation of protein kinase activity)//GO:0035556(intracellular signal transduction)//GO:0061099(negative regulation of protein tyrosine kinase activity)
Galnt15	ENSMUSG00000021903	protein_coding	+	chr14:32028988-32062197	0.10945	0.0242243	4.51817	2.17574	1	1	up	78754	4631401E18Rik|Galntl2|mpp-GalNAc-T15	MGI:MGI:1926004|Ensembl:ENSMUSG00000021903|Vega:OTTMUSG00000035518	14	14|14 B	UDP-N-acetyl-alpha-D-galactosamine:polypeptide N-acetylgalactosaminyltransferase 15	mmu00512(Mucin type O-Glycan biosynthesis)//mmu01100(Metabolic pathways)	GO:0030133(transport vesicle)//GO:0016020(membrane)//GO:0016021(integral component of membrane)//GO:0005794(Golgi apparatus)	GO:0004653(polypeptide N-acetylgalactosaminyltransferase activity)//GO:0018717(9-phenanthrol glycosyltransferase activity)//GO:0046527(glucosyltransferase activity)//GO:0000033(alpha-1,3-mannosyltransferase activity)//GO:0018718(1,2-dihydroxy-phenanthrene glycosyltransferase activity)//GO:0046921(alpha-(1->6)-fucosyltransferase activity)//GO:0018716(1-phenanthrol glycosyltransferase activity)//GO…	GO:0008150(biological_process)
Kpna3	ENSMUSG00000021929	protein_coding	-	chr14:61365185-61439947	83.617	35.6187	2.34756	1.23116	0.2606	0.987778	up	16648	IPOA4	MGI:MGI:1100863|Ensembl:ENSMUSG00000021929	14	14|14 D1	karyopherin (importin) alpha 3		GO:0005654(nucleoplasm)//GO:0005634(nucleus)//GO:0005643(nuclear pore)//GO:0005737(cytoplasm)//GO:0005829(cytosol)	GO:0008139(nuclear localization sequence binding)//GO:0008565(protein transporter activity)//GO:0008022(protein C-terminus binding)	GO:0006607(NLS-bearing protein import into nucleus)//GO:0006810(transport)//GO:0006606(protein import into nucleus)//GO:0015031(protein transport)
Spryd7	ENSMUSG00000021930	protein_coding	-	chr14:61531992-61556886	51.2349	19.2488	2.66172	1.41236	0.2234	0.987778	up	66674	6330409N04Rik|Clld6	MGI:MGI:1913924|Ensembl:ENSMUSG00000021930|Vega:OTTMUSG00000027842	14	14|14 D1	SPRY domain containing 7		GO:0005575(cellular_component)	GO:0003674(molecular_function)	GO:0008150(biological_process)
Fgf9	ENSMUSG00000021974	protein_coding	+	chr14:58070546-58112337	0.221616	0.0370926	5.97467	2.57886	1	1	up	14180	Eks	MGI:MGI:104723|Ensembl:ENSMUSG00000021974|Vega:OTTMUSG00000036883	14	14 30.51 cM|14 D	fibroblast growth factor 9	mmu04010(MAPK signaling pathway)//mmu04014(Ras signaling pathway)//mmu04015(Rap1 signaling pathway)//mmu04151(PI3K-Akt signaling pathway)//mmu04810(Regulation of actin cytoskeleton)//mmu05200(Pathways in cancer)//mmu05218(Melanoma)	GO:0005604(basement membrane)//GO:0070062(extracellular exosome)//GO:0005576(extracellular region)//GO:0005615(extracellular space)//GO:0005737(cytoplasm)	GO:0005102(receptor binding)//GO:0008201(heparin binding)//GO:0008083(growth factor activity)//GO:0005104(fibroblast growth factor receptor binding)	GO:0045880(positive regulation of smoothened signaling pathway)//GO:0051781(positive regulation of cell division)//GO:0030326(embryonic limb morphogenesis)//GO:0008584(male gonad development)//GO:0010628(positive regulation of gene expression)//GO:0003214(cardiac left ventricle morphogenesis)//GO:0003231(cardiac ventricle development)//GO:0000122(negative regulation of transcription from RNA poly…
Atp8a2	ENSMUSG00000021983	protein_coding	-	chr14:59647530-60197179	0.24281	0.0944908	2.56966	1.36158	1	1	up	50769	AI415030|Atpc1b|agil|wl	MGI:MGI:1354710|Ensembl:ENSMUSG00000021983|Vega:OTTMUSG00000032689	14	14|14 D1	ATPase, aminophospholipid transporter-like, class I, type 8A, member 2		GO:0005768(endosome)//GO:0005886(plasma membrane)//GO:0005802(trans-Golgi network)//GO:0016020(membrane)//GO:0005794(Golgi apparatus)//GO:0016021(integral component of membrane)//GO:0042995(cell projection)	GO:0004012(phospholipid-translocating ATPase activity)//GO:0005524(ATP binding)//GO:0000287(magnesium ion binding)//GO:0000166(nucleotide binding)//GO:0046872(metal ion binding)//GO:0016787(hydrolase activity)	GO:0007409(axonogenesis)//GO:0006869(lipid transport)//GO:0007568(aging)//GO:0042755(eating behavior)//GO:0050884(neuromuscular process controlling posture)//GO:0050908(detection of light stimulus involved in visual perception)//GO:0010842(retina layer formation)//GO:0010996(response to auditory stimulus)//GO:0015914(phospholipid transport)//GO:0060052(neurofilament cytoskeleton organization)//GO…
Spata13	ENSMUSG00000021990	protein_coding	+	chr14:60634000-60764556	33.056	6.52382	5.06696	2.34112	0.02815	0.755824	up	219140	C79050|ESTM11|X83327|mFLJ00298	MGI:MGI:104838|Ensembl:ENSMUSG00000021990|Vega:OTTMUSG00000035020	14	14 D1|14 31.77 cM	spermatogenesis associated 13		GO:0005886(plasma membrane)//GO:0030027(lamellipodium)//GO:0016020(membrane)//GO:0042995(cell projection)//GO:0030175(filopodium)//GO:0005654(nucleoplasm)//GO:0032587(ruffle membrane)//GO:0005737(cytoplasm)	GO:0005089(Rho guanyl-nucleotide exchange factor activity)//GO:0005085(guanyl-nucleotide exchange factor activity)//GO:0030676(Rac guanyl-nucleotide exchange factor activity)	GO:0030334(regulation of cell migration)//GO:0016477(cell migration)//GO:0046847(filopodium assembly)//GO:0030032(lamellipodium assembly)//GO:0035023(regulation of Rho protein signal transduction)//GO:0035556(intracellular signal transduction)
Lrrc63	ENSMUSG00000021997	protein_coding	-	chr14:75084302-75130881	0.35817	0.0435979	8.21534	3.03832	1	1	up	70859	4921509B22Rik	MGI:MGI:1918109|Ensembl:ENSMUSG00000021997|Vega:OTTMUSG00000042844	14	14|14 D2	leucine rich repeat containing 63		GO:0005575(cellular_component)	GO:0003674(molecular_function)	GO:0008150(biological_process)
Epsti1	ENSMUSG00000022014	protein_coding	+	chr14:77899977-78002656	332.317	59.893	5.54851	2.4721	0.01825	0.701551	up	108670	2310046K10Rik|5033415K03Rik|BRESI1	MGI:MGI:1915168|Ensembl:ENSMUSG00000022014	14	14|14 D3	epithelial stromal interaction 1 (breast)		GO:0005575(cellular_component)	GO:0003674(molecular_function)	GO:0008150(biological_process)
Ccdc25	ENSMUSG00000022035	protein_coding	+	chr14:65837301-65866604	30.8309	11.7934	2.61424	1.38639	0.1923	0.987778	up	67179	2610528H13Rik|NSrp70	MGI:MGI:1914429|Ensembl:ENSMUSG00000022035	14	14|14 D1	coiled-coil domain containing 25		GO:0070062(extracellular exosome)	GO:0003674(molecular_function)	GO:0008150(biological_process)
Clu	ENSMUSG00000022037	protein_coding	+	chr14:65968482-65981548	1.40677	0.392253	3.58638	1.84253	0.2641	0.987778	up	12759	AI893575|ApoJ|Cli|D14Ucla3|SP-40|Sgp-2|Sgp2|Sugp-2	MGI:MGI:88423|Ensembl:ENSMUSG00000022037|Vega:OTTMUSG00000032654	14	14 D1|14 34.36 cM	clusterin	mmu04610(Complement and coagulation cascades)	GO:0097440(apical dendrite)//GO:0070062(extracellular exosome)//GO:0048471(perinuclear region of cytoplasm)//GO:0005576(extracellular region)//GO:0009986(cell surface)//GO:0043005(neuron projection)//GO:0016020(membrane)//GO:0043234(protein complex)//GO:0097418(neurofibrillary tangle)//GO:0043231(intracellular membrane-bounded organelle)//GO:0005739(mitochondrion)//GO:0030426(growth cone)//GO:003…	GO:0047485(protein N-terminus binding)//GO:0005515(protein binding)//GO:0031625(ubiquitin protein ligase binding)//GO:0051787(misfolded protein binding)	GO:0031018(endocrine pancreas development)//GO:0051788(response to misfolded protein)//GO:0043066(negative regulation of apoptotic process)//GO:1902230(negative regulation of intrinsic apoptotic signaling pathway in response to DNA damage)//GO:0032760(positive regulation of tumor necrosis factor production)//GO:0051131(chaperone-mediated protein complex assembly)//GO:0000902(cell morphogenesis)//…
Ppp2r2a	ENSMUSG00000022052	protein_coding	-	chr14:67014056-67072471	44.6141	21.6325	2.06237	1.0443	0.28745	0.987778	up	71978	2410004D02Rik|mKIAA1541	MGI:MGI:1919228|Ensembl:ENSMUSG00000022052	14	14|14 D1	protein phosphatase 2, regulatory subunit B, alpha	mmu03015(mRNA surveillance pathway)//mmu04071(Sphingolipid signaling pathway)//mmu04151(PI3K-Akt signaling pathway)//mmu04152(AMPK signaling pathway)//mmu04261(Adrenergic signaling in cardiomyocytes)//mmu04390(Hippo signaling pathway)//mmu04530(Tight junction)//mmu04728(Dopaminergic synapse)//mmu05142(Chagas disease (American trypanosomiasis))//mmu05160(Hepatitis C)	GO:0000159(protein phosphatase type 2A complex)	GO:0008601(protein phosphatase type 2A regulator activity)//GO:0051721(protein phosphatase 2A binding)//GO:0004722(protein serine/threonine phosphatase activity)//GO:0048156(tau protein binding)//GO:0032403(protein complex binding)	GO:0006470(protein dephosphorylation)//GO:0043278(response to morphine)
Pdlim2	ENSMUSG00000022090	protein_coding	-	chr14:70164217-70177681	16.7507	5.10038	3.2842	1.71554	0.22065	0.987778	up	213019	4732462F18Rik|Slim	MGI:MGI:2384850|Ensembl:ENSMUSG00000022090|Vega:OTTMUSG00000033027	14	14|14 D2	PDZ and LIM domain 2		GO:0070062(extracellular exosome)//GO:0015629(actin cytoskeleton)//GO:0001725(stress fiber)//GO:0005737(cytoplasm)//GO:0030864(cortical actin cytoskeleton)//GO:0005856(cytoskeleton)//GO:0005925(focal adhesion)	GO:0008270(zinc ion binding)//GO:0031005(filamin binding)//GO:0051371(muscle alpha-actinin binding)//GO:0051393(alpha-actinin binding)//GO:0046872(metal ion binding)//GO:0032036(myosin heavy chain binding)
Irg1	ENSMUSG00000022126	protein_coding	+	chr14:103046976-103056573	2039.68	19.6072	104.027	6.70081	0.0024	0.355109	up
Osmr	ENSMUSG00000022146	protein_coding	-	chr15:6813576-6874969	0.780291	0	inf	inf	0.0002	0.0667404	up	18414	OSMRB	MGI:MGI:1330819|Ensembl:ENSMUSG00000022146|Vega:OTTMUSG00000040092	15	15 A1|15 3.3 cM	oncostatin M receptor	mmu04060(Cytokine-cytokine receptor interaction)//mmu04151(PI3K-Akt signaling pathway)//mmu04630(Jak-STAT signaling pathway)	GO:0009897(external side of plasma membrane)//GO:0005887(integral component of plasma membrane)//GO:0016020(membrane)//GO:0016021(integral component of membrane)//GO:0005900(oncostatin-M receptor complex)//GO:0016324(apical plasma membrane)	GO:0004924(oncostatin-M receptor activity)//GO:0004896(cytokine receptor activity)//GO:0019838(growth factor binding)//GO:0019955(cytokine binding)	GO:0008284(positive regulation of cell proliferation)//GO:0007166(cell surface receptor signaling pathway)//GO:0034097(response to cytokine)//GO:0038165(oncostatin-M-mediated signaling pathway)
Fyb	ENSMUSG00000022148	protein_coding	+	chr15:6522852-6663313	86.7228	16.836	5.15103	2.36486	0.007	0.546209	up	23880	ADAP|B630013F22Rik|FYB-120/130|Slap130|p120/130|p120/p130	MGI:MGI:1346327|Ensembl:ENSMUSG00000022148|Vega:OTTMUSG00000034885	15	15|15 A1	FYN binding protein	mmu04015(Rap1 signaling pathway)	GO:0005886(plasma membrane)//GO:0005634(nucleus)//GO:0030054(cell junction)//GO:0015629(actin cytoskeleton)//GO:0005737(cytoplasm)	GO:0005102(receptor binding)//GO:0005515(protein binding)//GO:0032403(protein complex binding)	GO:0006955(immune response)//GO:0072659(protein localization to plasma membrane)//GO:0045576(mast cell activation)//GO:0007165(signal transduction)
Slc7a8	ENSMUSG00000022180	protein_coding	-	chr14:54722215-54781886	56.4688	26.0577	2.16706	1.11574	0.2536	0.987778	up	50934	AA408822|LAT2	MGI:MGI:1355323|Ensembl:ENSMUSG00000022180	14	14|14 C3	solute carrier family 7 (cationic amino acid transporter, y+ system), member 8	mmu04974(Protein digestion and absorption)	GO:0005886(plasma membrane)//GO:0005887(integral component of plasma membrane)//GO:0016020(membrane)//GO:0016021(integral component of membrane)//GO:0070062(extracellular exosome)//GO:0005737(cytoplasm)	GO:0015101(organic cation transmembrane transporter activity)//GO:0019534(toxin transporter activity)//GO:0015175(neutral amino acid transmembrane transporter activity)//GO:0015171(amino acid transmembrane transporter activity)//GO:0015297(antiporter activity)//GO:0015179(L-amino acid transmembrane transporter activity)//GO:0005275(amine transmembrane transporter activity)	GO:0006865(amino acid transport)//GO:0015804(neutral amino acid transport)//GO:0003333(amino acid transmembrane transport)//GO:0006810(transport)//GO:0015807(L-amino acid transport)
Pdzd2	ENSMUSG00000022197	protein_coding	-	chr15:12357053-12592556	0.662149	0.00743733	89.0306	6.47623	0.2406	0.987778	up	68070	4930537L06Rik|A930022H17Rik|Gm21706|Gm82|Pdzk3|mKIAA0300	MGI:MGI:1922394|Ensembl:ENSMUSG00000022197|Vega:OTTMUSG00000048303	15	15|15 A2	PDZ domain containing 2		GO:0005576(extracellular region)//GO:0043005(neuron projection)//GO:0014069(postsynaptic density)//GO:0005737(cytoplasm)//GO:0005783(endoplasmic reticulum)//GO:0045177(apical part of cell)//GO:0005634(nucleus)//GO:0005911(cell-cell junction)
Psme1	ENSMUSG00000022216	protein_coding	+	chr14:55578122-55585302	432.846	153.38	2.82204	1.49674	0.1983	0.987778	up	19186	AW413925|PA28a	MGI:MGI:1096367|Ensembl:ENSMUSG00000022216|Vega:OTTMUSG00000037625	14	14 28.19 cM|14 C2-D1	proteasome (prosome, macropain) activator subunit 1 (PA28 alpha)	mmu03050(Proteasome)//mmu04612(Antigen processing and presentation)	GO:0008537(proteasome activator complex)//GO:0070062(extracellular exosome)//GO:0005737(cytoplasm)//GO:0000502(proteasome complex)	GO:0061133(endopeptidase activator activity)//GO:0005515(protein binding)	GO:0019884(antigen processing and presentation of exogenous antigen)//GO:2000045(regulation of G1/S transition of mitotic cell cycle)//GO:0061136(regulation of proteasomal protein catabolic process)
Tgm1	ENSMUSG00000022218	protein_coding	-	chr14:55700008-55713492	1.53737	0.705433	2.17934	1.12389	0.45145	0.987778	up	21816	2310004J08Rik|Tgase1	MGI:MGI:98730|Ensembl:ENSMUSG00000022218	14	14|14 C1	transglutaminase 1, K polypeptide		GO:0016020(membrane)//GO:0070062(extracellular exosome)//GO:0031224(intrinsic component of membrane)//GO:0005913(cell-cell adherens junction)	GO:0003810(protein-glutamine gamma-glutamyltransferase activity)//GO:0046872(metal ion binding)//GO:0016746(transferase activity, transferring acyl groups)//GO:0016740(transferase activity)	GO:0019538(protein metabolic process)//GO:0018149(peptide cross-linking)//GO:0031424(keratinization)//GO:0010838(positive regulation of keratinocyte proliferation)//GO:0009887(organ morphogenesis)//GO:0030216(keratinocyte differentiation)//GO:0045787(positive regulation of cell cycle)
Adcy4	ENSMUSG00000022220	protein_coding	-	chr14:55769057-55784042	0.102605	0.0156627	6.55093	2.7117	1	1	up	104110	mKIAA4004	MGI:MGI:99674|Ensembl:ENSMUSG00000022220	14	14|14 D3	adenylate cyclase 4	mmu00230(Purine metabolism)//mmu04015(Rap1 signaling pathway)//mmu04020(Calcium signaling pathway)//mmu04022(cGMP-PKG signaling pathway)//mmu04024(cAMP signaling pathway)//mmu04062(Chemokine signaling pathway)//mmu04072(Phospholipase D signaling pathway)//mmu04114(Oocyte meiosis)//mmu04211(Longevity regulating pathway - mammal)//mmu04213(Longevity regulating pathway - multiple species)//mmu04261(…	GO:0005886(plasma membrane)//GO:0016020(membrane)//GO:0030425(dendrite)//GO:0043234(protein complex)//GO:0016021(integral component of membrane)//GO:0005622(intracellular)//GO:0005737(cytoplasm)	GO:0031683(G-protein beta/gamma-subunit complex binding)//GO:0005524(ATP binding)//GO:0016849(phosphorus-oxygen lyase activity)//GO:0016829(lyase activity)//GO:0000166(nucleotide binding)//GO:0004016(adenylate cyclase activity)//GO:0046872(metal ion binding)	GO:0009190(cyclic nucleotide biosynthetic process)//GO:0007189(adenylate cyclase-activating G-protein coupled receptor signaling pathway)//GO:0019933(cAMP-mediated signaling)//GO:0006171(cAMP biosynthetic process)//GO:0007190(activation of adenylate cyclase activity)//GO:0007193(adenylate cyclase-inhibiting G-protein coupled receptor signaling pathway)//GO:0007188(adenylate cyclase-modulating G-p…
Ropn1l	ENSMUSG00000022236	protein_coding	-	chr15:31441209-31453689	0.849931	0.231149	3.67698	1.87852	0.42105	0.987778	up	252967	ASP|AV047578|Akapasp	MGI:MGI:2182357|Ensembl:ENSMUSG00000022236	15	15|15 B2	ropporin 1-like		GO:0031514(motile cilium)//GO:0005737(cytoplasm)	GO:0003674(molecular_function)	GO:0048240(sperm capacitation)//GO:0003341(cilium movement)//GO:0001932(regulation of protein phosphorylation)//GO:0030317(sperm motility)
Ankrd33b	ENSMUSG00000022237	protein_coding	-	chr15:31291478-31367759	5.17768	0.862191	6.00527	2.58623	0.08215	0.922654	up	67434	0610012A05Rik|3021401C12Rik|5730557B15Rik	MGI:MGI:1917904|Ensembl:ENSMUSG00000022237|Vega:OTTMUSG00000032733	15	15|15 B3.2	ankyrin repeat domain 33B		GO:0005575(cellular_component)	GO:0003674(molecular_function)//GO:0003677(DNA binding)	GO:0008150(biological_process)
Ctnnd2	ENSMUSG00000022240	protein_coding	+	chr15:30172592-31029311	1.04561	0.0953124	10.9704	3.45554	0.0987	0.949617	up	18163	Catnd2|Nprap|neurojugin	MGI:MGI:1195966|Ensembl:ENSMUSG00000022240	15	15|15 B2	catenin (cadherin associated protein), delta 2		GO:0043204(perikaryon)//GO:0043005(neuron projection)//GO:0042995(cell projection)//GO:0014069(postsynaptic density)//GO:0030054(cell junction)//GO:0005634(nucleus)	GO:0008013(beta-catenin binding)	GO:0060828(regulation of canonical Wnt signaling pathway)//GO:0050808(synapse organization)//GO:0048167(regulation of synaptic plasticity)//GO:0007612(learning)//GO:0001763(morphogenesis of a branching structure)//GO:0006351(transcription, DNA-templated)//GO:0007155(cell adhesion)//GO:0060997(dendritic spine morphogenesis)//GO:0007275(multicellular organism development)//GO:0016337(single organis…
Rai14	ENSMUSG00000022246	protein_coding	-	chr15:10568978-10714631	34.927	14.816	2.35739	1.23719	0.21665	0.987778	up	75646	1700008J19Rik|1700020L11Rik|Ankycorbin|Norpeg|mKIAA1334	MGI:MGI:1922896|Ensembl:ENSMUSG00000022246	15	15|15 A2	retinoic acid induced 14		GO:0015629(actin cytoskeleton)//GO:0005739(mitochondrion)//GO:0005654(nucleoplasm)//GO:0005634(nucleus)//GO:0005856(cytoskeleton)//GO:0005737(cytoplasm)
Dpys	ENSMUSG00000022304	protein_coding	-	chr15:39768484-39857470	2.29118	0	inf	inf	0.06215	0.886952	up	64705	1200017I10Rik|1300004I01Rik|DHP|DHPase	MGI:MGI:1928679|Ensembl:ENSMUSG00000022304|Vega:OTTMUSG00000033243	15	15|15 B3.1	dihydropyrimidinase	mmu00240(Pyrimidine metabolism)//mmu00410(beta-Alanine metabolism)//mmu00770(Pantothenate and CoA biosynthesis)//mmu00983(Drug metabolism - other enzymes)//mmu01100(Metabolic pathways)	GO:0070062(extracellular exosome)//GO:0005737(cytoplasm)//GO:0005829(cytosol)	GO:0008270(zinc ion binding)//GO:0002058(uracil binding)//GO:0002059(thymine binding)//GO:0051219(phosphoprotein binding)//GO:0004157(dihydropyrimidinase activity)//GO:0046872(metal ion binding)//GO:0016810(hydrolase activity, acting on carbon-nitrogen (but not peptide) bonds)//GO:0016787(hydrolase activity)//GO:0016597(amino acid binding)	GO:0051260(protein homooligomerization)//GO:0051289(protein homotetramerization)//GO:0019482(beta-alanine metabolic process)//GO:0006210(thymine catabolic process)//GO:0006212(uracil catabolic process)//GO:0006208(pyrimidine nucleobase catabolic process)//GO:0019860(uracil metabolic process)
Angpt1	ENSMUSG00000022309	protein_coding	-	chr15:42424726-42704616	5.0645	0.0613716	82.5222	6.36671	0.0878	0.930147	up	11600	1110046O21Rik|Ang-1|Ang1	MGI:MGI:108448|Ensembl:ENSMUSG00000022309	15	15 B3.1|15 16.69 cM	angiopoietin 1	mmu04014(Ras signaling pathway)//mmu04015(Rap1 signaling pathway)//mmu04066(HIF-1 signaling pathway)//mmu04151(PI3K-Akt signaling pathway)//mmu05323(Rheumatoid arthritis)	GO:0005886(plasma membrane)//GO:0070062(extracellular exosome)//GO:0005576(extracellular region)//GO:0045121(membrane raft)//GO:0005902(microvillus)//GO:0005615(extracellular space)	GO:0005102(receptor binding)//GO:0030971(receptor tyrosine kinase binding)//GO:0005172(vascular endothelial growth factor receptor binding)	GO:0043536(positive regulation of blood vessel endothelial cell migration)//GO:0014842(regulation of skeletal muscle satellite cell proliferation)//GO:0002092(positive regulation of receptor internalization)//GO:0034394(protein localization to cell surface)//GO:0050918(positive chemotaxis)//GO:0030097(hemopoiesis)//GO:0007492(endoderm development)//GO:0043066(negative regulation of apoptotic proc…
Prm1	ENSMUSG00000022501	protein_coding	-	chr16:10791058-10798062	0.904764	0	inf	inf	0.06465	0.894426	up	19118	Prm-1	MGI:MGI:97765|Ensembl:ENSMUSG00000022501|Vega:OTTMUSG00000025621	16	16 5.87 cM|16 cen-C3	protamine 1		GO:0005634(nucleus)//GO:0000786(nucleosome)//GO:0005694(chromosome)//GO:0005737(cytoplasm)	GO:0003677(DNA binding)	GO:0007286(spermatid development)//GO:0030154(cell differentiation)//GO:0007283(spermatogenesis)//GO:0030261(chromosome condensation)//GO:0007275(multicellular organism development)//GO:0006997(nucleus organization)
Bcl6	ENSMUSG00000022508	protein_coding	-	chr16:23965051-23988852	15.4521	4.78445	3.22965	1.69138	0.19855	0.987778	up	12053	Bcl5	MGI:MGI:107187|Ensembl:ENSMUSG00000022508|Vega:OTTMUSG00000027148	16	16 B1|16 15.26 cM	B cell leukemia/lymphoma 6	mmu04068(FoxO signaling pathway)//mmu05202(Transcriptional misregulation in cancer)	GO:0005634(nucleus)//GO:0005657(replication fork)	GO:0001161(intronic transcription regulatory region sequence-specific DNA binding)//GO:0003676(nucleic acid binding)//GO:0001227(transcriptional repressor activity, RNA polymerase II transcription regulatory region sequence-specific binding)//GO:0003700(transcription factor activity, sequence-specific DNA binding)//GO:0043565(sequence-specific DNA binding)//GO:0003682(chromatin binding)//GO:00009…	GO:0030890(positive regulation of B cell proliferation)//GO:0000060(protein import into nucleus, translocation)//GO:0043066(negative regulation of apoptotic process)//GO:0035024(negative regulation of Rho protein signal transduction)//GO:0032764(negative regulation of mast cell cytokine production)//GO:0007283(spermatogenesis)//GO:0050727(regulation of inflammatory response)//GO:0048821(erythrocy…
Il1rap	ENSMUSG00000022514	protein_coding	+	chr16:26581703-26755502	25.703	11.6417	2.20783	1.14263	0.2563	0.987778	up	16180	6430709H04Rik|AI255955|AV239853|IL-1RAcP	MGI:MGI:104975|Ensembl:ENSMUSG00000022514|Vega:OTTMUSG00000036972	16	16|16 B2	interleukin 1 receptor accessory protein	mmu04060(Cytokine-cytokine receptor interaction)//mmu04210(Apoptosis)//mmu04750(Inflammatory mediator regulation of TRP channels)	GO:0005886(plasma membrane)//GO:0005576(extracellular region)//GO:0016020(membrane)//GO:0043234(protein complex)//GO:0016021(integral component of membrane)//GO:0005737(cytoplasm)	GO:0002114(interleukin-33 receptor activity)//GO:0004871(signal transducer activity)//GO:1990782(protein tyrosine kinase binding)//GO:0005149(interleukin-1 receptor binding)//GO:0004908(interleukin-1 receptor activity)//GO:0005515(protein binding)	GO:0032754(positive regulation of interleukin-5 production)//GO:0042094(interleukin-2 biosynthetic process)//GO:0038172(interleukin-33-mediated signaling pathway)//GO:0002376(immune system process)//GO:0045087(innate immune response)//GO:1900006(positive regulation of dendrite development)//GO:0006954(inflammatory response)//GO:0019221(cytokine-mediated signaling pathway)//GO:0051965(positive reg…
Mefv	ENSMUSG00000022534	protein_coding	-	chr16:3707214-3718124	0.161493	0	inf	inf	1	1	up	54483	FMF|TRIM20|pyrin	MGI:MGI:1859396|Ensembl:ENSMUSG00000022534	16	16 A1|16 2.18 cM	Mediterranean fever	mmu04621(NOD-like receptor signaling pathway)	GO:0005874(microtubule)//GO:0042995(cell projection)//GO:0005875(microtubule associated complex)//GO:0031410(cytoplasmic vesicle)//GO:0005622(intracellular)//GO:0005634(nucleus)//GO:0005856(cytoskeleton)//GO:0005737(cytoplasm)	GO:0008270(zinc ion binding)//GO:0003779(actin binding)//GO:0046872(metal ion binding)	GO:0010508(positive regulation of autophagy)//GO:0032695(negative regulation of interleukin-12 production)//GO:0002376(immune system process)//GO:0045087(innate immune response)//GO:0050728(negative regulation of inflammatory response)//GO:2001056(positive regulation of cysteine-type endopeptidase activity)//GO:0032691(negative regulation of interleukin-1 beta production)//GO:0034341(response to …
Apod	ENSMUSG00000022548	protein_coding	-	chr16:31296191-31314808	0.117393	0	inf	inf	1	1	up	11815	-	MGI:MGI:88056|Ensembl:ENSMUSG00000022548|Vega:OTTMUSG00000025876	16	16 B2|16 21.41 cM	apolipoprotein D		GO:0070062(extracellular exosome)//GO:0005576(extracellular region)//GO:0030425(dendrite)//GO:0048471(perinuclear region of cytoplasm)//GO:0022626(cytosolic ribosome)//GO:0005783(endoplasmic reticulum)//GO:0005622(intracellular)//GO:0005615(extracellular space)//GO:0005737(cytoplasm)//GO:0043025(neuronal cell body)	GO:0008289(lipid binding)//GO:0015485(cholesterol binding)//GO:0005215(transporter activity)//GO:0036094(small molecule binding)	GO:2000405(negative regulation of T cell migration)//GO:0071638(negative regulation of monocyte chemotactic protein-1 production)//GO:0042308(negative regulation of protein import into nucleus)//GO:0010642(negative regulation of platelet-derived growth factor receptor signaling pathway)//GO:2000098(negative regulation of smooth muscle cell-matrix adhesion)//GO:0006006(glucose metabolic process)//…
Gsdmd	ENSMUSG00000022575	protein_coding	+	chr15:75862338-75867404	77.3741	38.169	2.02715	1.01945	0.29265	0.987778	up	69146	1810036L03Rik|AW558049|DF5L|Dfna5l|Gsdmdc1|M2-4	MGI:MGI:1916396|Ensembl:ENSMUSG00000022575	15	15|15 D3-E1	gasdermin D		GO:0005654(nucleoplasm)//GO:0061702(inflammasome complex)//GO:0005737(cytoplasm)//GO:0072559(NLRP3 inflammasome complex)	GO:0003674(molecular_function)	GO:0031668(cellular response to extracellular stimulus)//GO:0002376(immune system process)//GO:0045087(innate immune response)//GO:0070269(pyroptosis)//GO:0012501(programmed cell death)//GO:0006954(inflammatory response)//GO:0050718(positive regulation of interleukin-1 beta secretion)
Ly6c2	ENSMUSG00000022584	protein_coding	-	chr15:75108159-75111684	14.2521	3.94548	3.61228	1.85291	0.30835	0.987778	up	100041546	Ly-6C.2|Ly-6C2	MGI:MGI:3712069|Ensembl:ENSMUSG00000022584|Vega:OTTMUSG00000045164	15	15|15 D3	lymphocyte antigen 6 complex, locus C2		GO:0016020(membrane)//GO:0005886(plasma membrane)//GO:0031225(anchored component of membrane)
Ly6i	ENSMUSG00000022586	protein_coding	-	chr15:74979811-74983430	19.9773	5.04716	3.95813	1.98482	0.2082	0.987778	up	57248	AI789751|Ly-6I|Ly-6M	MGI:MGI:1888480|Ensembl:ENSMUSG00000022586|Vega:OTTMUSG00000045160	15	15|15 D3	lymphocyte antigen 6 complex, locus I		GO:0016020(membrane)//GO:0005886(plasma membrane)//GO:0031225(anchored component of membrane)
Tymp	ENSMUSG00000022615	protein_coding	-	chr15:89355718-89377039	0.417968	0.124745	3.35058	1.74441	1	1	up	72962	2900072D10Rik|Ecgf1|PD-ECGF|PDECGF|Pdgfec	MGI:MGI:1920212|Ensembl:ENSMUSG00000022615	15	15 44.86 cM|15 F1	thymidine phosphorylase	mmu00240(Pyrimidine metabolism)//mmu00983(Drug metabolism - other enzymes)//mmu01100(Metabolic pathways)//mmu05219(Bladder cancer)	GO:0005829(cytosol)	GO:0009032(thymidine phosphorylase activity)//GO:0004645(phosphorylase activity)//GO:0016154(pyrimidine-nucleoside phosphorylase activity)//GO:0016757(transferase activity, transferring glycosyl groups)//GO:0016763(transferase activity, transferring pentosyl groups)//GO:0016740(transferase activity)	GO:0008152(metabolic process)//GO:0006206(pyrimidine nucleobase metabolic process)//GO:0009887(organ morphogenesis)//GO:0006220(pyrimidine nucleotide metabolic process)//GO:0006213(pyrimidine nucleoside metabolic process)//GO:0006935(chemotaxis)
Alcam	ENSMUSG00000022636	protein_coding	-	chr16:52248995-52454074	188.102	79.6634	2.3612	1.23952	0.3336	0.987778	up	11658	AI853494|BEN|CD166|DM-GRASP|MuSC|SC1	MGI:MGI:1313266|Ensembl:ENSMUSG00000022636|Vega:OTTMUSG00000036124	16	16|16 B5	activated leukocyte cell adhesion molecule	mmu04514(Cell adhesion molecules (CAMs))	GO:0001772(immunological synapse)//GO:0005886(plasma membrane)//GO:0031226(intrinsic component of plasma membrane)//GO:0042101(T cell receptor complex)//GO:0016020(membrane)//GO:0030424(axon)//GO:0009897(external side of plasma membrane)//GO:0070062(extracellular exosome)//GO:0016021(integral component of membrane)//GO:0042995(cell projection)//GO:0005925(focal adhesion)//GO:0043025(neuronal cell…	GO:0005515(protein binding)	GO:0007411(axon guidance)//GO:0002376(immune system process)//GO:0007157(heterophilic cell-cell adhesion via plasma membrane cell adhesion molecules)//GO:0007155(cell adhesion)//GO:0008045(motor neuron axon guidance)//GO:0002250(adaptive immune response)
Tagln3	ENSMUSG00000022658	protein_coding	-	chr16:45711229-45724608	0.33868	0.152024	2.2278	1.15562	1	1	up	56370	2700038H05Rik|2900005O10Rik|AI426007|Np25	MGI:MGI:1926784|Ensembl:ENSMUSG00000022658|Vega:OTTMUSG00000026844	16	16|16 B5	transgelin 3		GO:0005634(nucleus)//GO:0043209(myelin sheath)	GO:0003674(molecular_function)	GO:0000122(negative regulation of transcription from RNA polymerase II promoter)
Cd200	ENSMUSG00000022661	protein_coding	-	chr16:45382134-45409053	80.6361	17.7556	4.54144	2.18315	0.058	0.858992	up	17470	Mox2|OX2	MGI:MGI:1196990|Ensembl:ENSMUSG00000022661|Vega:OTTMUSG00000035902	16	16 29.53 cM|16 A1	CD200 antigen		GO:0016020(membrane)//GO:0005886(plasma membrane)//GO:0005887(integral component of plasma membrane)//GO:0016021(integral component of membrane)//GO:0005913(cell-cell adherens junction)	GO:0004872(receptor activity)//GO:0005102(receptor binding)//GO:0050839(cell adhesion molecule binding)//GO:0005515(protein binding)//GO:0042803(protein homodimerization activity)	GO:0008037(cell recognition)//GO:0007156(homophilic cell adhesion via plasma membrane adhesion molecules)//GO:0050776(regulation of immune response)//GO:0043031(negative regulation of macrophage activation)//GO:0007157(heterophilic cell-cell adhesion via plasma membrane cell adhesion molecules)
Snai2	ENSMUSG00000022676	protein_coding	+	chr16:14705851-14709395	0.114737	0	inf	inf	1	1	up	20583	Slug|Slugh|Snail2	MGI:MGI:1096393|Ensembl:ENSMUSG00000022676	16	16 A1|16 10.07 cM	snail family zinc finger 2	mmu04390(Hippo signaling pathway)//mmu04520(Adherens junction)	GO:0005634(nucleus)//GO:0005737(cytoplasm)//GO:0000790(nuclear chromatin)	GO:0003676(nucleic acid binding)//GO:0043565(sequence-specific DNA binding)//GO:0003682(chromatin binding)//GO:0001078(transcriptional repressor activity, RNA polymerase II core promoter proximal region sequence-specific binding)//GO:0003705(transcription factor activity, RNA polymerase II distal enhancer sequence-specific binding)//GO:0046872(metal ion binding)//GO:0005515(protein binding)//GO:0…	GO:0044319(wound healing, spreading of cells)//GO:0032642(regulation of chemokine production)//GO:0060021(palate development)//GO:0043066(negative regulation of apoptotic process)//GO:0045600(positive regulation of fat cell differentiation)//GO:0006351(transcription, DNA-templated)//GO:0001837(epithelial to mesenchymal transition)//GO:0016477(cell migration)//GO:2001240(negative regulation of ext…
Bfar	ENSMUSG00000022684	protein_coding	+	chr16:13671857-13703612	61.1352	26.7633	2.2843	1.19175	0.22	0.987778	up	67118	3010001A07Rik|AI666707|AW107665|Bar|Rnf47	MGI:MGI:1914368|Ensembl:ENSMUSG00000022684|Vega:OTTMUSG00000028685	16	16|16 A1	bifunctional apoptosis regulator		GO:0005783(endoplasmic reticulum)//GO:0016020(membrane)//GO:0016021(integral component of membrane)	GO:0061630(ubiquitin protein ligase activity)//GO:0008270(zinc ion binding)//GO:0030674(protein binding, bridging)//GO:0089720(caspase binding)//GO:0046872(metal ion binding)	GO:0070936(protein K48-linked ubiquitination)//GO:0070534(protein K63-linked ubiquitination)//GO:1903895(negative regulation of IRE1-mediated unfolded protein response)//GO:0051865(protein autoubiquitination)//GO:0000209(protein polyubiquitination)//GO:0042787(protein ubiquitination involved in ubiquitin-dependent protein catabolic process)//GO:0043066(negative regulation of apoptotic process)//G…
Boc	ENSMUSG00000022687	protein_coding	-	chr16:44485044-44558897	0.864943	0.0235317	36.7566	5.19993	0.1434	0.982905	up	117606	4732455C11|mFLJ00376	MGI:MGI:2151153|Ensembl:ENSMUSG00000022687|Vega:OTTMUSG00000014980	16	16|16 B5	biregional cell adhesion molecule-related/down-regulated by oncogenes (Cdon) binding protein		GO:0016021(integral component of membrane)//GO:0005887(integral component of plasma membrane)//GO:0044295(axonal growth cone)//GO:0009986(cell surface)//GO:0016020(membrane)//GO:0030424(axon)//GO:0030426(growth cone)//GO:0043025(neuronal cell body)	GO:0005515(protein binding)	GO:0045663(positive regulation of myoblast differentiation)//GO:0007411(axon guidance)//GO:0030030(cell projection organization)//GO:0098779(mitophagy in response to mitochondrial depolarization)//GO:0007155(cell adhesion)//GO:0016202(regulation of striated muscle tissue development)//GO:0016337(single organismal cell-cell adhesion)//GO:0007224(smoothened signaling pathway)
Mina	ENSMUSG00000022724	protein_coding	+	chr16:59471774-59555752	111.343	34.7331	3.20568	1.68063	0.0997	0.949617	up	67014	1810047J07Rik|2410057H13Rik|3830408E23Rik|AI449204	MGI:MGI:1914264|Ensembl:ENSMUSG00000022724|Vega:OTTMUSG00000027065	16	16|16 C1.3	myc induced nuclear antigen		GO:0005730(nucleolus)//GO:0005667(transcription factor complex)//GO:0005634(nucleus)//GO:0005737(cytoplasm)//GO:0005829(cytosol)	GO:0000907(sulfonate dioxygenase activity)//GO:0016706(oxidoreductase activity, acting on paired donors, with incorporation or reduction of molecular oxygen, 2-oxoglutarate as one donor, and incorporation of one atom each of oxygen into both donors)//GO:0043734(DNA-N1-methyladenine dioxygenase activity)//GO:0019798(procollagen-proline dioxygenase activity)//GO:0052635(C-20 gibberellin 2-beta-diox…	GO:0055114(oxidation-reduction process)//GO:0018193(peptidyl-amino acid modification)//GO:0006351(transcription, DNA-templated)//GO:0008283(cell proliferation)//GO:0042127(regulation of cell proliferation)//GO:0042254(ribosome biogenesis)//GO:0043687(post-translational protein modification)//GO:0006355(regulation of transcription, DNA-templated)
St3gal6	ENSMUSG00000022747	protein_coding	-	chr16:58408442-58524243	1.39654	0.476566	2.93043	1.55111	0.41325	0.987778	up	54613	1700023B24Rik|AI930218|AW552396|Siat10|St3galVI	MGI:MGI:1888707|Ensembl:ENSMUSG00000022747|Vega:OTTMUSG00000025631	16	16|16 C1.2	ST3 beta-galactoside alpha-2,3-sialyltransferase 6	mmu00601(Glycosphingolipid biosynthesis - lacto and neolacto series)//mmu01100(Metabolic pathways)	GO:0016020(membrane)//GO:0016021(integral component of membrane)//GO:0070062(extracellular exosome)//GO:0005794(Golgi apparatus)//GO:0030173(integral component of Golgi membrane)	GO:0003836(beta-galactoside (CMP) alpha-2,3-sialyltransferase activity)//GO:0016757(transferase activity, transferring glycosyl groups)//GO:0008932(lytic endotransglycosylase activity)//GO:0008373(sialyltransferase activity)//GO:0052798(beta-galactoside alpha-2,3-sialyltransferase activity)//GO:0016740(transferase activity)	GO:0006664(glycolipid metabolic process)//GO:0009311(oligosaccharide metabolic process)//GO:0001574(ganglioside biosynthetic process)//GO:0006464(cellular protein modification process)//GO:0018279(protein N-linked glycosylation via asparagine)//GO:0006486(protein glycosylation)
Ypel1	ENSMUSG00000022773	protein_coding	+	chr16:17069695-17111257	0.248049	0	inf	inf	1	1	up	106369	0610009L05Rik|1700016N17Rik|1700019O22Rik|4921520K19Rik|4930511F14Rik|AV118478|Dgl1|Ppil2|mdgl-1	MGI:MGI:1913303|Ensembl:ENSMUSG00000022773|Vega:OTTMUSG00000023943	16	16|16 A3	yippee-like 1 (Drosophila)		GO:0005634(nucleus)//GO:0005575(cellular_component)	GO:0003674(molecular_function)//GO:0046872(metal ion binding)	GO:0008150(biological_process)
Fstl1	ENSMUSG00000022816	protein_coding	+	chr16:37776872-37836514	1.64904	0.695302	2.3717	1.24592	0.28135	0.987778	up	14314	AI316791|AW107808|Fstl|TSC-36	MGI:MGI:102793|Ensembl:ENSMUSG00000022816|Vega:OTTMUSG00000025717	16	16 B3|16 26.48 cM	follistatin-like 1		GO:0070062(extracellular exosome)//GO:0005576(extracellular region)//GO:0005615(extracellular space)	GO:0008201(heparin binding)//GO:0005515(protein binding)//GO:0005509(calcium ion binding)	GO:0042594(response to starvation)
Mylk	ENSMUSG00000022836	protein_coding	+	chr16:34745209-35004701	0.427583	0	inf	inf	1	1	up	107589	9530072E15Rik|A930019C19Rik|AW489456|KRP|MLCK108|MLCK210|Mlck|nmMlck|smMLCK	MGI:MGI:894806|Ensembl:ENSMUSG00000022836|Vega:OTTMUSG00000017049	16	16|16 B3	myosin, light polypeptide kinase	mmu04020(Calcium signaling pathway)//mmu04022(cGMP-PKG signaling pathway)//mmu04270(Vascular smooth muscle contraction)//mmu04510(Focal adhesion)//mmu04611(Platelet activation)//mmu04810(Regulation of actin cytoskeleton)//mmu04921(Oxytocin signaling pathway)//mmu04971(Gastric acid secretion)	GO:0070062(extracellular exosome)//GO:0030027(lamellipodium)//GO:0042995(cell projection)//GO:0001725(stress fiber)//GO:0005737(cytoplasm)//GO:0032154(cleavage furrow)//GO:0005856(cytoskeleton)//GO:0005911(cell-cell junction)	GO:0004674(protein serine/threonine kinase activity)//GO:0004672(protein kinase activity)//GO:0003779(actin binding)//GO:0019899(enzyme binding)//GO:0005516(calmodulin binding)//GO:0004687(myosin light chain kinase activity)//GO:0000166(nucleotide binding)//GO:0016301(kinase activity)//GO:0046872(metal ion binding)//GO:0005515(protein binding)//GO:0005524(ATP binding)//GO:0016740(transferase acti…	GO:0090303(positive regulation of wound healing)//GO:0098792(xenophagy)//GO:0071476(cellular hypotonic response)//GO:0014820(tonic smooth muscle contraction)//GO:0016310(phosphorylation)//GO:0035865(cellular response to potassium ion)//GO:0006468(protein phosphorylation)//GO:0051928(positive regulation of calcium ion transport)//GO:0035690(cellular response to drug)//GO:0006939(smooth muscle cont…
Eaf2	ENSMUSG00000022838	protein_coding	-	chr16:36792883-36875003	0.114707	0	inf	inf	1	1	up	106389	AW048865|FESTA-L|FESTA-S|Festa|Traits|U19	MGI:MGI:2146616|Ensembl:ENSMUSG00000022838|Vega:OTTMUSG00000024641	16	16|16 B3	ELL associated factor 2		GO:0005622(intracellular)//GO:0005634(nucleus)//GO:0008023(transcription elongation factor complex)//GO:0032783(ELL-EAF complex)//GO:0005654(nucleoplasm)	GO:0005515(protein binding)//GO:0000977(RNA polymerase II regulatory region sequence-specific DNA binding)//GO:0001228(transcriptional activator activity, RNA polymerase II transcription regulatory region sequence-specific binding)	GO:0060770(negative regulation of epithelial cell proliferation involved in prostate gland development)//GO:0006351(transcription, DNA-templated)//GO:0097193(intrinsic apoptotic signaling pathway)//GO:0045944(positive regulation of transcription from RNA polymerase II promoter)//GO:0006355(regulation of transcription, DNA-templated)//GO:0030308(negative regulation of cell growth)//GO:0045893(posi…
Btg3	ENSMUSG00000022863	protein_coding	-	chr16:78359859-78377192	39.8558	11.1007	3.59036	1.84413	0.1984	0.987778	up	12228	ANA|tob5	MGI:MGI:109532|Ensembl:ENSMUSG00000022863|Vega:OTTMUSG00000026522	16	16|16 C3.1	B cell translocation gene 3	mmu03018(RNA degradation)	GO:0005737(cytoplasm)	GO:0005515(protein binding)	GO:0045930(negative regulation of mitotic cell cycle)
D16Ertd472e	ENSMUSG00000022864	protein_coding	-	chr16:78544011-78576657	15.3348	3.10595	4.93722	2.3037	0.16675	0.987778	up	67102	1700010I10Rik|2310009O17Rik|E330003K22Rik|Eurl	MGI:MGI:1196400|Ensembl:ENSMUSG00000022864|Vega:OTTMUSG00000019868	16	16 C3.1|16 45.36 cM	DNA segment, Chr 16, ERATO Doi 472, expressed		GO:0005575(cellular_component)	GO:0003674(molecular_function)	GO:0008150(biological_process)
Cxadr	ENSMUSG00000022865	protein_coding	+	chr16:78301495-78359785	0.113428	0.017901	6.33639	2.66366	1	1	up	13052	2610206D03Rik|AU016810|AW553441|CAR|MCAR|MCVADR	MGI:MGI:1201679|Ensembl:ENSMUSG00000022865|Vega:OTTMUSG00000014961	16	16|16 C	coxsackie virus and adenovirus receptor	mmu05416(Viral myocarditis)	GO:0005923(bicellular tight junction)//GO:0005886(plasma membrane)//GO:0005576(extracellular region)//GO:0009986(cell surface)//GO:0043005(neuron projection)//GO:0014704(intercalated disc)//GO:0001669(acrosomal vesicle)//GO:0043234(protein complex)//GO:0016021(integral component of membrane)//GO:0030175(filopodium)//GO:0016323(basolateral plasma membrane)//GO:0005912(adherens junction)//GO:004512…	GO:0071253(connexin binding)//GO:0008013(beta-catenin binding)//GO:0030165(PDZ domain binding)//GO:0086082(cell adhesive protein binding involved in AV node cell-bundle of His cell communication)//GO:0005178(integrin binding)//GO:0050839(cell adhesion molecule binding)//GO:0005515(protein binding)	GO:0086067(AV node cell to bundle of His cell communication)//GO:0070633(transepithelial transport)//GO:0007507(heart development)//GO:0031532(actin cytoskeleton reorganization)//GO:0098904(regulation of AV node cell action potential)//GO:0007157(heterophilic cell-cell adhesion via plasma membrane cell adhesion molecules)//GO:0048739(cardiac muscle fiber development)//GO:0007155(cell adhesion)//G…
Usp25	ENSMUSG00000022867	protein_coding	+	chr16:77014068-77116779	167.339	72.1411	2.31961	1.21388	0.2415	0.987778	up	30940	-	MGI:MGI:1353655|Ensembl:ENSMUSG00000022867	16	16|16 C3.1	ubiquitin specific peptidase 25		GO:0005783(endoplasmic reticulum)//GO:0005634(nucleus)//GO:0005737(cytoplasm)//GO:0000502(proteasome complex)	GO:0008233(peptidase activity)//GO:0032183(SUMO binding)//GO:0031625(ubiquitin protein ligase binding)//GO:0036459(thiol-dependent ubiquitinyl hydrolase activity)//GO:0051117(ATPase binding)//GO:0004843(thiol-dependent ubiquitin-specific protease activity)//GO:0016787(hydrolase activity)//GO:0008234(cysteine-type peptidase activity)	GO:0071108(protein K48-linked deubiquitination)//GO:0016579(protein deubiquitination)//GO:0070536(protein K63-linked deubiquitination)//GO:1904293(negative regulation of ERAD pathway)//GO:0006511(ubiquitin-dependent protein catabolic process)//GO:0006508(proteolysis)
Adamts1	ENSMUSG00000022893	protein_coding	-	chr16:85793826-85803113	6.47364	3.12314	2.0728	1.05158	0.3152	0.987778	up	11504	ADAM-TS1|ADAMTS|ADAMTS-1|C3-C5|METH-1|METH1	MGI:MGI:109249|Ensembl:ENSMUSG00000022893|Vega:OTTMUSG00000019935	16	16 48.2 cM|16 C3-C5	a disintegrin-like and metallopeptidase (reprolysin type) with thrombospondin type 1 motif, 1		GO:0005604(basement membrane)//GO:0005576(extracellular region)//GO:0031410(cytoplasmic vesicle)//GO:0005578(proteinaceous extracellular matrix)//GO:0031012(extracellular matrix)//GO:0005737(cytoplasm)	GO:0008237(metallopeptidase activity)//GO:0008233(peptidase activity)//GO:0008270(zinc ion binding)//GO:0004222(metalloendopeptidase activity)//GO:0008201(heparin binding)//GO:0046872(metal ion binding)//GO:0005515(protein binding)//GO:0016787(hydrolase activity)	GO:0010976(positive regulation of neuron projection development)//GO:0060347(heart trabecula formation)//GO:0001542(ovulation from ovarian follicle)//GO:0001822(kidney development)//GO:0006508(proteolysis)//GO:0016525(negative regulation of angiogenesis)
Ets2	ENSMUSG00000022895	protein_coding	+	chr16:95701211-95721051	57.768	23.4257	2.46601	1.30218	0.13035	0.967352	up	23872	AU022856|Ets-2	MGI:MGI:95456|Ensembl:ENSMUSG00000022895|Vega:OTTMUSG00000027024	16	16 56.64 cM|16 C3-qter	E26 avian leukemia oncogene 2, 3' domain	mmu04014(Ras signaling pathway)//mmu04320(Dorso-ventral axis formation)//mmu05166(HTLV-I infection)	GO:0005654(nucleoplasm)//GO:0005886(plasma membrane)//GO:0005634(nucleus)//GO:0005737(cytoplasm)	GO:0003700(transcription factor activity, sequence-specific DNA binding)//GO:0000981(RNA polymerase II transcription factor activity, sequence-specific DNA binding)//GO:0000978(RNA polymerase II core promoter proximal region sequence-specific DNA binding)//GO:0000977(RNA polymerase II regulatory region sequence-specific DNA binding)//GO:0001078(transcriptional repressor activity, RNA polymerase I…	GO:0007498(mesoderm development)//GO:0090009(primitive streak formation)//GO:0006351(transcription, DNA-templated)//GO:0045944(positive regulation of transcription from RNA polymerase II promoter)//GO:0000122(negative regulation of transcription from RNA polymerase II promoter)//GO:0006357(regulation of transcription from RNA polymerase II promoter)//GO:0001712(ectodermal cell fate commitment)//G…
Cd86	ENSMUSG00000022901	protein_coding	-	chr16:36603868-36666081	96.7918	12.4059	7.80209	2.96386	0.00615	0.518584	up	12524	B7|B7-2|B7.2|B70|CLS1|Cd28l2|ETC-1|Ly-58|Ly58|MB7|MB7-2|TS/A-2	MGI:MGI:101773|Ensembl:ENSMUSG00000022901|Vega:OTTMUSG00000028661	16	16 25.72 cM|16 B5	CD86 antigen	mmu04514(Cell adhesion molecules (CAMs))//mmu04620(Toll-like receptor signaling pathway)//mmu04672(Intestinal immune network for IgA production)//mmu04940(Type I diabetes mellitus)//mmu05202(Transcriptional misregulation in cancer)//mmu05320(Autoimmune thyroid disease)//mmu05322(Systemic lupus erythematosus)//mmu05323(Rheumatoid arthritis)//mmu05330(Allograft rejection)//mmu05332(Graft-versus-hos…	GO:0005886(plasma membrane)//GO:0070062(extracellular exosome)//GO:0009986(cell surface)//GO:0016020(membrane)//GO:0009897(external side of plasma membrane)//GO:0043231(intracellular membrane-bounded organelle)//GO:0016021(integral component of membrane)	GO:0005102(receptor binding)	GO:0002668(negative regulation of T cell anergy)//GO:0034138(toll-like receptor 3 signaling pathway)//GO:0042104(positive regulation of activated T cell proliferation)//GO:0002376(immune system process)//GO:0042113(B cell activation)//GO:0051607(defense response to virus)//GO:0071222(cellular response to lipopolysaccharide)//GO:0002250(adaptive immune response)//GO:0002224(toll-like receptor sign…
Parp9	ENSMUSG00000022906	protein_coding	+	chr16:35926510-36037131	179.728	56.3187	3.19127	1.67413	0.33285	0.987778	up	80285	ARTD9|AW214463|BC003281|Bagl|Bal|PARP-9	MGI:MGI:1933117|Ensembl:ENSMUSG00000022906|Vega:OTTMUSG00000023901	16	16|16 B3	poly (ADP-ribose) polymerase family, member 9		GO:0005654(nucleoplasm)//GO:0005634(nucleus)//GO:0005739(mitochondrion)//GO:0005737(cytoplasm)//GO:0016020(membrane)	GO:0003950(NAD+ ADP-ribosyltransferase activity)//GO:0016740(transferase activity)	GO:0006302(double-strand break repair)//GO:0006281(DNA repair)//GO:0060330(regulation of response to interferon-gamma)//GO:0006974(cellular response to DNA damage stimulus)
Fam3b	ENSMUSG00000022938	protein_coding	-	chr16:96592078-98101041	4.26252	0.169321	25.1741	4.65387	0.2156	0.987778	up	52793	2-21|9030624C24Rik|D16Jhu19e|ORF9|Pander	MGI:MGI:1270150|Ensembl:ENSMUSG00000022938|Vega:OTTMUSG00000020067	16	16 C4|16 57.47 cM	family with sequence similarity 3, member B		GO:0005641(nuclear envelope lumen)//GO:0070062(extracellular exosome)//GO:0005576(extracellular region)//GO:0005615(extracellular space)	GO:0005125(cytokine activity)	GO:0006915(apoptotic process)//GO:0030073(insulin secretion)
Setd4	ENSMUSG00000022948	protein_coding	-	chr16:93583456-93604968	2.51614	0.886371	2.8387	1.50523	0.39545	0.987778	up	224440	AY037804|C21orf18|ORF21	MGI:MGI:2136890|Ensembl:ENSMUSG00000022948|Vega:OTTMUSG00000017274	16	16|16 C4	SET domain containing 4		GO:0005730(nucleolus)	GO:0034807(4,5-dihydroxybenzo(a)pyrene methyltransferase activity)//GO:0043827(tRNA (adenine-57, 58-N(1)-) methyltransferase activity)//GO:0016274(protein-arginine N-methyltransferase activity)//GO:0008172(S-methyltransferase activity)//GO:0051995(Se-methyltransferase activity)//GO:0043777(cobalt-precorrin-7 C15-methyltransferase activity)//GO:0043803(hydroxyneurosporene-O-methyltransferase activ…	GO:0018023(peptidyl-lysine trimethylation)//GO:0018026(peptidyl-lysine monomethylation)//GO:0032259(methylation)//GO:0042254(ribosome biogenesis)
Ifnar1	ENSMUSG00000022967	protein_coding	+	chr16:91485214-91507441	71.7656	35.6984	2.01033	1.00743	0.3347	0.987778	up	15975	CD118|Ifar|Ifnar|Ifrc|Infar	MGI:MGI:107658|Ensembl:ENSMUSG00000022967|Vega:OTTMUSG00000027185	16	16 C3.3|16 52.98 cM	interferon (alpha and beta) receptor 1	mmu04060(Cytokine-cytokine receptor interaction)//mmu04151(PI3K-Akt signaling pathway)//mmu04380(Osteoclast differentiation)//mmu04620(Toll-like receptor signaling pathway)//mmu04630(Jak-STAT signaling pathway)//mmu04650(Natural killer cell mediated cytotoxicity)//mmu05160(Hepatitis C)//mmu05161(Hepatitis B)//mmu05162(Measles)//mmu05164(Influenza A)//mmu05168(Herpes simplex infection)	GO:0005768(endosome)//GO:0005764(lysosome)//GO:0005887(integral component of plasma membrane)//GO:0016020(membrane)//GO:0005886(plasma membrane)//GO:0016021(integral component of membrane)	GO:0004905(type I interferon receptor activity)//GO:0019962(type I interferon binding)//GO:0004637(phosphoribosylamine-glycine ligase activity)//GO:0004904(interferon receptor activity)	GO:0051607(defense response to virus)//GO:0035457(cellular response to interferon-alpha)//GO:0032729(positive regulation of interferon-gamma production)//GO:0060337(type I interferon signaling pathway)//GO:0042110(T cell activation)//GO:0019221(cytokine-mediated signaling pathway)//GO:0032728(positive regulation of interferon-beta production)//GO:0050718(positive regulation of interleukin-1 beta …
Ifnar2	ENSMUSG00000022971	protein_coding	+	chr16:91372782-91425834	102.567	43.2135	2.37349	1.24701	0.3783	0.987778	up	15976	AI747302|Ifnar-2	MGI:MGI:1098243|Ensembl:ENSMUSG00000022971|Vega:OTTMUSG00000040135	16	16 C3.3|16 52.82 cM	interferon (alpha and beta) receptor 2	mmu04060(Cytokine-cytokine receptor interaction)//mmu04151(PI3K-Akt signaling pathway)//mmu04380(Osteoclast differentiation)//mmu04620(Toll-like receptor signaling pathway)//mmu04630(Jak-STAT signaling pathway)//mmu04650(Natural killer cell mediated cytotoxicity)//mmu05160(Hepatitis C)//mmu05162(Measles)//mmu05164(Influenza A)//mmu05168(Herpes simplex infection)	GO:0005886(plasma membrane)//GO:0005887(integral component of plasma membrane)//GO:0005576(extracellular region)//GO:0016020(membrane)//GO:0016021(integral component of membrane)//GO:0005615(extracellular space)	GO:0004905(type I interferon receptor activity)//GO:0019901(protein kinase binding)//GO:0042015(interleukin-20 binding)	GO:0006357(regulation of transcription from RNA polymerase II promoter)//GO:0035455(response to interferon-alpha)//GO:0060337(type I interferon signaling pathway)//GO:0008283(cell proliferation)
Dhh	ENSMUSG00000023000	protein_coding	-	chr15:98893030-98898540	0.442699	0	inf	inf	0.01995	0.714714	up	13363	C78960	MGI:MGI:94891|Ensembl:ENSMUSG00000023000	15	15 F1|15 55.05 cM	desert hedgehog	mmu04340(Hedgehog signaling pathway)	GO:0016020(membrane)//GO:0005886(plasma membrane)//GO:0005576(extracellular region)	GO:0008233(peptidase activity)//GO:0005113(patched binding)//GO:0008270(zinc ion binding)//GO:0005509(calcium ion binding)//GO:0046872(metal ion binding)//GO:0005515(protein binding)//GO:0016787(hydrolase activity)	GO:0007286(spermatid development)//GO:0030238(male sex determination)//GO:0007267(cell-cell signaling)//GO:0050810(regulation of steroid biosynthetic process)//GO:0016539(intein-mediated protein splicing)//GO:0007275(multicellular organism development)//GO:0006508(proteolysis)//GO:0033327(Leydig cell differentiation)
Slc11a2	ENSMUSG00000023030	protein_coding	-	chr15:100387897-100428150	45.894	13.494	3.40105	1.76598	0.0876	0.930147	up	18174	DCT1|DMT1|Nramp2|mk|van	MGI:MGI:1345279|Ensembl:ENSMUSG00000023030|Vega:OTTMUSG00000033264	15	15 F1|15 56.29 cM	solute carrier family 11 (proton-coupled divalent metal ion transporters), member 2	mmu04142(Lysosome)//mmu04978(Mineral absorption)	GO:0045178(basal part of cell)//GO:0005765(lysosomal membrane)//GO:0031526(brush border membrane)//GO:0005741(mitochondrial outer membrane)//GO:0005737(cytoplasm)//GO:0005768(endosome)//GO:0045177(apical part of cell)//GO:0016020(membrane)//GO:0012505(endomembrane system)//GO:0005773(vacuole)//GO:0005739(mitochondrion)//GO:0031410(cytoplasmic vesicle)//GO:0005769(early endosome)//GO:0005887(integ…	GO:0016151(nickel cation binding)//GO:0015639(ferrous iron uptake transmembrane transporter activity)//GO:0008270(zinc ion binding)//GO:0015087(cobalt ion transmembrane transporter activity)//GO:0005375(copper ion transmembrane transporter activity)//GO:0005507(copper ion binding)//GO:0005381(iron ion transmembrane transporter activity)//GO:0005215(transporter activity)//GO:0005384(manganese ion …	GO:0015684(ferrous iron transport)//GO:0006826(iron ion transport)//GO:0010042(response to manganese ion)//GO:0015992(proton transport)//GO:0070627(ferrous iron import)//GO:0070574(cadmium ion transmembrane transport)//GO:0006810(transport)//GO:0006824(cobalt ion transport)//GO:0006828(manganese ion transport)//GO:0006878(cellular copper ion homeostasis)//GO:0015692(lead ion transport)//GO:000678…
Amhr2	ENSMUSG00000023047	protein_coding	+	chr15:102445366-102454630	0.117151	0	inf	inf	1	1	up	110542	Misiir|Misrii|Mrii	MGI:MGI:105062|Ensembl:ENSMUSG00000023047|Vega:OTTMUSG00000035015	15	15 F3|15 57.58 cM	anti-Mullerian hormone type 2 receptor	mmu04060(Cytokine-cytokine receptor interaction)//mmu04350(TGF-beta signaling pathway)	GO:0016020(membrane)//GO:0016021(integral component of membrane)//GO:0005887(integral component of plasma membrane)	GO:0005026(transforming growth factor beta receptor activity, type II)//GO:0004674(protein serine/threonine kinase activity)//GO:0004702(receptor signaling protein serine/threonine kinase activity)//GO:0004672(protein kinase activity)//GO:1990272(anti-Mullerian hormone receptor activity)//GO:0005024(transforming growth factor beta-activated receptor activity)//GO:0004872(receptor activity)//GO:00…	GO:1902613(negative regulation of anti-Mullerian hormone signaling pathway)//GO:1990262(anti-Mullerian hormone signaling pathway)//GO:0016310(phosphorylation)//GO:0006468(protein phosphorylation)//GO:0007178(transmembrane receptor protein serine/threonine kinase signaling pathway)//GO:0007179(transforming growth factor beta receptor signaling pathway)//GO:0007165(signal transduction)//GO:0007186(…
Tmem52	ENSMUSG00000023153	protein_coding	+	chr4:155469113-155470858	0.262367	0.0772833	3.39488	1.76336	1	1	up	69671	2310043I08Rik	MGI:MGI:1916921|Ensembl:ENSMUSG00000023153|Vega:OTTMUSG00000010711	4	4|4 E2	transmembrane protein 52		GO:0016020(membrane)//GO:0016021(integral component of membrane)//GO:0005575(cellular_component)	GO:0003674(molecular_function)	GO:0008150(biological_process)
Il15ra	ENSMUSG00000023206	protein_coding	+	chr2:11705286-11733986	147.573	15.4431	9.55589	3.25639	0.00435	0.447396	up	16169	AA690181|IL-15RA	MGI:MGI:104644|Ensembl:ENSMUSG00000023206|Vega:OTTMUSG00000011178	2	2 A1|2 8.97 cM	interleukin 15 receptor, alpha chain	mmu04060(Cytokine-cytokine receptor interaction)//mmu04630(Jak-STAT signaling pathway)//mmu04672(Intestinal immune network for IgA production)//mmu05166(HTLV-I infection)	GO:0005886(plasma membrane)//GO:0005576(extracellular region)//GO:0016020(membrane)//GO:0016021(integral component of membrane)//GO:0031410(cytoplasmic vesicle)//GO:0005634(nucleus)		GO:0010977(negative regulation of neuron projection development)//GO:0007259(JAK-STAT cascade)//GO:0032825(positive regulation of natural killer cell differentiation)
Serping1	ENSMUSG00000023224	protein_coding	-	chr2:84765386-84775444	0.64969	0	inf	inf	0.0066	0.5228	up	12258	C1INH|C1nh	MGI:MGI:894696|Ensembl:ENSMUSG00000023224|Vega:OTTMUSG00000013680	2	2|2 D	serine (or cysteine) peptidase inhibitor, clade G, member 1	mmu04610(Complement and coagulation cascades)//mmu05133(Pertussis)	GO:0072562(blood microparticle)//GO:0070062(extracellular exosome)//GO:0005576(extracellular region)//GO:0005615(extracellular space)	GO:0030414(peptidase inhibitor activity)//GO:0004867(serine-type endopeptidase inhibitor activity)//GO:0001848(complement binding)	GO:0001869(negative regulation of complement activation, lectin pathway)//GO:0002376(immune system process)//GO:0006958(complement activation, classical pathway)//GO:0010466(negative regulation of peptidase activity)//GO:0007596(blood coagulation)//GO:0042730(fibrinolysis)//GO:0007599(hemostasis)//GO:0045087(innate immune response)
Ccl25	ENSMUSG00000023235	protein_coding	+	chr8:4325209-4360020	7.67446	2.98398	2.57189	1.36283	0.2974	0.987778	up	20300	A130072A22Rik|AI852536|CKb15|Scya25|TECK	MGI:MGI:1099448|Ensembl:ENSMUSG00000023235|Vega:OTTMUSG00000022436	8	8 A1.1|8 2.01 cM	chemokine (C-C motif) ligand 25	mmu04060(Cytokine-cytokine receptor interaction)//mmu04062(Chemokine signaling pathway)//mmu04672(Intestinal immune network for IgA production)	GO:0005576(extracellular region)//GO:0005615(extracellular space)	GO:0048020(CCR chemokine receptor binding)//GO:0005125(cytokine activity)//GO:0008009(chemokine activity)//GO:0031735(CCR10 chemokine receptor binding)//GO:0042379(chemokine receptor binding)//GO:0005515(protein binding)	GO:0048247(lymphocyte chemotaxis)//GO:0001954(positive regulation of cell-matrix adhesion)//GO:0071346(cellular response to interferon-gamma)//GO:0071347(cellular response to interleukin-1)//GO:0071356(cellular response to tumor necrosis factor)//GO:0007186(G-protein coupled receptor signaling pathway)//GO:0060326(cell chemotaxis)//GO:1903237(negative regulation of leukocyte tethering or rolling)…
Frs3	ENSMUSG00000023266	protein_coding	+	chr17:47611581-47704286	0.410488	0	inf	inf	1	1	up	107971	4930417B13Rik|AI449674|Frs2beta|Snt2	MGI:MGI:2135965|Ensembl:ENSMUSG00000023266|Vega:OTTMUSG00000018351	17	17|17 C	fibroblast growth factor receptor substrate 3		GO:0016020(membrane)	GO:0005104(fibroblast growth factor receptor binding)//GO:0042802(identical protein binding)//GO:0005158(insulin receptor binding)	GO:0008543(fibroblast growth factor receptor signaling pathway)
March5	ENSMUSG00000023307	protein_coding	+	chr19:37021290-37224457	100.454	35.9864	2.79144	1.48101	0.20245	0.987778	up	69104	1810015H18Rik|2310008I22Rik|2700055A20Rik|5730499H23Rik|E130202O05Rik|MARCH-V|MITOL|Marchv|Rnf153	MGI:MGI:1915207|Ensembl:ENSMUSG00000023307|Vega:OTTMUSG00000016844	19	19|19 C2	membrane-associated ring finger (C3HC4) 5		GO:0016021(integral component of membrane)//GO:0016020(membrane)//GO:0005789(endoplasmic reticulum membrane)//GO:0005739(mitochondrion)//GO:0005741(mitochondrial outer membrane)//GO:0005783(endoplasmic reticulum)	GO:0070740(tubulin-glutamic acid ligase activity)//GO:0008270(zinc ion binding)//GO:0070739(protein-glutamic acid ligase activity)//GO:0070735(protein-glycine ligase activity)//GO:0008766(UDP-N-acetylmuramoylalanyl-D-glutamyl-2,6-diaminopimelate-D-alanyl-D-alanine ligase activity)//GO:0070737(protein-glycine ligase activity, elongating)//GO:0004842(ubiquitin-protein transferase activity)//GO:0018…	GO:0090344(negative regulation of cell aging)//GO:0051865(protein autoubiquitination)//GO:0000209(protein polyubiquitination)//GO:0090140(regulation of mitochondrial fission)//GO:0070585(protein localization to mitochondrion)//GO:0090141(positive regulation of mitochondrial fission)
Stk31	ENSMUSG00000023403	protein_coding	+	chr6:49395603-49469501	0.292903	0	inf	inf	1	1	up	77485	C330007K24Rik	MGI:MGI:1924735|Ensembl:ENSMUSG00000023403|Vega:OTTMUSG00000036462	6	6|6 B2.3	serine threonine kinase 31		GO:0001669(acrosomal vesicle)	GO:0004674(protein serine/threonine kinase activity)//GO:0004672(protein kinase activity)//GO:0000166(nucleotide binding)//GO:0016301(kinase activity)//GO:0005515(protein binding)//GO:0005524(ATP binding)//GO:0016740(transferase activity)	GO:0016310(phosphorylation)//GO:0006468(protein phosphorylation)
Pde10a	ENSMUSG00000023868	protein_coding	+	chr17:8525371-8986648	1.10648	0.485671	2.27826	1.18793	0.34465	0.987778	up	23984	-	MGI:MGI:1345143|Ensembl:ENSMUSG00000023868|Vega:OTTMUSG00000021581	17	17|17 A1	phosphodiesterase 10A	mmu00230(Purine metabolism)//mmu05032(Morphine addiction)	GO:0016020(membrane)//GO:0043204(perikaryon)//GO:0005737(cytoplasm)//GO:0043025(neuronal cell body)	GO:0052712(inositol phosphosphingolipid phospholipase activity)//GO:0047555(3',5'-cyclic-GMP phosphodiesterase activity)//GO:0004115(3',5'-cyclic-AMP phosphodiesterase activity)//GO:0004117(calmodulin-dependent cyclic-nucleotide phosphodiesterase activity)//GO:0030553(cGMP binding)//GO:0044688(7,8-dihydro-D-neopterin 2',3'-cyclic phosphate phosphodiesterase activity)//GO:0052714(mannosyl-inositol…	GO:0046069(cGMP catabolic process)//GO:0010738(regulation of protein kinase A signaling)//GO:0008152(metabolic process)//GO:0006198(cAMP catabolic process)//GO:0043949(regulation of cAMP-mediated signaling)//GO:0007165(signal transduction)
Mmp25	ENSMUSG00000023903	protein_coding	-	chr17:23629457-23645269	0.103311	0	inf	inf	1	1	up	240047	F730048C11Rik|Leukolysin|MMP20|MT6-MMP	MGI:MGI:2443938|Ensembl:ENSMUSG00000023903	17	17|17 A3.3	matrix metallopeptidase 25		GO:0005886(plasma membrane)//GO:0009986(cell surface)//GO:0016020(membrane)//GO:0031225(anchored component of membrane)//GO:0016021(integral component of membrane)//GO:0031012(extracellular matrix)	GO:0008237(metallopeptidase activity)//GO:0008233(peptidase activity)//GO:0008270(zinc ion binding)//GO:0004222(metalloendopeptidase activity)//GO:0016504(peptidase activator activity)//GO:0016787(hydrolase activity)//GO:0046872(metal ion binding)//GO:0005509(calcium ion binding)	GO:0006508(proteolysis)//GO:0006954(inflammatory response)//GO:0060022(hard palate development)
Crisp2	ENSMUSG00000023930	protein_coding	-	chr17:40764733-40807003	0.314504	0	inf	inf	1	1	up	22024	CRISP-2|GAPDL5|Tpx-1|Tpx1	MGI:MGI:98815|Ensembl:ENSMUSG00000023930|Vega:OTTMUSG00000028301	17	17 B2|17 19.54 cM	cysteine-rich secretory protein 2		GO:0005576(extracellular region)		GO:0016337(single organismal cell-cell adhesion)
Efhb	ENSMUSG00000023931	protein_coding	-	chr17:53398888-53463321	0.134516	0	inf	inf	1	1	up	211482	4921525D22Rik	MGI:MGI:3045296|Ensembl:ENSMUSG00000023931	17	17|17 C	EF hand domain family, member B		GO:0005575(cellular_component)	GO:0046872(metal ion binding)//GO:0005509(calcium ion binding)	GO:0008150(biological_process)
Gtpbp2	ENSMUSG00000023952	protein_coding	+	chr17:45606434-46831413	110.989	38.7289	2.8658	1.51894	0.10535	0.960125	up	56055	nmf205	MGI:MGI:1860138|Ensembl:ENSMUSG00000023952|Vega:OTTMUSG00000035552	17	17|17 C-D	GTP binding protein 2		GO:0005622(intracellular)//GO:0043231(intracellular membrane-bounded organelle)	GO:0003746(translation elongation factor activity)//GO:0000166(nucleotide binding)//GO:0005515(protein binding)//GO:0005525(GTP binding)//GO:0003924(GTPase activity)	GO:0072344(rescue of stalled ribosome)//GO:0070966(nuclear-transcribed mRNA catabolic process, no-go decay)
Clic5	ENSMUSG00000023959	protein_coding	+	chr17:44188571-44280168	4.11581	0.0174658	235.65	7.8805	0.1898	0.987778	up	224796	5730531E12Rik|B330005L24|Gm322|jbg	MGI:MGI:1917912|Ensembl:ENSMUSG00000023959	17	17|17 C	chloride intracellular channel 5		GO:0016021(integral component of membrane)//GO:0070062(extracellular exosome)//GO:0032420(stereocilium)//GO:0016020(membrane)//GO:0015629(actin cytoskeleton)//GO:0034707(chloride channel complex)//GO:0032421(stereocilium bundle)//GO:0005856(cytoskeleton)//GO:0005737(cytoplasm)	GO:0005244(voltage-gated ion channel activity)//GO:0005254(chloride channel activity)	GO:0006821(chloride transport)//GO:0060088(auditory receptor cell stereocilium organization)//GO:1902476(chloride transmembrane transport)//GO:0034765(regulation of ion transmembrane transport)//GO:0008104(protein localization)//GO:0050885(neuromuscular process controlling balance)//GO:0002021(response to dietary excess)//GO:0006810(transport)//GO:0007605(sensory perception of sound)//GO:0002024(…
Enpp4	ENSMUSG00000023961	protein_coding	-	chr17:44093556-44105809	80.516	8.83635	9.11189	3.18775	0.0082	0.57508	up	224794	4933413N07Rik|AA986363|AI195364|E-NPP 4|Gm90|mKIAA0879	MGI:MGI:2682634|Ensembl:ENSMUSG00000023961|Vega:OTTMUSG00000033108	17	17|17 B3	ectonucleotide pyrophosphatase/phosphodiesterase 4	mmu00230(Purine metabolism)	GO:0016020(membrane)//GO:0005886(plasma membrane)//GO:0070062(extracellular exosome)//GO:0016021(integral component of membrane)	GO:0047710(bis(5'-adenosyl)-triphosphatase activity)//GO:0003824(catalytic activity)//GO:0046872(metal ion binding)//GO:0016787(hydrolase activity)	GO:0046130(purine ribonucleoside catabolic process)//GO:0008152(metabolic process)//GO:0007599(hemostasis)//GO:0030194(positive regulation of blood coagulation)//GO:0007596(blood coagulation)
Calcr	ENSMUSG00000023964	protein_coding	-	chr6:3685676-3764713	0.731013	0	inf	inf	0.00015	0.0534682	up	12311	Clr	MGI:MGI:101950|Ensembl:ENSMUSG00000023964|Vega:OTTMUSG00000035628	6	6 A1|6 1.81 cM	calcitonin receptor	mmu04080(Neuroactive ligand-receptor interaction)//mmu04380(Osteoclast differentiation)	GO:0005886(plasma membrane)//GO:0005929(cilium)//GO:0043005(neuron projection)//GO:0016020(membrane)//GO:0001669(acrosomal vesicle)//GO:0030424(axon)//GO:0016021(integral component of membrane)//GO:0043025(neuronal cell body)	GO:0032841(calcitonin binding)//GO:0004872(receptor activity)//GO:0004871(signal transducer activity)//GO:0004948(calcitonin receptor activity)//GO:0004930(G-protein coupled receptor activity)//GO:0004888(transmembrane signaling receptor activity)//GO:0008565(protein transporter activity)	GO:0030316(osteoclast differentiation)//GO:0007189(adenylate cyclase-activating G-protein coupled receptor signaling pathway)//GO:0015031(protein transport)//GO:0043488(regulation of mRNA stability)//GO:0045124(regulation of bone resorption)//GO:0007204(positive regulation of cytosolic calcium ion concentration)//GO:0045762(positive regulation of adenylate cyclase activity)//GO:0031623(receptor i…
Guca1b	ENSMUSG00000023979	protein_coding	+	chr17:47385392-47392967	0.116214	0	inf	inf	1	1	up	107477	BC018258|GCAP2	MGI:MGI:1194489|Ensembl:ENSMUSG00000023979|Vega:OTTMUSG00000031580	17	17|17 C	guanylate cyclase activator 1B	mmu04744(Phototransduction)	GO:0016020(membrane)//GO:0005886(plasma membrane)//GO:0001750(photoreceptor outer segment)//GO:0001917(photoreceptor inner segment)	GO:0046872(metal ion binding)//GO:0008048(calcium sensitive guanylate cyclase activator activity)//GO:0005509(calcium ion binding)//GO:0030249(guanylate cyclase regulator activity)	GO:0050896(response to stimulus)//GO:0007602(phototransduction)//GO:0007601(visual perception)//GO:0031282(regulation of guanylate cyclase activity)
Arhgap28	ENSMUSG00000024043	protein_coding	-	chr17:67842712-68004120	0.213842	0.0968131	2.20881	1.14327	1	1	up	268970	AU044757|AW550892|E130310N06	MGI:MGI:2147003|Ensembl:ENSMUSG00000024043|Vega:OTTMUSG00000035732	17	17|17 E1.2	Rho GTPase activating protein 28		GO:0005654(nucleoplasm)//GO:0030054(cell junction)	GO:0005096(GTPase activator activity)	GO:0051497(negative regulation of stress fiber assembly)//GO:1904425(negative regulation of GTP binding)//GO:0007165(signal transduction)
Ehd3	ENSMUSG00000024065	protein_coding	+	chr17:73801246-73832093	0.259966	0	inf	inf	1	1	up	57440	Ehd2	MGI:MGI:1928900|Ensembl:ENSMUSG00000024065|Vega:OTTMUSG00000028496	17	17 E2|17 45.2 cM	EH-domain containing 3	mmu04144(Endocytosis)	GO:0005768(endosome)//GO:0005886(plasma membrane)//GO:0005929(cilium)//GO:0055038(recycling endosome membrane)//GO:0030139(endocytic vesicle)//GO:0016020(membrane)//GO:0048471(perinuclear region of cytoplasm)//GO:0042995(cell projection)//GO:0020018(ciliary pocket membrane)//GO:0043209(myelin sheath)//GO:0005737(cytoplasm)//GO:0031410(cytoplasmic vesicle)//GO:0005925(focal adhesion)	GO:0005524(ATP binding)//GO:0008289(lipid binding)//GO:0000166(nucleotide binding)//GO:0005525(GTP binding)//GO:0046872(metal ion binding)//GO:0005515(protein binding)//GO:0005509(calcium ion binding)	GO:0055117(regulation of cardiac muscle contraction)//GO:0032456(endocytic recycling)//GO:1903779(regulation of cardiac conduction)//GO:0051260(protein homooligomerization)//GO:0030030(cell projection organization)//GO:0086036(regulation of cardiac muscle cell membrane potential)//GO:0001881(receptor recycling)//GO:0042384(cilium assembly)//GO:1901387(positive regulation of voltage-gated calcium …
Xdh	ENSMUSG00000024066	protein_coding	-	chr17:73883907-73950182	23.035	11.2574	2.0462	1.03295	0.27305	0.987778	up	22436	XO|Xor|Xox-1|Xox1	MGI:MGI:98973|Ensembl:ENSMUSG00000024066	17	17 E2|17 45.25 cM	xanthine dehydrogenase	mmu00230(Purine metabolism)//mmu00232(Caffeine metabolism)//mmu00983(Drug metabolism - other enzymes)//mmu01100(Metabolic pathways)//mmu04146(Peroxisome)	GO:0016529(sarcoplasmic reticulum)//GO:0005777(peroxisome)//GO:0005576(extracellular region)//GO:0005829(cytosol)//GO:0005615(extracellular space)//GO:0005737(cytoplasm)	GO:0051537(2 iron, 2 sulfur cluster binding)//GO:0050660(flavin adenine dinucleotide binding)//GO:0004855(xanthine oxidase activity)//GO:0042803(protein homodimerization activity)//GO:0016614(oxidoreductase activity, acting on CH-OH group of donors)//GO:0016903(oxidoreductase activity, acting on the aldehyde or oxo group of donors)//GO:0016491(oxidoreductase activity)//GO:0009055(electron carrier…	GO:0010629(negative regulation of gene expression)//GO:0055114(oxidation-reduction process)//GO:0007595(lactation)//GO:0045453(bone resorption)//GO:0001937(negative regulation of endothelial cell proliferation)//GO:0045602(negative regulation of endothelial cell differentiation)//GO:1900747(negative regulation of vascular endothelial growth factor signaling pathway)//GO:1900745(positive regulatio…
Eif2ak2	ENSMUSG00000024079	protein_coding	-	chr17:78852563-78906992	176.357	86.4116	2.04091	1.02921	0.227	0.987778	up	19106	2310047A08Rik|4732414G15Rik|AI467567|AI747578|Pkr|Prkr|Tik	MGI:MGI:1353449|Ensembl:ENSMUSG00000024079|Vega:OTTMUSG00000036019	17	17 49.56 cM|17 E2	eukaryotic translation initiation factor 2-alpha kinase 2	mmu04141(Protein processing in endoplasmic reticulum)//mmu05160(Hepatitis C)//mmu05162(Measles)//mmu05164(Influenza A)//mmu05168(Herpes simplex infection)//mmu05169(Epstein-Barr virus infection)//mmu05203(Viral carcinogenesis)	GO:0016020(membrane)//GO:0005634(nucleus)//GO:0005737(cytoplasm)//GO:0048471(perinuclear region of cytoplasm)	GO:0004674(protein serine/threonine kinase activity)//GO:0004715(non-membrane spanning protein tyrosine kinase activity)//GO:0004672(protein kinase activity)//GO:0003723(RNA binding)//GO:0004694(eukaryotic translation initiation factor 2alpha kinase activity)//GO:0003725(double-stranded RNA binding)//GO:0000166(nucleotide binding)//GO:0016301(kinase activity)//GO:0044822(poly(A) RNA binding)//GO:…	GO:0010998(regulation of translational initiation by eIF2 alpha phosphorylation)//GO:0034198(cellular response to amino acid starvation)//GO:0016310(phosphorylation)//GO:0006351(transcription, DNA-templated)//GO:0008285(negative regulation of cell proliferation)//GO:0043066(negative regulation of apoptotic process)//GO:0009615(response to virus)//GO:1900225(regulation of NLRP3 inflammasome comple…
E4f1	ENSMUSG00000024137	protein_coding	-	chr17:24443778-24457101	0.793565	0.000877973	903.863	9.81996	0.0851	0.926296	up	13560	p120E4F|phi-AP3	MGI:MGI:109530|Ensembl:ENSMUSG00000024137	17	17 A3.3|17 12.39 cM	E4F transcription factor 1		GO:0005654(nucleoplasm)//GO:0005819(spindle)//GO:0005634(nucleus)//GO:0005737(cytoplasm)	GO:0070740(tubulin-glutamic acid ligase activity)//GO:0003676(nucleic acid binding)//GO:0070735(protein-glycine ligase activity)//GO:0070739(protein-glutamic acid ligase activity)//GO:0008766(UDP-N-acetylmuramoylalanyl-D-glutamyl-2,6-diaminopimelate-D-alanyl-D-alanine ligase activity)//GO:0003700(transcription factor activity, sequence-specific DNA binding)//GO:0070737(protein-glycine ligase acti…	GO:0007067(mitotic nuclear division)//GO:0051301(cell division)//GO:0006351(transcription, DNA-templated)//GO:0040008(regulation of growth)//GO:0009794(regulation of mitotic cell cycle, embryonic)//GO:0007049(cell cycle)//GO:0010564(regulation of cell cycle process)//GO:0000122(negative regulation of transcription from RNA polymerase II promoter)//GO:0006260(DNA replication)//GO:0006355(regulatio…
Meiob	ENSMUSG00000024155	protein_coding	+	chr17:24804381-24839787	1.67127	0.1027	16.2734	4.02444	0.2043	0.987778	up	75178	4930528F23Rik|MLZ-675	MGI:MGI:1922428|Ensembl:ENSMUSG00000024155	17	17|17 A3.3	meiosis specific with OB domains		GO:0005634(nucleus)//GO:0005694(chromosome)//GO:0005737(cytoplasm)	GO:0004527(exonuclease activity)//GO:0003682(chromatin binding)//GO:0044824(retroviral 3' processing activity)//GO:0008310(single-stranded DNA 3'-5' exodeoxyribonuclease activity)//GO:0003697(single-stranded DNA binding)//GO:0042578(phosphoric ester hydrolase activity)//GO:0004518(nuclease activity)//GO:0005515(protein binding)//GO:0003677(DNA binding)//GO:0016787(hydrolase activity)//GO:0043765(…	GO:0009566(fertilization)//GO:0007144(female meiosis I)//GO:0000724(double-strand break repair via homologous recombination)//GO:0007141(male meiosis I)//GO:0000712(resolution of meiotic recombination intermediates)//GO:0051321(meiotic cell cycle)//GO:0007129(synapsis)
Dusp1	ENSMUSG00000024190	protein_coding	-	chr17:26505589-26508519	14.6385	6.35272	2.30429	1.20432	0.326	0.987778	up	19252	3CH134|MKP1|Ptpn16|U19515|erp|mkp-1	MGI:MGI:105120|Ensembl:ENSMUSG00000024190|Vega:OTTMUSG00000020083	17	17 13.28 cM|17 A2-C	dual specificity phosphatase 1	mmu04010(MAPK signaling pathway)//mmu04726(Serotonergic synapse)	GO:0005634(nucleus)//GO:0005737(cytoplasm)	GO:0008138(protein tyrosine/serine/threonine phosphatase activity)//GO:0008330(protein tyrosine/threonine phosphatase activity)//GO:0017017(MAP kinase tyrosine/serine/threonine phosphatase activity)//GO:0019838(growth factor binding)//GO:0004721(phosphoprotein phosphatase activity)//GO:0016791(phosphatase activity)//GO:0016787(hydrolase activity)//GO:0004725(protein tyrosine phosphatase activity)	GO:0043065(positive regulation of apoptotic process)//GO:0016311(dephosphorylation)//GO:0001706(endoderm formation)//GO:0043407(negative regulation of MAP kinase activity)//GO:0007049(cell cycle)//GO:2000279(negative regulation of DNA biosynthetic process)//GO:0043066(negative regulation of apoptotic process)//GO:0035556(intracellular signal transduction)//GO:0070373(negative regulation of ERK1 a…
Zeb1	ENSMUSG00000024238	protein_coding	+	chr18:5449453-5775467	35.0388	5.06489	6.91798	2.79035	0.0112	0.641098	up	21417	3110032K11Rik|AREB6|BZP|MEB1|Nil2|TCF-8|Tcf18|Tcf8|Tw|ZEB|Zfhep|Zfhx1a|Zfx1a|Zfx1ha|[delta]EF1	MGI:MGI:1344313|Ensembl:ENSMUSG00000024238|Vega:OTTMUSG00000030924	18	18 4.42 cM|18 A1	zinc finger E-box binding homeobox 1	mmu05202(Transcriptional misregulation in cancer)//mmu05206(MicroRNAs in cancer)	GO:0005654(nucleoplasm)//GO:0005667(transcription factor complex)//GO:0005634(nucleus)//GO:0005737(cytoplasm)	GO:0003676(nucleic acid binding)//GO:0070888(E-box binding)//GO:0001227(transcriptional repressor activity, RNA polymerase II transcription regulatory region sequence-specific binding)//GO:0003700(transcription factor activity, sequence-specific DNA binding)//GO:0043565(sequence-specific DNA binding)//GO:0003682(chromatin binding)//GO:0008134(transcription factor binding)//GO:0046872(metal ion bi…	GO:0033081(regulation of T cell differentiation in thymus)//GO:0048752(semicircular canal morphogenesis)//GO:0071230(cellular response to amino acid stimulus)//GO:0006351(transcription, DNA-templated)//GO:0017015(regulation of transforming growth factor beta receptor signaling pathway)//GO:0008285(negative regulation of cell proliferation)//GO:0000122(negative regulation of transcription from RNA…
Map4k3	ENSMUSG00000024242	protein_coding	-	chr17:80580511-80728093	28.1811	11.715	2.40556	1.26637	0.2052	0.987778	up	225028	4833416M01Rik|4833416M07Rik|9530052P13Rik|Glk|MAPKKKK3|MEKKK 3|MEKKK3|RAB8IPL1	MGI:MGI:2154405|Ensembl:ENSMUSG00000024242	17	17|17 E3	mitogen-activated protein kinase kinase kinase kinase 3	mmu04010(MAPK signaling pathway)	GO:0005622(intracellular)//GO:0005737(cytoplasm)	GO:0004674(protein serine/threonine kinase activity)//GO:0004702(receptor signaling protein serine/threonine kinase activity)//GO:0004672(protein kinase activity)//GO:0008349(MAP kinase kinase kinase kinase activity)//GO:0000166(nucleotide binding)//GO:0016301(kinase activity)//GO:0005515(protein binding)//GO:0005524(ATP binding)//GO:0016740(transferase activity)	GO:0016310(phosphorylation)//GO:0006468(protein phosphorylation)//GO:0034612(response to tumor necrosis factor)//GO:0009411(response to UV)//GO:0035556(intracellular signal transduction)
Zscan30	ENSMUSG00000024274	protein_coding	-	chr18:23965742-23987226	0.75036	0	inf	inf	0.23165	0.987778	up	328918	C230097I24Rik|Gm754|Zfp397os	MGI:MGI:2685600|Ensembl:ENSMUSG00000024274	18	18|18 A2	zinc finger and SCAN domain containing 30		GO:0005634(nucleus)	GO:0043565(sequence-specific DNA binding)//GO:0003700(transcription factor activity, sequence-specific DNA binding)
Tapbp	ENSMUSG00000024308	protein_coding	+	chr17:33915898-33929288	397.639	149.933	2.65211	1.40714	0.238	0.987778	up	21356	D17Wsu91e|TPN	MGI:MGI:1201689|Ensembl:ENSMUSG00000024308|Vega:OTTMUSG00000037070	17	17 B1|17 17.98 cM	TAP binding protein	mmu04612(Antigen processing and presentation)	GO:0016021(integral component of membrane)//GO:0005887(integral component of plasma membrane)//GO:0042825(TAP complex)//GO:0016020(membrane)//GO:0042824(MHC class I peptide loading complex)//GO:0005789(endoplasmic reticulum membrane)//GO:0000139(Golgi membrane)//GO:0005783(endoplasmic reticulum)	GO:0046979(TAP2 binding)//GO:0005515(protein binding)//GO:0046978(TAP1 binding)	GO:0006952(defense response)//GO:0002479(antigen processing and presentation of exogenous peptide antigen via MHC class I, TAP-dependent)//GO:0050823(peptide antigen stabilization)//GO:0019885(antigen processing and presentation of endogenous peptide antigen via MHC class I)//GO:0061635(regulation of protein complex stability)//GO:0010468(regulation of gene expression)
Psmb8	ENSMUSG00000024338	protein_coding	+	chr17:34197720-34216321	201.96	74.2341	2.72057	1.44391	0.4287	0.987778	up	16913	Lmp-7|Lmp7	MGI:MGI:1346527|Ensembl:ENSMUSG00000024338|Vega:OTTMUSG00000037118	17	17 B1|17 17.98 cM	proteasome (prosome, macropain) subunit, beta type 8 (large multifunctional peptidase 7)	mmu03050(Proteasome)	GO:0070062(extracellular exosome)//GO:1990111(spermatoproteasome complex)//GO:0005839(proteasome core complex)//GO:0000502(proteasome complex)//GO:0005634(nucleus)//GO:0005737(cytoplasm)	GO:0008233(peptidase activity)//GO:0004298(threonine-type endopeptidase activity)//GO:0016787(hydrolase activity)//GO:0004175(endopeptidase activity)	GO:0052548(regulation of endopeptidase activity)//GO:0002376(immune system process)//GO:0030154(cell differentiation)//GO:0019882(antigen processing and presentation)//GO:0051603(proteolysis involved in cellular protein catabolic process)//GO:0006508(proteolysis)//GO:0045444(fat cell differentiation)
Tap2	ENSMUSG00000024339	protein_coding	+	chr17:34197720-34216321	39.6444	11.1899	3.5429	1.82493	0.42555	0.987778	up	21355	ABC18|AI462429|APT2|Abcb3|Ham-2|Ham2|MTP2|PSF2|RING11|Tap-2|Y1|jas	MGI:MGI:98484|Ensembl:ENSMUSG00000024339|Vega:OTTMUSG00000026436	17	17 B1|17 17.98 cM	transporter 2, ATP-binding cassette, sub-family B (MDR/TAP)	mmu02010(ABC transporters)//mmu04145(Phagosome)//mmu04612(Antigen processing and presentation)//mmu05168(Herpes simplex infection)//mmu05340(Primary immunodeficiency)	GO:0016021(integral component of membrane)//GO:0042825(TAP complex)//GO:0016020(membrane)//GO:0042824(MHC class I peptide loading complex)//GO:0030176(integral component of endoplasmic reticulum membrane)//GO:0043231(intracellular membrane-bounded organelle)//GO:0005783(endoplasmic reticulum)	GO:0046978(TAP1 binding)//GO:0046980(tapasin binding)//GO:0042803(protein homodimerization activity)//GO:0005524(ATP binding)//GO:0046979(TAP2 binding)//GO:0042626(ATPase activity, coupled to transmembrane movement of substances)//GO:0042287(MHC protein binding)//GO:0043531(ADP binding)//GO:0000166(nucleotide binding)//GO:0015440(peptide-transporting ATPase activity)//GO:0016887(ATPase activity)/…	GO:0046967(cytosol to ER transport)//GO:0046968(peptide antigen transport)//GO:0002376(immune system process)//GO:0002481(antigen processing and presentation of exogenous protein antigen via MHC class Ib, TAP-dependent)//GO:0002489(antigen processing and presentation of endogenous peptide antigen via MHC class Ib via ER pathway, TAP-dependent)//GO:0055085(transmembrane transport)//GO:0002591(posi…
C2	ENSMUSG00000024371	protein_coding	-	chr17:34856373-34898265	20.9611	6.38485	3.28294	1.71499	0.35425	0.987778	up	12263	-	MGI:MGI:88226|Ensembl:ENSMUSG00000024371|Vega:OTTMUSG00000034003	17	17 B1|17 18.41 cM	complement component 2 (within H-2S)	mmu04610(Complement and coagulation cascades)//mmu05133(Pertussis)//mmu05150(Staphylococcus aureus infection)//mmu05322(Systemic lupus erythematosus)	GO:0070062(extracellular exosome)//GO:0005576(extracellular region)	GO:0008233(peptidase activity)//GO:0046872(metal ion binding)//GO:0004252(serine-type endopeptidase activity)//GO:0016787(hydrolase activity)//GO:0008236(serine-type peptidase activity)	GO:0002376(immune system process)//GO:0006958(complement activation, classical pathway)//GO:2000427(positive regulation of apoptotic cell clearance)//GO:0006508(proteolysis)//GO:0045087(innate immune response)//GO:0006956(complement activation)
Aif1	ENSMUSG00000024397	protein_coding	-	chr17:35170990-35176068	7.06925	1.98492	3.56149	1.83248	0.24785	0.987778	up	11629	AI607846|AIF-1|D17H6S50E|G1|Iba1	MGI:MGI:1343098|Ensembl:ENSMUSG00000024397|Vega:OTTMUSG00000037184	17	17 B1|17 18.59 cM	allograft inflammatory factor 1		GO:0001891(phagocytic cup)//GO:0005886(plasma membrane)//GO:0043204(perikaryon)//GO:0030027(lamellipodium)//GO:0016020(membrane)//GO:0048471(perinuclear region of cytoplasm)//GO:0042995(cell projection)//GO:0001726(ruffle)//GO:0005829(cytosol)//GO:0005884(actin filament)//GO:0005634(nucleus)//GO:0032587(ruffle membrane)//GO:0005856(cytoskeleton)//GO:0005737(cytoplasm)	GO:0005515(protein binding)//GO:0046872(metal ion binding)//GO:0003779(actin binding)//GO:0051015(actin filament binding)//GO:0005509(calcium ion binding)	GO:0010629(negative regulation of gene expression)//GO:0030041(actin filament polymerization)//GO:0014739(positive regulation of muscle hyperplasia)//GO:0042102(positive regulation of T cell proliferation)//GO:0016601(Rac protein signal transduction)//GO:0097178(ruffle assembly)//GO:2000406(positive regulation of T cell migration)//GO:0048661(positive regulation of smooth muscle cell proliferatio…
Tnf	ENSMUSG00000024401	protein_coding	-	chr17:35199380-35202007	239.627	27.9558	8.57163	3.09957	0.00265	0.374438	up	21926	DIF|TNF-a|TNF-alpha|TNFSF2|TNFalpha|Tnfa|Tnfsf1a|Tnlg1f	MGI:MGI:104798|Ensembl:ENSMUSG00000024401|Vega:OTTMUSG00000037196	17	17 B1|17 18.59 cM	tumor necrosis factor	mmu04010(MAPK signaling pathway)//mmu04060(Cytokine-cytokine receptor interaction)//mmu04064(NF-kappa B signaling pathway)//mmu04071(Sphingolipid signaling pathway)//mmu04150(mTOR signaling pathway)//mmu04210(Apoptosis)//mmu04350(TGF-beta signaling pathway)//mmu04380(Osteoclast differentiation)//mmu04612(Antigen processing and presentation)//mmu04620(Toll-like receptor signaling pathway)//mmu0462…	GO:0001891(phagocytic cup)//GO:0005886(plasma membrane)//GO:0005887(integral component of plasma membrane)//GO:0005576(extracellular region)//GO:0009986(cell surface)//GO:0055037(recycling endosome)//GO:0016020(membrane)//GO:0009897(external side of plasma membrane)//GO:0045121(membrane raft)//GO:0016021(integral component of membrane)//GO:0005622(intracellular)//GO:0005615(extracellular space)//…	GO:0002020(protease binding)//GO:0005125(cytokine activity)//GO:0042802(identical protein binding)//GO:0044212(transcription regulatory region DNA binding)//GO:0005164(tumor necrosis factor receptor binding)//GO:0005515(protein binding)	GO:0043123(positive regulation of I-kappaB kinase/NF-kappaB signaling)//GO:0006959(humoral immune response)//GO:0032800(receptor biosynthetic process)//GO:0032755(positive regulation of interleukin-6 production)//GO:0006955(immune response)//GO:0050995(negative regulation of lipid catabolic process)//GO:0031663(lipopolysaccharide-mediated signaling pathway)//GO:0071316(cellular response to nicoti…
Lta	ENSMUSG00000024402	protein_coding	-	chr17:35203164-35205351	1.76283	0.132387	13.3157	3.73506	0.21045	0.987778	up	16992	LT|LT-[a]|LT-alpha|LT[a]|LTalpha|Ltx|TNF-beta|TNFSF1|Tnfb|Tnfsf1b|Tnlg1e|hlb382	MGI:MGI:104797|Ensembl:ENSMUSG00000024402|Vega:OTTMUSG00000037197	17	17 B1|17 18.59 cM	lymphotoxin A	mmu04060(Cytokine-cytokine receptor interaction)//mmu04064(NF-kappa B signaling pathway)//mmu04668(TNF signaling pathway)//mmu04940(Type I diabetes mellitus)//mmu05166(HTLV-I infection)//mmu05168(Herpes simplex infection)	GO:0016020(membrane)//GO:0005576(extracellular region)//GO:0005615(extracellular space)	GO:0005515(protein binding)//GO:0005164(tumor necrosis factor receptor binding)//GO:0005125(cytokine activity)	GO:0060252(positive regulation of glial cell proliferation)//GO:0008284(positive regulation of cell proliferation)//GO:0044130(negative regulation of growth of symbiont in host)//GO:0032729(positive regulation of interferon-gamma production)//GO:0009987(cellular process)//GO:0008283(cell proliferation)//GO:0048147(negative regulation of fibroblast proliferation)//GO:0006959(humoral immune respons…
Atp6v1g2	ENSMUSG00000024403	protein_coding	+	chr17:35220174-35238767	1.78299	0.737411	2.41791	1.27376	0.5672	0.987778	up	66237	1500002D01Rik|Atp6g2|NG38|VAG2	MGI:MGI:1913487|Ensembl:ENSMUSG00000024403|Vega:OTTMUSG00000031451	17	17|17 B2	ATPase, H+ transporting, lysosomal V1 subunit G2	mmu00190(Oxidative phosphorylation)//mmu01100(Metabolic pathways)//mmu04145(Phagosome)//mmu04721(Synaptic vesicle cycle)//mmu04966(Collecting duct acid secretion)//mmu05323(Rheumatoid arthritis)	GO:0016471(vacuolar proton-transporting V-type ATPase complex)//GO:0030285(integral component of synaptic vesicle membrane)	GO:0016887(ATPase activity)//GO:0005515(protein binding)//GO:0008553(hydrogen-exporting ATPase activity, phosphorylative mechanism)//GO:0016820(hydrolase activity, acting on acid anhydrides, catalyzing transmembrane movement of substances)	GO:0006810(transport)//GO:0015992(proton transport)//GO:0006811(ion transport)
Mrpl27	ENSMUSG00000024414	protein_coding	+	chr11:94629766-94660089	49.9118	19.0758	2.6165	1.38764	0.49705	0.987778	up	94064	A630055F16Rik|D11Moh47|D18Ertd643e	MGI:MGI:2137224|Ensembl:ENSMUSG00000024414|Vega:OTTMUSG00000002021	11	11 D|11 58.9 cM	mitochondrial ribosomal protein L27	mmu03010(Ribosome)	GO:0030529(intracellular ribonucleoprotein complex)//GO:0005622(intracellular)//GO:0005739(mitochondrion)//GO:0005840(ribosome)//GO:0005762(mitochondrial large ribosomal subunit)	GO:0044822(poly(A) RNA binding)//GO:0003735(structural constituent of ribosome)	GO:0006412(translation)
Ttc39c	ENSMUSG00000024424	protein_coding	+	chr18:12599925-12737050	19.4541	4.16317	4.67291	2.22432	0.09835	0.949617	up	72747	1700008N02Rik|2810439F02Rik	MGI:MGI:1919997|Ensembl:ENSMUSG00000024424|Vega:OTTMUSG00000028186	18	18|18 A2	tetratricopeptide repeat domain 39C		GO:0005575(cellular_component)	GO:0003674(molecular_function)	GO:0008150(biological_process)
Nr3c1	ENSMUSG00000024431	protein_coding	-	chr18:39410544-39492276	69.7012	31.1936	2.23447	1.15993	0.1938	0.987778	up	14815	GR|Grl-1|Grl1	MGI:MGI:95824|Ensembl:ENSMUSG00000024431|Vega:OTTMUSG00000023975	18	18 B3|18 21.09 cM	nuclear receptor subfamily 3, group C, member 1	mmu04080(Neuroactive ligand-receptor interaction)	GO:0043005(neuron projection)//GO:0016020(membrane)//GO:0043234(protein complex)//GO:0005829(cytosol)//GO:0014069(postsynaptic density)//GO:0005739(mitochondrion)//GO:0005654(nucleoplasm)//GO:0005622(intracellular)//GO:0043197(dendritic spine)//GO:0005634(nucleus)//GO:0005856(cytoskeleton)//GO:0005737(cytoplasm)	GO:0008289(lipid binding)//GO:0003700(transcription factor activity, sequence-specific DNA binding)//GO:0000978(RNA polymerase II core promoter proximal region sequence-specific DNA binding)//GO:0001012(RNA polymerase II regulatory region DNA binding)//GO:0008134(transcription factor binding)//GO:0051879(Hsp90 protein binding)//GO:0046983(protein dimerization activity)//GO:0003713(transcription c…	GO:0016568(chromatin modification)//GO:0048096(chromatin-mediated maintenance of transcription)//GO:0042711(maternal behavior)//GO:0043402(glucocorticoid mediated signaling pathway)//GO:0031946(regulation of glucocorticoid biosynthetic process)//GO:0043401(steroid hormone mediated signaling pathway)//GO:1900170(negative regulation of glucocorticoid mediated signaling pathway)//GO:0006351(transcri…
4833403I15Rik	ENSMUSG00000024481	protein_coding	+	chr18:46850038-46905446	0.108769	0	inf	inf	1	1	up
Dpysl3	ENSMUSG00000024501	protein_coding	-	chr18:43320978-43438286	0.820872	0.215746	3.8048	1.92782	0.3188	0.987778	up	22240	CRMP-4|DRP-3|TUC4|ULIP-1|Ulip|Ulip1	MGI:MGI:1349762|Ensembl:ENSMUSG00000024501|Vega:OTTMUSG00000029636	18	18|18 B3	dihydropyrimidinase-like 3		GO:0030027(lamellipodium)//GO:0042995(cell projection)//GO:0005829(cytosol)//GO:0031941(filamentous actin)//GO:0030426(growth cone)//GO:0070382(exocytic vesicle)//GO:0044297(cell body)//GO:0005615(extracellular space)//GO:0005737(cytoplasm)	GO:0035374(chondroitin sulfate binding)//GO:0031005(filamin binding)//GO:0017124(SH3 domain binding)//GO:0051219(phosphoprotein binding)//GO:0005515(protein binding)//GO:0016810(hydrolase activity, acting on carbon-nitrogen (but not peptide) bonds)//GO:0016787(hydrolase activity)	GO:0010976(positive regulation of neuron projection development)//GO:0051260(protein homooligomerization)//GO:0030336(negative regulation of cell migration)//GO:0010977(negative regulation of neuron projection development)//GO:0051764(actin crosslink formation)//GO:0051017(actin filament bundle assembly)//GO:0051491(positive regulation of filopodium assembly)//GO:0007399(nervous system developmen…
Rax	ENSMUSG00000024518	protein_coding	-	chr18:65934638-65940447	0.290321	0	inf	inf	1	1	up	19434	7530406A22Rik|E130303K03Rik|Rx|ey-1|ey1	MGI:MGI:109632|Ensembl:ENSMUSG00000024518	18	18 E1|18 39.03 cM	retina and anterior neural fold homeobox		GO:0005634(nucleus)	GO:0001077(transcriptional activator activity, RNA polymerase II core promoter proximal region sequence-specific binding)//GO:0043565(sequence-specific DNA binding)//GO:0000978(RNA polymerase II core promoter proximal region sequence-specific DNA binding)//GO:0003677(DNA binding)//GO:0003700(transcription factor activity, sequence-specific DNA binding)	GO:0021854(hypothalamus development)//GO:0045944(positive regulation of transcription from RNA polymerase II promoter)//GO:0007420(brain development)//GO:0060173(limb development)//GO:0006351(transcription, DNA-templated)//GO:0006366(transcription from RNA polymerase II promoter)//GO:0007275(multicellular organism development)//GO:0007601(visual perception)//GO:0043010(camera-type eye development…
Lox	ENSMUSG00000024529	protein_coding	-	chr18:52516068-52577325	40.8528	5.60676	7.28637	2.8652	0.0336	0.766403	up	16948	AI893619|TSC-160|rrg	MGI:MGI:96817|Ensembl:ENSMUSG00000024529	18	18 D1|18 28.22 cM	lysyl oxidase		GO:0005578(proteinaceous extracellular matrix)//GO:0005634(nucleus)//GO:0005581(collagen trimer)//GO:0005576(extracellular region)	GO:0005507(copper ion binding)//GO:0016641(oxidoreductase activity, acting on the CH-NH2 group of donors, oxygen as acceptor)//GO:0016491(oxidoreductase activity)//GO:0004720(protein-lysine 6-oxidase activity)//GO:0046872(metal ion binding)//GO:0005515(protein binding)	GO:0048251(elastic fiber assembly)//GO:0055114(oxidation-reduction process)//GO:0007507(heart development)//GO:0035904(aorta development)//GO:0001568(blood vessel development)//GO:0009725(response to hormone)//GO:0048545(response to steroid hormone)//GO:0030199(collagen fibril organization)//GO:0042060(wound healing)//GO:0030324(lung development)
Pdgfrb	ENSMUSG00000024620	protein_coding	+	chr18:61045149-61085061	0.924251	0.0666089	13.8758	3.7945	0.05605	0.849298	up	18596	AI528809|CD140b|PDGFR-1|Pdgfr	MGI:MGI:97531|Ensembl:ENSMUSG00000024620|Vega:OTTMUSG00000014920	18	18 E1|18 34.41 cM	platelet derived growth factor receptor, beta polypeptide	mmu04010(MAPK signaling pathway)//mmu04014(Ras signaling pathway)//mmu04015(Rap1 signaling pathway)//mmu04020(Calcium signaling pathway)//mmu04060(Cytokine-cytokine receptor interaction)//mmu04072(Phospholipase D signaling pathway)//mmu04151(PI3K-Akt signaling pathway)//mmu04510(Focal adhesion)//mmu04540(Gap junction)//mmu04810(Regulation of actin cytoskeleton)//mmu05166(HTLV-I infection)//mmu052…	GO:0005764(lysosome)//GO:0031226(intrinsic component of plasma membrane)//GO:0009986(cell surface)//GO:0016020(membrane)//GO:0005886(plasma membrane)//GO:0070062(extracellular exosome)//GO:0005737(cytoplasm)//GO:0031410(cytoplasmic vesicle)//GO:0016021(integral component of membrane)//GO:0005634(nucleus)//GO:0016324(apical plasma membrane)//GO:0005925(focal adhesion)	GO:0043548(phosphatidylinositol 3-kinase binding)//GO:0038085(vascular endothelial growth factor binding)//GO:0004713(protein tyrosine kinase activity)//GO:0019901(protein kinase binding)//GO:0004672(protein kinase activity)//GO:0004871(signal transducer activity)//GO:0004714(transmembrane receptor protein tyrosine kinase activity)//GO:0005019(platelet-derived growth factor beta-receptor activity…	GO:0035441(cell migration involved in vasculogenesis)//GO:0061298(retina vasculature development in camera-type eye)//GO:0007169(transmembrane receptor protein tyrosine kinase signaling pathway)//GO:0016310(phosphorylation)//GO:0072262(metanephric glomerular mesangial cell proliferation involved in metanephros development)//GO:0071670(smooth muscle cell chemotaxis)//GO:0016477(cell migration)//GO…
Ms4a7	ENSMUSG00000024672	protein_coding	-	chr19:11321038-11336146	38.6397	6.45035	5.99035	2.58264	0.02705	0.755824	up	109225	9130422I10Rik|A430103C15Rik|CD20l4|CFFMA	MGI:MGI:1918846|Ensembl:ENSMUSG00000024672|Vega:OTTMUSG00000028835	19	19|19 A	membrane-spanning 4-domains, subfamily A, member 7		GO:0005575(cellular_component)	GO:0003674(molecular_function)	GO:0008150(biological_process)
Ms4a4c	ENSMUSG00000024675	protein_coding	+	chr19:11404769-11427246	1494.09	14.1436	105.638	6.72298	0.00115	0.254037	up	64380	5830413L19Rik|AI449185|Ms4a9	MGI:MGI:1927656|Ensembl:ENSMUSG00000024675|Vega:OTTMUSG00000028265	19	19|19 A	membrane-spanning 4-domains, subfamily A, member 4C		GO:0005575(cellular_component)	GO:0003674(molecular_function)	GO:0008150(biological_process)
Ms4a6b	ENSMUSG00000024677	protein_coding	+	chr19:11516511-11531256	32.9806	3.22509	10.2262	3.3542	0.0369	0.7842	up	69774	1810027D10Rik	MGI:MGI:1917024|Ensembl:ENSMUSG00000024677|Vega:OTTMUSG00000034785	19	-	membrane-spanning 4-domains, subfamily A, member 6B		GO:0016020(membrane)//GO:0016021(integral component of membrane)//GO:0005575(cellular_component)	GO:0003674(molecular_function)	GO:0008150(biological_process)
Ms4a6d	ENSMUSG00000024679	protein_coding	-	chr19:11586603-11604849	719.479	107.287	6.70613	2.74548	0.01485	0.65793	up	68774	1110058E16Rik|AI447446|Ms4a11	MGI:MGI:1916024|Ensembl:ENSMUSG00000024679|Vega:OTTMUSG00000033443	19	19|19 A	membrane-spanning 4-domains, subfamily A, member 6D		GO:0016020(membrane)//GO:0016021(integral component of membrane)//GO:0005575(cellular_component)	GO:0003674(molecular_function)	GO:0008150(biological_process)
Trpm6	ENSMUSG00000024727	protein_coding	+	chr19:18749982-18892511	0.395998	0	inf	inf	1	1	up	225997	CHAK2|TRPM6/CHAK2	MGI:MGI:2675603|Ensembl:ENSMUSG00000024727	19	19|19 B	transient receptor potential cation channel, subfamily M, member 6	mmu04978(Mineral absorption)	GO:0016020(membrane)//GO:0005886(plasma membrane)//GO:0031526(brush border membrane)//GO:0016021(integral component of membrane)//GO:0016324(apical plasma membrane)	GO:0004674(protein serine/threonine kinase activity)//GO:0005524(ATP binding)//GO:0005261(cation channel activity)//GO:0005216(ion channel activity)//GO:0000166(nucleotide binding)//GO:0016301(kinase activity)//GO:0005262(calcium channel activity)//GO:0046872(metal ion binding)//GO:0016740(transferase activity)	GO:0030001(metal ion transport)//GO:0016310(phosphorylation)//GO:0009636(response to toxic substance)//GO:0006468(protein phosphorylation)//GO:0051262(protein tetramerization)//GO:0006812(cation transport)//GO:0006816(calcium ion transport)//GO:0055085(transmembrane transport)//GO:0006810(transport)//GO:0070588(calcium ion transmembrane transport)//GO:0006811(ion transport)
Slc15a3	ENSMUSG00000024737	protein_coding	+	chr19:10839726-10869940	594.585	101.492	5.85845	2.55052	0.04305	0.79799	up	65221	Ci1|cI-1	MGI:MGI:1929691|Ensembl:ENSMUSG00000024737|Vega:OTTMUSG00000028260	19	19|19 B	solute carrier family 15, member 3		GO:0005765(lysosomal membrane)//GO:0016020(membrane)//GO:0005764(lysosome)//GO:0016021(integral component of membrane)//GO:0043231(intracellular membrane-bounded organelle)	GO:0005215(transporter activity)//GO:0015293(symporter activity)	GO:0015833(peptide transport)//GO:0006810(transport)//GO:0015031(protein transport)//GO:0006857(oligopeptide transport)
Syt7	ENSMUSG00000024743	protein_coding	+	chr19:10389089-10453181	2.81043	0.652464	4.30741	2.10682	0.1813	0.987778	up	54525	AI851541|B230112P13Rik	MGI:MGI:1859545|Ensembl:ENSMUSG00000024743	19	19|19 B	synaptotagmin VII		GO:0005886(plasma membrane)//GO:0070062(extracellular exosome)//GO:0016020(membrane)//GO:0005764(lysosome)//GO:0005777(peroxisome)//GO:0045202(synapse)//GO:0008021(synaptic vesicle)//GO:0030054(cell junction)//GO:0016021(integral component of membrane)//GO:0031410(cytoplasmic vesicle)//GO:0042734(presynaptic membrane)//GO:0032009(early phagosome)	GO:0005546(phosphatidylinositol-4,5-bisphosphate binding)//GO:0005516(calmodulin binding)//GO:0019905(syntaxin binding)//GO:0005544(calcium-dependent phospholipid binding)//GO:0046872(metal ion binding)//GO:0005515(protein binding)//GO:0030276(clathrin binding)//GO:0005509(calcium ion binding)	GO:0050796(regulation of insulin secretion)//GO:0001778(plasma membrane repair)//GO:1990927(calcium ion regulated lysosome exocytosis)//GO:0006887(exocytosis)//GO:0090119(vesicle-mediated cholesterol transport)//GO:0006909(phagocytosis)//GO:0048791(calcium ion-regulated exocytosis of neurotransmitter)//GO:0017158(regulation of calcium ion-dependent exocytosis)//GO:0050764(regulation of phagocytos…
Tmem2	ENSMUSG00000024754	protein_coding	+	chr19:21778341-21858327	54.0805	14.6912	3.68116	1.88016	0.07045	0.904653	up	83921	-	MGI:MGI:1890373|Ensembl:ENSMUSG00000024754	19	19|19 B	transmembrane protein 2		GO:0016020(membrane)//GO:0016021(integral component of membrane)//GO:0070062(extracellular exosome)	GO:0003674(molecular_function)	GO:0007275(multicellular organism development)//GO:0008150(biological_process)
Lipn	ENSMUSG00000024770	protein_coding	+	chr19:34008253-34481546	47.5023	12.9521	3.66753	1.87481	0.39165	0.987778	up	70166	2210418G03Rik|Lipl4	MGI:MGI:1917416|Ensembl:ENSMUSG00000024770|Vega:OTTMUSG00000029762	19	19|19 C1	lipase, family member N		GO:0005575(cellular_component)//GO:0005576(extracellular region)	GO:0043907(Cys-tRNA(Pro) hydrolase activity)//GO:0080031(methyl salicylate esterase activity)//GO:0050253(retinyl-palmitate esterase activity)//GO:0016788(hydrolase activity, acting on ester bonds)//GO:0043906(Ala-tRNA(Pro) hydrolase activity)//GO:0018732(sulfolactone hydrolase activity)//GO:0080032(methyl jasmonate esterase activity)//GO:0016787(hydrolase activity)//GO:0003674(molecular_function…	GO:0006629(lipid metabolic process)//GO:0016042(lipid catabolic process)//GO:0008150(biological_process)
Ehd1	ENSMUSG00000024772	protein_coding	+	chr19:5590099-6300096	99.6452	41.523	2.39976	1.26289	0.5365	0.987778	up	13660	AA409636|Past1|RME-1	MGI:MGI:1341878|Ensembl:ENSMUSG00000024772|Vega:OTTMUSG00000018621	19	19 A|19 4.4 cM	EH-domain containing 1	mmu04144(Endocytosis)	GO:0005768(endosome)//GO:0005886(plasma membrane)//GO:0005929(cilium)//GO:0055038(recycling endosome membrane)//GO:0020018(ciliary pocket membrane)//GO:0005811(lipid particle)//GO:0016020(membrane)//GO:0048471(perinuclear region of cytoplasm)//GO:0042995(cell projection)//GO:0031095(platelet dense tubular network membrane)//GO:0010008(endosome membrane)//GO:0030139(endocytic vesicle)//GO:0043209(…	GO:0017137(Rab GTPase binding)//GO:0005524(ATP binding)//GO:0000166(nucleotide binding)//GO:0005525(GTP binding)//GO:0046872(metal ion binding)//GO:0005515(protein binding)//GO:0005509(calcium ion binding)	GO:0006897(endocytosis)//GO:1990090(cellular response to nerve growth factor stimulus)//GO:0031175(neuron projection development)//GO:2001137(positive regulation of endocytic recycling)//GO:0051260(protein homooligomerization)//GO:0034383(low-density lipoprotein particle clearance)//GO:0030030(cell projection organization)//GO:0032456(endocytic recycling)//GO:1901741(positive regulation of myobla…
Fas	ENSMUSG00000024778	protein_coding	+	chr19:34008253-34481546	42.8715	7.22668	5.93238	2.56861	0.4862	0.987778	up	14102	AI196731|APO1|APT1|CD95|TNFR6|Tnfrsf6|lpr	MGI:MGI:95484|Ensembl:ENSMUSG00000024778	19	19 C1|19 29.48 cM	Fas (TNF receptor superfamily member 6)	mmu04010(MAPK signaling pathway)//mmu04060(Cytokine-cytokine receptor interaction)//mmu04115(p53 signaling pathway)//mmu04210(Apoptosis)//mmu04650(Natural killer cell mediated cytotoxicity)//mmu04668(TNF signaling pathway)//mmu04932(Non-alcoholic fatty liver disease (NAFLD))//mmu04940(Type I diabetes mellitus)//mmu05010(Alzheimer's disease)//mmu05142(Chagas disease (American trypanosomiasis))//mm…	GO:0042383(sarcolemma)//GO:0005886(plasma membrane)//GO:0005887(integral component of plasma membrane)//GO:0005576(extracellular region)//GO:0009986(cell surface)//GO:0043005(neuron projection)//GO:0016020(membrane)//GO:0043025(neuronal cell body)//GO:0048471(perinuclear region of cytoplasm)//GO:0009897(external side of plasma membrane)//GO:0031265(CD95 death-inducing signaling complex)//GO:00312…	GO:0019900(kinase binding)//GO:0002020(protease binding)//GO:0032403(protein complex binding)//GO:0005031(tumor necrosis factor-activated receptor activity)//GO:0042802(identical protein binding)//GO:0004888(transmembrane signaling receptor activity)//GO:0005515(protein binding)	GO:0097527(necroptotic signaling pathway)//GO:0045637(regulation of myeloid cell differentiation)//GO:0097049(motor neuron apoptotic process)//GO:0071285(cellular response to lithium ion)//GO:0051260(protein homooligomerization)//GO:2001238(positive regulation of extrinsic apoptotic signaling pathway)//GO:0010942(positive regulation of cell death)//GO:0043281(regulation of cysteine-type endopepti…
Gpha2	ENSMUSG00000024784	protein_coding	+	chr19:5590099-6300096	0.129119	0	inf	inf	1	1	up	170458	GPA2|zsig51	MGI:MGI:2156541|Ensembl:ENSMUSG00000024784|Vega:OTTMUSG00000018609	19	19|19 A	glycoprotein hormone alpha 2		GO:0005576(extracellular region)	GO:0003674(molecular_function)//GO:0005179(hormone activity)	GO:1903955(positive regulation of protein targeting to mitochondrion)
1700123I01Rik	ENSMUSG00000024786	protein_coding	+	chr19:5590099-6300096	0.763337	0.101455	7.52395	2.91149	0.2976	0.987778	up
Jak2	ENSMUSG00000024789	protein_coding	+	chr19:29251827-29313080	184.072	19.9015	9.24914	3.20932	0.0201	0.714714	up	16452	Fd17	MGI:MGI:96629|Ensembl:ENSMUSG00000024789	19	19 C1|19 23.73 cM	Janus kinase 2	mmu04062(Chemokine signaling pathway)//mmu04151(PI3K-Akt signaling pathway)//mmu04550(Signaling pathways regulating pluripotency of stem cells)//mmu04630(Jak-STAT signaling pathway)//mmu04725(Cholinergic synapse)//mmu04917(Prolactin signaling pathway)//mmu04920(Adipocytokine signaling pathway)//mmu04933(AGE-RAGE signaling pathway in diabetic complications)//mmu05140(Leishmaniasis)//mmu05145(Toxop…	GO:0005901(caveola)//GO:0016020(membrane)//GO:0005829(cytosol)//GO:0016363(nuclear matrix)//GO:0045121(membrane raft)//GO:0005634(nucleus)//GO:0031234(extrinsic component of cytoplasmic side of plasma membrane)//GO:0005856(cytoskeleton)//GO:0005737(cytoplasm)	GO:0004713(protein tyrosine kinase activity)//GO:0004672(protein kinase activity)//GO:0016301(kinase activity)//GO:0051428(peptide hormone receptor binding)//GO:0035401(histone kinase activity (H3-Y41 specific))//GO:0008022(protein C-terminus binding)//GO:0042169(SH2 domain binding)//GO:0005524(ATP binding)//GO:0016740(transferase activity)//GO:0005131(growth hormone receptor binding)//GO:0031702…	GO:0042523(positive regulation of tyrosine phosphorylation of Stat5 protein)//GO:0050727(regulation of inflammatory response)//GO:0061180(mammary gland epithelium development)//GO:0042977(activation of JAK2 kinase activity)//GO:0007167(enzyme linked receptor protein signaling pathway)//GO:0048008(platelet-derived growth factor receptor signaling pathway)//GO:0030155(regulation of cell adhesion)//…
Htr7	ENSMUSG00000024798	protein_coding	-	chr19:35958733-36057507	0.561442	0.028501	19.6991	4.30006	0.11865	0.967352	up	15566	5-HT7	MGI:MGI:99841|Ensembl:ENSMUSG00000024798|Vega:OTTMUSG00000035906	19	19 C2|19 30.3 cM	5-hydroxytryptamine (serotonin) receptor 7	mmu04014(Ras signaling pathway)//mmu04020(Calcium signaling pathway)//mmu04080(Neuroactive ligand-receptor interaction)//mmu04726(Serotonergic synapse)	GO:0043679(axon terminus)//GO:0005886(plasma membrane)//GO:0005791(rough endoplasmic reticulum)//GO:0016020(membrane)//GO:0030425(dendrite)//GO:0016021(integral component of membrane)//GO:0008021(synaptic vesicle)//GO:0043025(neuronal cell body)	GO:0004871(signal transducer activity)//GO:0004930(G-protein coupled receptor activity)//GO:0030594(neurotransmitter receptor activity)//GO:0004993(G-protein coupled serotonin receptor activity)	GO:0010976(positive regulation of neuron projection development)//GO:0014832(urinary bladder smooth muscle contraction)//GO:0060291(long-term synaptic potentiation)//GO:0007210(serotonin receptor signaling pathway)//GO:0042310(vasoconstriction)//GO:0007186(G-protein coupled receptor signaling pathway)//GO:0071542(dopaminergic neuron differentiation)//GO:0051412(response to corticosterone)//GO:000…
Pcgf5	ENSMUSG00000024805	protein_coding	+	chr19:36379066-36456192	26.2757	8.65548	3.03572	1.60204	0.1903	0.987778	up	76073	0610009F02Rik|1110054A01Rik|5830406C17Rik|5830443C21Rik|9530023M17Rik|AI324127	MGI:MGI:1923505|Ensembl:ENSMUSG00000024805	19	19|19 C2	polycomb group ring finger 5	mmu04550(Signaling pathways regulating pluripotency of stem cells)	GO:0005730(nucleolus)//GO:0031519(PcG protein complex)//GO:0005634(nucleus)//GO:0005813(centrosome)	GO:0003674(molecular_function)//GO:0008270(zinc ion binding)//GO:0046872(metal ion binding)	GO:0006351(transcription, DNA-templated)//GO:0006355(regulation of transcription, DNA-templated)//GO:0045944(positive regulation of transcription from RNA polymerase II promoter)
Il33	ENSMUSG00000024810	protein_coding	+	chr19:29925113-29960718	1.93449	0.237585	8.14232	3.02544	0.0509	0.841522	up	77125	9230117N10Rik|Il-33|Il1f11|NF-HEV	MGI:MGI:1924375|Ensembl:ENSMUSG00000024810|Vega:OTTMUSG00000028342	19	19|19 C2	interleukin 33	mmu04623(Cytosolic DNA-sensing pathway)//mmu05164(Influenza A)	GO:0005634(nucleus)//GO:0005576(extracellular region)//GO:0005615(extracellular space)//GO:0031410(cytoplasmic vesicle)//GO:0005694(chromosome)	GO:0005125(cytokine activity)	GO:0002281(macrophage activation involved in immune response)//GO:0090197(positive regulation of chemokine secretion)//GO:0010628(positive regulation of gene expression)//GO:0032755(positive regulation of interleukin-6 production)//GO:0043032(positive regulation of macrophage activation)//GO:0051024(positive regulation of immunoglobulin secretion)//GO:0006351(transcription, DNA-templated)//GO:009…
Trpd52l3	ENSMUSG00000024815	protein_coding	+	chr19:30003789-30006020	0.102831	0	inf	inf	1	1	up	66745	4931412G03Rik	MGI:MGI:1913995|Ensembl:ENSMUSG00000024815	19	19|19 C2	tumor protein D52-like 3		GO:0005575(cellular_component)	GO:0003674(molecular_function)	GO:0008150(biological_process)
Gldc	ENSMUSG00000024827	protein_coding	-	chr19:30098448-30175418	0.241245	0.0561837	4.29387	2.10228	1	1	up	104174	D030049L12Rik|D19Wsu57e	MGI:MGI:1341155|Ensembl:ENSMUSG00000024827	19	19 24.87 cM|19 C	glycine decarboxylase	mmu00260(Glycine, serine and threonine metabolism)//mmu00630(Glyoxylate and dicarboxylate metabolism)//mmu01100(Metabolic pathways)//mmu01200(Carbon metabolism)	GO:0005960(glycine cleavage complex)//GO:0005739(mitochondrion)//GO:0005886(plasma membrane)//GO:0005634(nucleus)	GO:0016491(oxidoreductase activity)//GO:0042803(protein homodimerization activity)//GO:0030170(pyridoxal phosphate binding)//GO:0019899(enzyme binding)//GO:0016594(glycine binding)//GO:0016829(lyase activity)//GO:0003824(catalytic activity)//GO:0046983(protein dimerization activity)//GO:0004375(glycine dehydrogenase (decarboxylating) activity)	GO:0055114(oxidation-reduction process)//GO:0006546(glycine catabolic process)//GO:0019464(glycine decarboxylation via glycine cleavage system)//GO:0006520(cellular amino acid metabolic process)//GO:0006544(glycine metabolic process)
Acy3	ENSMUSG00000024866	protein_coding	+	chr19:3986660-3990007	0.23097	0	inf	inf	1	1	up	71670	0610006H10Rik|AA3|AAIII|AW107362|Acy-3|HCBP1	MGI:MGI:1918920|Ensembl:ENSMUSG00000024866	19	19|19 A	aspartoacylase (aminoacylase) 3		GO:0016020(membrane)//GO:0005886(plasma membrane)//GO:0070062(extracellular exosome)//GO:0016324(apical plasma membrane)//GO:0005737(cytoplasm)	GO:0046872(metal ion binding)//GO:0042802(identical protein binding)//GO:0016788(hydrolase activity, acting on ester bonds)//GO:0004046(aminoacylase activity)//GO:0016811(hydrolase activity, acting on carbon-nitrogen (but not peptide) bonds, in linear amides)//GO:0005515(protein binding)//GO:0016787(hydrolase activity)	GO:0008152(metabolic process)
Cbwd1	ENSMUSG00000024878	protein_coding	-	chr19:24919915-24961616	12.7436	3.06383	4.15936	2.05636	0.22365	0.987778	up	226043	AV349248|BC018472	MGI:MGI:2385089|Ensembl:ENSMUSG00000024878	19	19|19 B	COBW domain containing 1		GO:0005575(cellular_component)	GO:0005524(ATP binding)//GO:0000166(nucleotide binding)//GO:0003674(molecular_function)	GO:0008150(biological_process)
Asah2	ENSMUSG00000024887	protein_coding	-	chr19:31984653-32061469	12.8099	4.26872	3.00089	1.58539	0.1338	0.973339	up	54447	AI585898	MGI:MGI:1859310|Ensembl:ENSMUSG00000024887	19	19|19 C3	N-acylsphingosine amidohydrolase 2	mmu00600(Sphingolipid metabolism)//mmu01100(Metabolic pathways)//mmu04071(Sphingolipid signaling pathway)	GO:0016020(membrane)//GO:0005886(plasma membrane)//GO:0005739(mitochondrion)//GO:0016021(integral component of membrane)	GO:0017040(ceramidase activity)//GO:0016787(hydrolase activity)	GO:0006629(lipid metabolic process)//GO:0006915(apoptotic process)//GO:0006665(sphingolipid metabolic process)//GO:0008283(cell proliferation)//GO:0010033(response to organic substance)
Apba1	ENSMUSG00000024897	protein_coding	+	chr19:23758875-23949597	12.0444	2.11364	5.69841	2.51056	0.02455	0.736218	up	319924	6430513E09Rik|Lin-10|Mint|Mint1|Urop11|X11|X11alpha	MGI:MGI:1860297|Ensembl:ENSMUSG00000024897	19	19|19 B	amyloid beta (A4) precursor protein binding, family A, member 1		GO:0005886(plasma membrane)//GO:0016020(membrane)//GO:0043234(protein complex)//GO:0005794(Golgi apparatus)//GO:0008021(synaptic vesicle)//GO:0005634(nucleus)//GO:0043197(dendritic spine)//GO:0005737(cytoplasm)	GO:0005546(phosphatidylinositol-4,5-bisphosphate binding)//GO:0005515(protein binding)//GO:0001540(beta-amyloid binding)//GO:0032403(protein complex binding)//GO:0030165(PDZ domain binding)	GO:0014051(gamma-aminobutyric acid secretion)//GO:0035264(multicellular organism growth)//GO:0007268(chemical synaptic transmission)//GO:0001701(in utero embryonic development)//GO:0014047(glutamate secretion)//GO:0007626(locomotory behavior)//GO:0010468(regulation of gene expression)//GO:0006886(intracellular protein transport)//GO:0006461(protein complex assembly)//GO:0006810(transport)//GO:001…
Fosl1	ENSMUSG00000024912	protein_coding	+	chr19:5447702-5455945	0.48018	0.204826	2.34434	1.22918	0.54895	0.987778	up	14283	AW538199|Fra1|fra-1	MGI:MGI:107179|Ensembl:ENSMUSG00000024912	19	19 A|19 4.33 cM	fos-like antigen 1	mmu04310(Wnt signaling pathway)//mmu04380(Osteoclast differentiation)//mmu05166(HTLV-I infection)	GO:0043005(neuron projection)//GO:0043231(intracellular membrane-bounded organelle)//GO:0005634(nucleus)//GO:0042734(presynaptic membrane)//GO:0005829(cytosol)	GO:0003700(transcription factor activity, sequence-specific DNA binding)//GO:0043565(sequence-specific DNA binding)//GO:0000978(RNA polymerase II core promoter proximal region sequence-specific DNA binding)//GO:0000977(RNA polymerase II regulatory region sequence-specific DNA binding)//GO:0000982(transcription factor activity, RNA polymerase II core promoter proximal region sequence-specific bind…	GO:0060674(placenta blood vessel development)//GO:0045944(positive regulation of transcription from RNA polymerase II promoter)//GO:0043065(positive regulation of apoptotic process)//GO:0001701(in utero embryonic development)//GO:0031668(cellular response to extracellular stimulus)//GO:0007296(vitellogenesis)//GO:0008285(negative regulation of cell proliferation)//GO:0061614(pri-miRNA transcripti…
Prdx5	ENSMUSG00000024953	protein_coding	-	chr19:6906696-6921813	585.027	230.048	2.54307	1.34657	0.2765	0.987778	up	54683	AOEB166|AOPP|Pmp20|Prdx6|PrxV	MGI:MGI:1859821|Ensembl:ENSMUSG00000024953|Vega:OTTMUSG00000021180	19	19 A|19 5.08 cM	peroxiredoxin 5	mmu04146(Peroxisome)	GO:0005777(peroxisome)//GO:0070062(extracellular exosome)//GO:0031410(cytoplasmic vesicle)//GO:0048471(perinuclear region of cytoplasm)//GO:0005829(cytosol)//GO:0043231(intracellular membrane-bounded organelle)//GO:0005739(mitochondrion)//GO:0005782(peroxisomal matrix)//GO:0005634(nucleus)//GO:0005615(extracellular space)//GO:0005737(cytoplasm)	GO:0043027(cysteine-type endopeptidase inhibitor activity involved in apoptotic process)//GO:0004601(peroxidase activity)//GO:0005102(receptor binding)//GO:0016209(antioxidant activity)//GO:0016491(oxidoreductase activity)//GO:0001016(RNA polymerase III regulatory region DNA binding)//GO:0008379(thioredoxin peroxidase activity)//GO:0046983(protein dimerization activity)	GO:0055114(oxidation-reduction process)//GO:0016480(negative regulation of transcription from RNA polymerase III promoter)//GO:0006979(response to oxidative stress)//GO:0042744(hydrogen peroxide catabolic process)//GO:0034614(cellular response to reactive oxygen species)//GO:0043066(negative regulation of apoptotic process)
Hrasls5	ENSMUSG00000024973	protein_coding	+	chr19:7612540-7639642	0.240613	0	inf	inf	1	1	up	66727	1700055A14Rik|1700086E08Rik|4921526K24Rik|HRSL5|iNAT	MGI:MGI:1913977|Ensembl:ENSMUSG00000024973|Vega:OTTMUSG00000028354	19	19|19 A	HRAS-like suppressor family, member 5			GO:0019707(protein-cysteine S-acyltransferase activity)//GO:0090595(acetyl-CoA:L-lysine N6-acetyltransferase)//GO:0034919(butyryl-CoA 2-C-propionyltransferase activity)//GO:0008080(N-acetyltransferase activity)//GO:0016751(S-succinyltransferase activity)//GO:0019107(myristoyltransferase activity)//GO:0052858(peptidyl-lysine N-acetyltransferase activity, acting on acetyl phosphate as donor)//GO:00…	GO:0070292(N-acylphosphatidylethanolamine metabolic process)
Cyp26a1	ENSMUSG00000024987	protein_coding	+	chr19:37697807-37701528	0.485587	0.0652653	7.44019	2.89534	0.30635	0.987778	up	13082	Cyp26|P450RA|P450RAI|RAH	MGI:MGI:1096359|Ensembl:ENSMUSG00000024987	19	19|19 C2-C3	cytochrome P450, family 26, subfamily a, polypeptide 1	mmu00830(Retinol metabolism)//mmu01100(Metabolic pathways)	GO:0005783(endoplasmic reticulum)//GO:0016020(membrane)//GO:0043231(intracellular membrane-bounded organelle)	GO:0034870(pinacolone 5-monooxygenase activity)//GO:0018597(ammonia monooxygenase activity)//GO:0016705(oxidoreductase activity, acting on paired donors, with incorporation or reduction of molecular oxygen)//GO:0034873(thioacetamide S-oxygenase activity)//GO:0018585(fluorene oxygenase activity)//GO:0004497(monooxygenase activity)//GO:0034929(1-hydroxypyrene 7,8-monooxygenase activity)//GO:0018595…	GO:0055114(oxidation-reduction process)//GO:0034653(retinoic acid catabolic process)//GO:0014032(neural crest cell development)//GO:0009952(anterior/posterior pattern specification)//GO:0042573(retinoic acid metabolic process)//GO:0048384(retinoic acid receptor signaling pathway)//GO:0007417(central nervous system development)
Cyp2c40	ENSMUSG00000025004	protein_coding	-	chr19:39767070-39812814	0.158624	0	inf	inf	1	1	up	13099	AI265721|AI662255	MGI:MGI:1306815|Ensembl:ENSMUSG00000025004|Vega:OTTMUSG00000028294	19	19|19 C3	cytochrome P450, family 2, subfamily c, polypeptide 40	mmu00140(Steroid hormone biosynthesis)//mmu00590(Arachidonic acid metabolism)//mmu00591(Linoleic acid metabolism)//mmu00830(Retinol metabolism)//mmu01100(Metabolic pathways)//mmu04726(Serotonergic synapse)//mmu04750(Inflammatory mediator regulation of TRP channels)//mmu05204(Chemical carcinogenesis)	GO:0005783(endoplasmic reticulum)//GO:0016020(membrane)//GO:0043231(intracellular membrane-bounded organelle)	GO:0005506(iron ion binding)//GO:0046872(metal ion binding)//GO:0070330(aromatase activity)//GO:0016705(oxidoreductase activity, acting on paired donors, with incorporation or reduction of molecular oxygen)//GO:0008392(arachidonic acid epoxygenase activity)//GO:0016491(oxidoreductase activity)//GO:0004497(monooxygenase activity)//GO:0020037(heme binding)//GO:0008395(steroid hydroxylase activity)	GO:0055114(oxidation-reduction process)//GO:0019373(epoxygenase P450 pathway)
Ccnj	ENSMUSG00000025010	protein_coding	+	chr19:40831278-40848572	9.71943	4.56889	2.12731	1.08903	0.27225	0.987778	up	240665	D430039C20Rik	MGI:MGI:2443297|Ensembl:ENSMUSG00000025010|Vega:OTTMUSG00000028392	19	19|19 C3	cyclin J		GO:0005634(nucleus)//GO:0005575(cellular_component)	GO:0003674(molecular_function)	GO:0008150(biological_process)
Msr1	ENSMUSG00000025044	protein_coding	-	chr8:39581699-39642678	1012.05	492.687	2.05415	1.03854	0.47775	0.987778	up	20288	MRS-A|MSR|MSR-A|SR-AI|SR-AII|Scara1|Scvr	MGI:MGI:98257|Ensembl:ENSMUSG00000025044	8	8 A4|8 23.89 cM	macrophage scavenger receptor 1	mmu04145(Phagosome)	GO:0005886(plasma membrane)//GO:0016020(membrane)//GO:0005581(collagen trimer)//GO:0016021(integral component of membrane)//GO:0005829(cytosol)//GO:0034362(low-density lipoprotein particle)//GO:0031410(cytoplasmic vesicle)	GO:0005044(scavenger receptor activity)//GO:0030169(low-density lipoprotein particle binding)	GO:0006897(endocytosis)//GO:0006898(receptor-mediated endocytosis)//GO:0030301(cholesterol transport)//GO:0042953(lipoprotein transport)//GO:0034381(plasma lipoprotein particle clearance)//GO:0010744(positive regulation of macrophage derived foam cell differentiation)//GO:0010886(positive regulation of cholesterol storage)
Gyk	ENSMUSG00000025059	protein_coding	-	chrX:85701936-85776819	32.6939	9.45352	3.45839	1.7901	0.03825	0.790375	up
Gsto2	ENSMUSG00000025069	protein_coding	+	chr19:47736856-47919299	0.856617	0.136327	6.28355	2.65158	0.30005	0.987778	up	68214	1700020F09Rik|4930425C18Rik|GSTO 2-2	MGI:MGI:1915464|Ensembl:ENSMUSG00000025069|Vega:OTTMUSG00000028267	19	19|19 D2	glutathione S-transferase omega 2	mmu00480(Glutathione metabolism)//mmu00980(Metabolism of xenobiotics by cytochrome P450)//mmu00982(Drug metabolism - cytochrome P450)//mmu05204(Chemical carcinogenesis)	GO:0070062(extracellular exosome)//GO:0005737(cytoplasm)	GO:0045174(glutathione dehydrogenase (ascorbate) activity)//GO:0016491(oxidoreductase activity)//GO:0050610(methylarsonate reductase activity)//GO:0016740(transferase activity)//GO:0004364(glutathione transferase activity)	GO:0055114(oxidation-reduction process)//GO:0008152(metabolic process)//GO:0019852(L-ascorbic acid metabolic process)//GO:0071243(cellular response to arsenic-containing substance)//GO:0006805(xenobiotic metabolic process)//GO:0006749(glutathione metabolic process)
Casp7	ENSMUSG00000025076	protein_coding	+	chr19:56397128-56442344	106.342	31.751	3.34925	1.74384	0.08385	0.926296	up	12369	AI314680|CMH-1|ICE-IAP3|Mch3|caspase-7|mCASP-7	MGI:MGI:109383|Ensembl:ENSMUSG00000025076	19	19 D2|19 51.84 cM	caspase 7	mmu04210(Apoptosis)//mmu04668(TNF signaling pathway)//mmu04932(Non-alcoholic fatty liver disease (NAFLD))//mmu05010(Alzheimer's disease)//mmu05133(Pertussis)//mmu05134(Legionellosis)	GO:0043231(intracellular membrane-bounded organelle)//GO:0005634(nucleus)//GO:0005737(cytoplasm)//GO:0005829(cytosol)	GO:0008233(peptidase activity)//GO:0008234(cysteine-type peptidase activity)//GO:0097200(cysteine-type endopeptidase activity involved in execution phase of apoptosis)//GO:0004190(aspartic-type endopeptidase activity)//GO:0005515(protein binding)//GO:0097153(cysteine-type endopeptidase activity involved in apoptotic process)//GO:0016787(hydrolase activity)//GO:0004197(cysteine-type endopeptidase …	GO:0007507(heart development)//GO:0051402(neuron apoptotic process)//GO:0097194(execution phase of apoptosis)//GO:0016485(protein processing)//GO:0006508(proteolysis)//GO:0006915(apoptotic process)//GO:0009411(response to UV)
Sectm1a	ENSMUSG00000025165	protein_coding	-	chr11:121067406-121081220	0.397055	0.0476121	8.33938	3.05994	1	1	up	209588	BC010462	MGI:MGI:2384805|Ensembl:ENSMUSG00000025165|Vega:OTTMUSG00000004160	11	11|11 E2	secreted and transmembrane 1A		GO:0016020(membrane)//GO:0005886(plasma membrane)//GO:0070062(extracellular exosome)//GO:0005576(extracellular region)//GO:0016021(integral component of membrane)	GO:0004871(signal transducer activity)//GO:0005125(cytokine activity)	GO:0006955(immune response)//GO:0043123(positive regulation of I-kappaB kinase/NF-kappaB signaling)
Nfkb2	ENSMUSG00000025225	protein_coding	+	chr19:46303592-46327156	88.7616	19.4179	4.57113	2.19255	0.05695	0.856379	up	18034	NF-kappaB2|lyt|p49|p49/p100|p50B|p52	MGI:MGI:1099800|Ensembl:ENSMUSG00000025225	19	19 38.8 cM|19 C3-D2	nuclear factor of kappa light polypeptide gene enhancer in B cells 2, p49/p100	mmu04010(MAPK signaling pathway)//mmu04064(NF-kappa B signaling pathway)//mmu04380(Osteoclast differentiation)//mmu05134(Legionellosis)//mmu05166(HTLV-I infection)//mmu05169(Epstein-Barr virus infection)//mmu05200(Pathways in cancer)//mmu05203(Viral carcinogenesis)	GO:0033256(I-kappaB/NF-kappaB complex)//GO:0033257(Bcl3/NF-kappaB2 complex)//GO:0005829(cytosol)//GO:0005654(nucleoplasm)//GO:0005634(nucleus)//GO:0005737(cytoplasm)	GO:0000978(RNA polymerase II core promoter proximal region sequence-specific DNA binding)//GO:0003700(transcription factor activity, sequence-specific DNA binding)//GO:0000981(RNA polymerase II transcription factor activity, sequence-specific DNA binding)//GO:0003682(chromatin binding)//GO:0000977(RNA polymerase II regulatory region sequence-specific DNA binding)//GO:0001077(transcriptional activ…	GO:0007249(I-kappaB kinase/NF-kappaB signaling)//GO:0048536(spleen development)//GO:0034097(response to cytokine)//GO:0045087(innate immune response)//GO:0030198(extracellular matrix organization)//GO:0002268(follicular dendritic cell differentiation)//GO:0006351(transcription, DNA-templated)//GO:0048511(rhythmic process)//GO:0006954(inflammatory response)//GO:0045944(positive regulation of trans…
Bbs4	ENSMUSG00000025235	protein_coding	-	chr9:59321965-59353508	3.55941	1.76779	2.01348	1.00969	0.45905	0.987778	up	102774	AW537059|AW742241|D9Ertd464e	MGI:MGI:2143311|Ensembl:ENSMUSG00000025235	9	9 B|9 32.01 cM	Bardet-Biedl syndrome 4 (human)		GO:0005886(plasma membrane)//GO:0005929(cilium)//GO:0001917(photoreceptor inner segment)//GO:0034451(centriolar satellite)//GO:0016020(membrane)//GO:0034464(BBSome)//GO:0042995(cell projection)//GO:0001750(photoreceptor outer segment)//GO:0035869(ciliary transition zone)//GO:0005813(centrosome)//GO:0005814(centriole)//GO:0060170(ciliary membrane)//GO:0036064(ciliary basal body)//GO:0032391(photor…	GO:0043014(alpha-tubulin binding)//GO:0034452(dynactin binding)//GO:0048487(beta-tubulin binding)//GO:0003777(microtubule motor activity)//GO:0001103(RNA polymerase II repressing transcription factor binding)//GO:0005515(protein binding)	GO:0042384(cilium assembly)//GO:0040011(locomotion)//GO:0007286(spermatid development)//GO:0021987(cerebral cortex development)//GO:0048854(brain morphogenesis)//GO:0034454(microtubule anchoring at centrosome)//GO:0046548(retinal rod cell development)//GO:0021756(striatum development)//GO:0001895(retina homeostasis)//GO:0035058(nonmotile primary cilium assembly)//GO:0001843(neural tube closure)//…
Zfhx4	ENSMUSG00000025255	protein_coding	+	chr3:5177585-5415857	0.201112	0.0306664	6.55806	2.71327	1	1	up	80892	A930021B15|C130041O22Rik|Zfh-4|Zfh4	MGI:MGI:2137668|Ensembl:ENSMUSG00000025255|Vega:OTTMUSG00000041080	3	3|3 A1	zinc finger homeodomain 4		GO:0005634(nucleus)	GO:0043565(sequence-specific DNA binding)//GO:0003676(nucleic acid binding)//GO:0008270(zinc ion binding)//GO:0003677(DNA binding)//GO:0046872(metal ion binding)	GO:0006351(transcription, DNA-templated)//GO:0006355(regulation of transcription, DNA-templated)//GO:0008150(biological_process)
Flnb	ENSMUSG00000025278	protein_coding	+	chr14:7817956-7951588	19.0965	3.68162	5.18696	2.37489	0.043	0.79799	up	286940	AL024016|Fln-b	MGI:MGI:2446089|Ensembl:ENSMUSG00000025278|Vega:OTTMUSG00000036302	14	14|14 A1	filamin, beta	mmu04010(MAPK signaling pathway)//mmu04510(Focal adhesion)//mmu05132(Salmonella infection)//mmu05205(Proteoglycans in cancer)	GO:0005886(plasma membrane)//GO:0070062(extracellular exosome)//GO:0005903(brush border)//GO:0001725(stress fiber)//GO:0005737(cytoplasm)//GO:0005856(cytoskeleton)//GO:0005925(focal adhesion)	GO:0044822(poly(A) RNA binding)//GO:0005515(protein binding)//GO:0003779(actin binding)//GO:0042802(identical protein binding)	GO:0003382(epithelial cell morphogenesis)//GO:0030036(actin cytoskeleton organization)//GO:0030154(cell differentiation)//GO:0003334(keratinocyte development)//GO:0007519(skeletal muscle tissue development)
Itgb8	ENSMUSG00000025321	protein_coding	-	chr12:119158021-119238802	0.260603	0.0962655	2.70712	1.43676	1	1	up	320910	4832412O06Rik	MGI:MGI:1338035|Ensembl:ENSMUSG00000025321|Vega:OTTMUSG00000026449	12	12|12 F2	integrin beta 8	mmu04151(PI3K-Akt signaling pathway)//mmu04510(Focal adhesion)//mmu04512(ECM-receptor interaction)//mmu04514(Cell adhesion molecules (CAMs))//mmu04810(Regulation of actin cytoskeleton)//mmu05410(Hypertrophic cardiomyopathy (HCM))//mmu05412(Arrhythmogenic right ventricular cardiomyopathy (ARVC))//mmu05414(Dilated cardiomyopathy)	GO:0034686(integrin alphav-beta8 complex)//GO:0070062(extracellular exosome)//GO:0009986(cell surface)	GO:0005102(receptor binding)//GO:1990430(extracellular matrix protein binding)	GO:0010629(negative regulation of gene expression)//GO:0010628(positive regulation of gene expression)//GO:0001573(ganglioside metabolic process)//GO:0051216(cartilage development)
Sbds	ENSMUSG00000025337	protein_coding	-	chr5:130245730-130255530	32.9697	16.002	2.06035	1.04289	0.34365	0.987778	up	66711	4733401P19Rik|AI836084|CGI-97|SDS	MGI:MGI:1913961|Ensembl:ENSMUSG00000025337|Vega:OTTMUSG00000027908	5	5|5 G1.3	Shwachman-Bodian-Diamond syndrome homolog (human)	mmu03008(Ribosome biogenesis in eukaryotes)	GO:0005730(nucleolus)//GO:0005634(nucleus)//GO:0005856(cytoskeleton)//GO:0005737(cytoplasm)//GO:0000922(spindle pole)	GO:0019843(rRNA binding)//GO:0003723(RNA binding)//GO:0008017(microtubule binding)//GO:0044822(poly(A) RNA binding)//GO:0043022(ribosome binding)	GO:0030282(bone mineralization)//GO:0007052(mitotic spindle organization)//GO:0008283(cell proliferation)//GO:0048539(bone marrow development)//GO:0030595(leukocyte chemotaxis)//GO:0042254(ribosome biogenesis)//GO:0006364(rRNA processing)//GO:0001833(inner cell mass cell proliferation)//GO:0042256(mature ribosome assembly)
Rabgef1	ENSMUSG00000025340	protein_coding	+	chr5:130171797-130214342	45.1173	18.8503	2.39345	1.25909	0.1953	0.987778	up	56715	Rab5ef|Rabex5|Rin2	MGI:MGI:1929459|Ensembl:ENSMUSG00000025340|Vega:OTTMUSG00000027862	5	5|5 F	RAB guanine nucleotide exchange factor (GEF) 1		GO:0005768(endosome)//GO:0005769(early endosome)//GO:0031982(vesicle)//GO:0005737(cytoplasm)	GO:0017137(Rab GTPase binding)//GO:0008270(zinc ion binding)//GO:0017112(Rab guanyl-nucleotide exchange factor activity)//GO:0061630(ubiquitin protein ligase activity)//GO:0046872(metal ion binding)//GO:0005515(protein binding)//GO:0003677(DNA binding)	GO:0006897(endocytosis)//GO:1900235(negative regulation of Kit signaling pathway)//GO:1900165(negative regulation of interleukin-6 secretion)//GO:0050728(negative regulation of inflammatory response)//GO:0048261(negative regulation of receptor-mediated endocytosis)//GO:0043305(negative regulation of mast cell degranulation)//GO:0046580(negative regulation of Ras protein signal transduction)//GO:0…
Rdh5	ENSMUSG00000025350	protein_coding	-	chr10:128913592-128924035	1.57322	0.706983	2.22525	1.15397	0.4668	0.987778	up	19682	9-cis|AI987873|RDH4|cRDH	MGI:MGI:1201412|Ensembl:ENSMUSG00000025350|Vega:OTTMUSG00000033473	10	10 D3|10 77.19 cM	retinol dehydrogenase 5	mmu00830(Retinol metabolism)	GO:0005783(endoplasmic reticulum)//GO:0016020(membrane)//GO:0005788(endoplasmic reticulum lumen)//GO:0044297(cell body)	GO:0016491(oxidoreductase activity)//GO:0004745(retinol dehydrogenase activity)	GO:0055114(oxidation-reduction process)//GO:0007601(visual perception)//GO:0050896(response to stimulus)
R3hdm2	ENSMUSG00000025404	protein_coding	+	chr10:127380326-127499384	79.3609	21.4792	3.69478	1.88549	0.10565	0.960125	up	71750	1300003K24Rik|AU041262|mKIAA1002	MGI:MGI:1919000|Ensembl:ENSMUSG00000025404|Vega:OTTMUSG00000035856	10	10|10 D3	R3H domain containing 2		GO:0005634(nucleus)//GO:0005575(cellular_component)	GO:0044822(poly(A) RNA binding)//GO:0003676(nucleic acid binding)	GO:0008150(biological_process)
Crisp1	ENSMUSG00000025431	protein_coding	-	chr17:40293757-40319207	0.17818	0	inf	inf	1	1	up	11571	AW324342|Aeg1|CRISP-1	MGI:MGI:102553|Ensembl:ENSMUSG00000025431|Vega:OTTMUSG00000037980	17	17 B2|17 19.47 cM	cysteine-rich secretory protein 1		GO:0005576(extracellular region)//GO:0031410(cytoplasmic vesicle)
Syce1	ENSMUSG00000025480	protein_coding	-	chr7:140777228-140787854	0.239545	0.082379	2.90784	1.53995	1	1	up	74075	4933406J07Rik	MGI:MGI:1921325|Ensembl:ENSMUSG00000025480	7	7|7 F5	synaptonemal complex central element protein 1		GO:0005634(nucleus)//GO:0000795(synaptonemal complex)//GO:0000801(central element)//GO:0005694(chromosome)	GO:0005515(protein binding)	GO:0007128(meiotic prophase I)//GO:0051301(cell division)//GO:0070193(synaptonemal complex organization)//GO:0007049(cell cycle)//GO:0007130(synaptonemal complex assembly)//GO:0051321(meiotic cell cycle)
Ifitm3	ENSMUSG00000025492	protein_coding	-	chr7:141009585-141010770	581.048	157.095	3.6987	1.88702	0.059	0.866208	up	66141	1110004C05Rik|Cd225|Cdw217|DSPA2b|Fgls|IP15|mil-1	MGI:MGI:1913391|Ensembl:ENSMUSG00000025492|Vega:OTTMUSG00000037675	7	7|7 F5	interferon induced transmembrane protein 3		GO:0005768(endosome)//GO:0005764(lysosome)//GO:0070062(extracellular exosome)//GO:0045177(apical part of cell)//GO:0009986(cell surface)//GO:0016020(membrane)//GO:0005886(plasma membrane)//GO:0016021(integral component of membrane)//GO:0005783(endoplasmic reticulum)//GO:0005634(nucleus)//GO:0005737(cytoplasm)//GO:0016023(cytoplasmic, membrane-bounded vesicle)		GO:0045071(negative regulation of viral genome replication)//GO:0002376(immune system process)//GO:0045087(innate immune response)//GO:0035455(response to interferon-alpha)//GO:0060337(type I interferon signaling pathway)//GO:0034341(response to interferon-gamma)//GO:0009607(response to biotic stimulus)//GO:0032897(negative regulation of viral transcription)//GO:0046597(negative regulation of vir…
Irf7	ENSMUSG00000025498	protein_coding	-	chr7:141228783-141266481	1292.52	113.598	11.378	3.50818	0.00635	0.518716	up	54123	-	MGI:MGI:1859212|Ensembl:ENSMUSG00000025498|Vega:OTTMUSG00000024538	7	7|7 F5	interferon regulatory factor 7	mmu04620(Toll-like receptor signaling pathway)//mmu04622(RIG-I-like receptor signaling pathway)//mmu04623(Cytosolic DNA-sensing pathway)//mmu05160(Hepatitis C)//mmu05161(Hepatitis B)//mmu05162(Measles)//mmu05164(Influenza A)//mmu05168(Herpes simplex infection)//mmu05203(Viral carcinogenesis)	GO:0005654(nucleoplasm)//GO:0005634(nucleus)//GO:0005737(cytoplasm)	GO:0003700(transcription factor activity, sequence-specific DNA binding)//GO:0000979(RNA polymerase II core promoter sequence-specific DNA binding)//GO:0000982(transcription factor activity, RNA polymerase II core promoter proximal region sequence-specific binding)//GO:0000975(regulatory region DNA binding)//GO:0005515(protein binding)//GO:0003677(DNA binding)	GO:0032607(interferon-alpha production)//GO:0034127(regulation of MyD88-independent toll-like receptor signaling pathway)//GO:0002376(immune system process)//GO:0045087(innate immune response)//GO:0045351(type I interferon biosynthetic process)//GO:0032608(interferon-beta production)//GO:0006351(transcription, DNA-templated)//GO:0032481(positive regulation of type I interferon production)//GO:003…
Tmem192	ENSMUSG00000025521	protein_coding	+	chr8:64945589-64969034	36.8663	14.7477	2.49981	1.32182	0.3166	0.987778	up	73067	3110005G23Rik	MGI:MGI:1920317|Ensembl:ENSMUSG00000025521	8	8|8 B3.3	transmembrane protein 192		GO:0005768(endosome)//GO:0005764(lysosome)//GO:0070062(extracellular exosome)//GO:0016020(membrane)//GO:0048471(perinuclear region of cytoplasm)//GO:0005770(late endosome)//GO:0005765(lysosomal membrane)//GO:0043231(intracellular membrane-bounded organelle)//GO:0016021(integral component of membrane)//GO:0005654(nucleoplasm)	GO:0042803(protein homodimerization activity)	GO:0008150(biological_process)
Apool	ENSMUSG00000025525	protein_coding	+	chrX:112311333-112372755	41.0557	20.0506	2.04761	1.03394	0.3773	0.987778	up	68117	6720473G16Rik|9430083G14Rik|E130106L15Rik	MGI:MGI:1915367|Ensembl:ENSMUSG00000025525|Vega:OTTMUSG00000018460	X	X|X E2	apolipoprotein O-like		GO:0061617(MICOS complex)//GO:0016020(membrane)//GO:0005743(mitochondrial inner membrane)//GO:0005739(mitochondrion)//GO:0016021(integral component of membrane)	GO:0003674(molecular_function)	GO:0042407(cristae formation)//GO:0008150(biological_process)
Tma16	ENSMUSG00000025591	protein_coding	-	chr8:66474329-66486530	119.268	34.173	3.49013	1.80328	0.15735	0.987778	up	66282	1810029B16Rik	MGI:MGI:1913532|Ensembl:ENSMUSG00000025591|Vega:OTTMUSG00000030740	8	8|8 B3.3	translation machinery associated 16		GO:0005730(nucleolus)//GO:0005634(nucleus)	GO:0003674(molecular_function)	GO:0008150(biological_process)
Tmem47	ENSMUSG00000025666	protein_coding	+	chrX:81070693-81097872	0.257775	0.0634294	4.06397	2.02289	1	1	up	192216	3010015F07Rik|AI115536|BCMP1|Tm4sf10	MGI:MGI:2177570|Ensembl:ENSMUSG00000025666|Vega:OTTMUSG00000017841	X	X|X A7.2	transmembrane protein 47		GO:0016020(membrane)//GO:0005886(plasma membrane)//GO:0030054(cell junction)//GO:0016021(integral component of membrane)//GO:0005911(cell-cell junction)		GO:0098609(cell-cell adhesion)
Il6	ENSMUSG00000025746	protein_coding	+	chr5:29704548-30089046	1572.54	2.1082	745.916	9.54287	0.07705	0.914609	up	16193	Il-6	MGI:MGI:96559|Ensembl:ENSMUSG00000025746|Vega:OTTMUSG00000054480	5	5 B1|5 15.7 cM	interleukin 6	mmu04060(Cytokine-cytokine receptor interaction)//mmu04066(HIF-1 signaling pathway)//mmu04068(FoxO signaling pathway)//mmu04151(PI3K-Akt signaling pathway)//mmu04620(Toll-like receptor signaling pathway)//mmu04621(NOD-like receptor signaling pathway)//mmu04623(Cytosolic DNA-sensing pathway)//mmu04630(Jak-STAT signaling pathway)//mmu04640(Hematopoietic cell lineage)//mmu04668(TNF signaling pathway…	GO:0009897(external side of plasma membrane)//GO:0005896(interleukin-6 receptor complex)//GO:0005576(extracellular region)//GO:0005615(extracellular space)//GO:0005737(cytoplasm)	GO:0005102(receptor binding)//GO:0008083(growth factor activity)//GO:0005515(protein binding)//GO:0005138(interleukin-6 receptor binding)//GO:0005125(cytokine activity)	GO:0045188(regulation of circadian sleep/wake cycle, non-REM sleep)//GO:0010976(positive regulation of neuron projection development)//GO:0031018(endocrine pancreas development)//GO:0010628(positive regulation of gene expression)//GO:0070301(cellular response to hydrogen peroxide)//GO:1901215(negative regulation of neuron death)//GO:0009611(response to wounding)//GO:0042110(T cell activation)//GO…
Slco3a1	ENSMUSG00000025790	protein_coding	-	chr7:74275418-74554780	94.9727	0.538274	176.44	7.46303	0.06045	0.879233	up	108116	5830414C08Rik|Anr1|MJAM|OATP-D|R75096|Slc21a11	MGI:MGI:1351867|Ensembl:ENSMUSG00000025790|Vega:OTTMUSG00000024304	7	7|7 D1	solute carrier organic anion transporter family, member 3a1		GO:0005886(plasma membrane)//GO:0005887(integral component of plasma membrane)//GO:0009986(cell surface)//GO:0016020(membrane)//GO:0009925(basal plasma membrane)//GO:0016021(integral component of membrane)//GO:0016324(apical plasma membrane)	GO:0015198(oligopeptide transporter activity)//GO:0008514(organic anion transmembrane transporter activity)//GO:0015347(sodium-independent organic anion transmembrane transporter activity)//GO:0005215(transporter activity)	GO:0043252(sodium-independent organic anion transport)//GO:0006857(oligopeptide transport)//GO:0015711(organic anion transport)//GO:0006810(transport)//GO:0015732(prostaglandin transport)//GO:0006811(ion transport)
Hk3	ENSMUSG00000025877	protein_coding	-	chr13:54949410-55021385	132.449	36.6028	3.61855	1.85541	0.03815	0.790375	up	212032	HK III|HK-III	MGI:MGI:2670962|Ensembl:ENSMUSG00000025877|Vega:OTTMUSG00000032679	13	13|13 B1	hexokinase 3	mmu00010(Glycolysis / Gluconeogenesis)//mmu00051(Fructose and mannose metabolism)//mmu00052(Galactose metabolism)//mmu00500(Starch and sucrose metabolism)//mmu00520(Amino sugar and nucleotide sugar metabolism)//mmu00524(Butirosin and neomycin biosynthesis)//mmu01100(Metabolic pathways)//mmu01200(Carbon metabolism)//mmu04066(HIF-1 signaling pathway)//mmu04910(Insulin signaling pathway)//mmu04930(T…	GO:0043234(protein complex)//GO:0005739(mitochondrion)//GO:0005829(cytosol)	GO:0008819(cobinamide kinase activity)//GO:0052839(inositol diphosphate tetrakisphosphate kinase activity)//GO:0043841((S)-lactate 2-kinase activity)//GO:0052811(1-phosphatidylinositol-3-phosphate 4-kinase activity)//GO:0044605(phosphocholine transferase activity)//GO:0052672(CTP:geranylgeraniol kinase activity)//GO:0016307(phosphatidylinositol phosphate kinase activity)//GO:0016773(phosphotransf…	GO:0016310(phosphorylation)//GO:0008152(metabolic process)//GO:0046835(carbohydrate phosphorylation)//GO:0001678(cellular glucose homeostasis)//GO:0006096(glycolytic process)//GO:0005975(carbohydrate metabolic process)//GO:1901299(negative regulation of hydrogen peroxide-mediated programmed cell death)
Smad7	ENSMUSG00000025880	protein_coding	+	chr18:75367364-75395935	5.37264	1.09341	4.91367	2.2968	0.13	0.967352	up	17131	Madh7	MGI:MGI:1100518|Ensembl:ENSMUSG00000025880|Vega:OTTMUSG00000024306	18	18|18 E2	SMAD family member 7	mmu04350(TGF-beta signaling pathway)//mmu04390(Hippo signaling pathway)	GO:0005886(plasma membrane)//GO:0043234(protein complex)//GO:0005913(cell-cell adherens junction)//GO:0016342(catenin complex)//GO:0005654(nucleoplasm)//GO:0005813(centrosome)//GO:0005667(transcription factor complex)//GO:0005730(nucleolus)//GO:0005622(intracellular)//GO:0005634(nucleus)//GO:0005737(cytoplasm)	GO:0031625(ubiquitin protein ligase binding)//GO:0008013(beta-catenin binding)//GO:0005518(collagen binding)//GO:0003700(transcription factor activity, sequence-specific DNA binding)//GO:0030617(transforming growth factor beta receptor, inhibitory cytoplasmic mediator activity)//GO:0034713(type I transforming growth factor beta receptor binding)//GO:0044212(transcription regulatory region DNA bin…	GO:0030514(negative regulation of BMP signaling pathway)//GO:0017015(regulation of transforming growth factor beta receptor signaling pathway)//GO:0060412(ventricular septum morphogenesis)//GO:0051444(negative regulation of ubiquitin-protein transferase activity)//GO:0034333(adherens junction assembly)//GO:0000122(negative regulation of transcription from RNA polymerase II promoter)//GO:0007179(t…
Casp1	ENSMUSG00000025888	protein_coding	+	chr9:5298516-5307265	315.727	60.3333	5.23304	2.38765	0.0361	0.775606	up	12362	ICE|Il1bc	MGI:MGI:96544|Ensembl:ENSMUSG00000025888	9	9 A1|9 2.46 cM	caspase 1	mmu04621(NOD-like receptor signaling pathway)//mmu04623(Cytosolic DNA-sensing pathway)//mmu05014(Amyotrophic lateral sclerosis (ALS))//mmu05132(Salmonella infection)//mmu05133(Pertussis)//mmu05134(Legionellosis)//mmu05164(Influenza A)	GO:0072558(NLRP1 inflammasome complex)//GO:0005576(extracellular region)//GO:0043005(neuron projection)//GO:0043234(protein complex)//GO:0072557(IPAF inflammasome complex)//GO:0097169(AIM2 inflammasome complex)//GO:0072559(NLRP3 inflammasome complex)//GO:0005634(nucleus)//GO:0005737(cytoplasm)	GO:0008233(peptidase activity)//GO:0004197(cysteine-type endopeptidase activity)//GO:0004175(endopeptidase activity)//GO:0097110(scaffold protein binding)//GO:0005515(protein binding)//GO:0016787(hydrolase activity)//GO:0008234(cysteine-type peptidase activity)	GO:0050715(positive regulation of cytokine secretion)//GO:0097300(programmed necrotic cell death)//GO:0043123(positive regulation of I-kappaB kinase/NF-kappaB signaling)//GO:0033198(response to ATP)//GO:0050727(regulation of inflammatory response)//GO:0050717(positive regulation of interleukin-1 alpha secretion)//GO:0007520(myoblast fusion)//GO:0050718(positive regulation of interleukin-1 beta se…
Ppp1r42	ENSMUSG00000025916	protein_coding	-	chr1:9960162-10009136	0.175061	0	inf	inf	1	1	up	69312	1700011J18Rik|4930418G15Rik|Lrrc67|TLRR	MGI:MGI:1921138|Ensembl:ENSMUSG00000025916|Vega:OTTMUSG00000026413	1	1|1 A2	protein phosphatase 1, regulatory subunit 42		GO:0002177(manchette)//GO:0005815(microtubule organizing center)//GO:0005813(centrosome)//GO:0015630(microtubule cytoskeleton)//GO:0005856(cytoskeleton)//GO:0005737(cytoplasm)	GO:0005515(protein binding)//GO:0015631(tubulin binding)//GO:0045502(dynein binding)//GO:0003779(actin binding)	GO:0010921(regulation of phosphatase activity)
Boll	ENSMUSG00000025977	protein_coding	-	chr1:55248657-55363469	0.101184	0	inf	inf	1	1	up	75388	4930554P13Rik|4930597B14Rik	MGI:MGI:1922638|Ensembl:ENSMUSG00000025977|Vega:OTTMUSG00000030118	1	1|1 C1	bol, boule-like (Drosophila)		GO:0005737(cytoplasm)	GO:0000166(nucleotide binding)//GO:0003676(nucleic acid binding)//GO:0008494(translation activator activity)//GO:0003723(RNA binding)	GO:0007126(meiotic nuclear division)//GO:0007283(spermatogenesis)//GO:0030154(cell differentiation)//GO:0006417(regulation of translation)//GO:0007275(multicellular organism development)//GO:0045948(positive regulation of translational initiation)
Kansl1l	ENSMUSG00000026004	protein_coding	-	chr1:66700830-66817562	5.16161	2.52804	2.04174	1.0298	0.47775	0.987778	up	68691	1110028C15Rik|1190030G24|AI427598|C430010P07Rik|mKIAA4189	MGI:MGI:1915941|Ensembl:ENSMUSG00000026004|Vega:OTTMUSG00000025009	1	1|1 C3	KAT8 regulatory NSL complex subunit 1-like		GO:0005575(cellular_component)//GO:0000123(histone acetyltransferase complex)	GO:0003674(molecular_function)	GO:0008150(biological_process)
Casp8	ENSMUSG00000026029	protein_coding	+	chr1:58795373-58847503	186.522	68.4589	2.72459	1.44604	0.20735	0.987778	up	12370	CASP-8|FLICE|MACH|Mch5	MGI:MGI:1261423|Ensembl:ENSMUSG00000026029|Vega:OTTMUSG00000047216	1	1 29.19 cM|1 B	caspase 8	mmu04115(p53 signaling pathway)//mmu04210(Apoptosis)//mmu04620(Toll-like receptor signaling pathway)//mmu04621(NOD-like receptor signaling pathway)//mmu04622(RIG-I-like receptor signaling pathway)//mmu04668(TNF signaling pathway)//mmu04932(Non-alcoholic fatty liver disease (NAFLD))//mmu05010(Alzheimer's disease)//mmu05016(Huntington's disease)//mmu05134(Legionellosis)//mmu05142(Chagas disease (Am…	GO:0005886(plasma membrane)//GO:0031264(death-inducing signaling complex)//GO:0030690(Noc1p-Noc2p complex)//GO:0043005(neuron projection)//GO:0005815(microtubule organizing center)//GO:0043234(protein complex)//GO:0031265(CD95 death-inducing signaling complex)//GO:0005829(cytosol)//GO:0097342(ripoptosome)//GO:0005739(mitochondrion)//GO:0045121(membrane raft)//GO:0005654(nucleoplasm)//GO:0044297(c…	GO:0008233(peptidase activity)//GO:0008234(cysteine-type peptidase activity)//GO:0004197(cysteine-type endopeptidase activity)//GO:0032403(protein complex binding)//GO:0046982(protein heterodimerization activity)//GO:0035877(death effector domain binding)//GO:0004175(endopeptidase activity)//GO:0042802(identical protein binding)//GO:0031625(ubiquitin protein ligase binding)//GO:0005164(tumor necr…	GO:2001233(regulation of apoptotic signaling pathway)//GO:0043123(positive regulation of I-kappaB kinase/NF-kappaB signaling)//GO:2001238(positive regulation of extrinsic apoptotic signaling pathway)//GO:0048738(cardiac muscle tissue development)//GO:0097190(apoptotic signaling pathway)//GO:0006508(proteolysis)//GO:0097284(hepatocyte apoptotic process)//GO:0008625(extrinsic apoptotic signaling pa…
Cflar	ENSMUSG00000026031	protein_coding	+	chr1:58711507-58758884	343.505	72.4365	4.74215	2.24554	0.01815	0.701144	up	12633	2310024N18Rik|A430105C05Rik|CLARP|Cash|Casper|ENSMUSG00000072980|FLAME|FLAME-1|Flip|Gm9845|I-FLICE|MRIT|c-Flip	MGI:MGI:1336166|Ensembl:ENSMUSG00000026031|Vega:OTTMUSG00000019581	1	1 C1.3|1 29.16 cM	CASP8 and FADD-like apoptosis regulator	mmu04064(NF-kappa B signaling pathway)//mmu04210(Apoptosis)//mmu04668(TNF signaling pathway)//mmu05142(Chagas disease (American trypanosomiasis))	GO:0097342(ripoptosome)//GO:0031264(death-inducing signaling complex)//GO:0031265(CD95 death-inducing signaling complex)//GO:0005737(cytoplasm)//GO:0045121(membrane raft)	GO:0002020(protease binding)//GO:0008234(cysteine-type peptidase activity)//GO:0032403(protein complex binding)//GO:0016504(peptidase activator activity)//GO:0046982(protein heterodimerization activity)//GO:0008047(enzyme activator activity)//GO:0097200(cysteine-type endopeptidase activity involved in execution phase of apoptosis)//GO:0005123(death receptor binding)//GO:0004197(cysteine-type endo…	GO:0014842(regulation of skeletal muscle satellite cell proliferation)//GO:1901740(negative regulation of myoblast fusion)//GO:0014732(skeletal muscle atrophy)//GO:0097194(execution phase of apoptosis)//GO:0043403(skeletal muscle tissue regeneration)//GO:0042981(regulation of apoptotic process)//GO:0014866(skeletal myofibril assembly)//GO:0060544(regulation of necroptotic process)//GO:0043154(neg…
Mitd1	ENSMUSG00000026088	protein_coding	-	chr1:37871737-37890411	91.4483	39.3685	2.32289	1.21592	0.3005	0.987778	up	69028	1500032H18Rik	MGI:MGI:1916278|Ensembl:ENSMUSG00000026088|Vega:OTTMUSG00000026563	1	1|1 B	MIT, microtubule interacting and transport, domain containing 1		GO:0005768(endosome)//GO:0070062(extracellular exosome)//GO:0016020(membrane)//GO:0043231(intracellular membrane-bounded organelle)//GO:0019898(extrinsic component of membrane)//GO:0030496(midbody)	GO:0035091(phosphatidylinositol binding)//GO:0019904(protein domain specific binding)//GO:0042803(protein homodimerization activity)	GO:0051301(cell division)//GO:0000281(mitotic cytokinesis)//GO:0007049(cell cycle)//GO:0032091(negative regulation of protein binding)//GO:0006810(transport)//GO:0000920(cell separation after cytokinesis)
Inpp1	ENSMUSG00000026102	protein_coding	-	chr1:52789412-52817688	32.4552	8.57097	3.78664	1.92092	0.26995	0.987778	up	16329	2300002C06Rik|AV137389	MGI:MGI:104848|Ensembl:ENSMUSG00000026102|Vega:OTTMUSG00000026596	1	1 C1.1|1 26.99 cM	inositol polyphosphate-1-phosphatase	mmu00562(Inositol phosphate metabolism)//mmu01100(Metabolic pathways)//mmu04070(Phosphatidylinositol signaling system)	GO:0005737(cytoplasm)	GO:0046872(metal ion binding)//GO:0000287(magnesium ion binding)//GO:0004441(inositol-1,4-bisphosphate 1-phosphatase activity)//GO:0016787(hydrolase activity)	GO:0046855(inositol phosphate dephosphorylation)//GO:0046854(phosphatidylinositol phosphorylation)//GO:0007165(signal transduction)
Stat1	ENSMUSG00000026104	protein_coding	+	chr1:51683468-52161865	293.132	79.7189	3.67708	1.87856	0.15275	0.987778	up	20846	2010005J02Rik|AA408197	MGI:MGI:103063|Ensembl:ENSMUSG00000026104|Vega:OTTMUSG00000046734	1	1 C1.1|1 26.81 cM	signal transducer and activator of transcription 1	mmu04062(Chemokine signaling pathway)//mmu04380(Osteoclast differentiation)//mmu04620(Toll-like receptor signaling pathway)//mmu04630(Jak-STAT signaling pathway)//mmu04917(Prolactin signaling pathway)//mmu04919(Thyroid hormone signaling pathway)//mmu04933(AGE-RAGE signaling pathway in diabetic complications)//mmu05140(Leishmaniasis)//mmu05145(Toxoplasmosis)//mmu05152(Tuberculosis)//mmu05160(Hepat…	GO:0000790(nuclear chromatin)//GO:0030425(dendrite)//GO:0048471(perinuclear region of cytoplasm)//GO:0030424(axon)//GO:0005730(nucleolus)//GO:0005654(nucleoplasm)//GO:0005634(nucleus)//GO:0005737(cytoplasm)	GO:0019899(enzyme binding)//GO:0051721(protein phosphatase 2A binding)//GO:0003700(transcription factor activity, sequence-specific DNA binding)//GO:0004871(signal transducer activity)//GO:0000979(RNA polymerase II core promoter sequence-specific DNA binding)//GO:0000978(RNA polymerase II core promoter proximal region sequence-specific DNA binding)//GO:0042802(identical protein binding)//GO:00009…	GO:0071345(cellular response to cytokine stimulus)//GO:0045893(positive regulation of transcription, DNA-templated)//GO:0061326(renal tubule development)//GO:0034240(negative regulation of macrophage fusion)//GO:0016525(negative regulation of angiogenesis)//GO:0033209(tumor necrosis factor-mediated signaling pathway)//GO:0031663(lipopolysaccharide-mediated signaling pathway)//GO:0043330(response …
Mgat4a	ENSMUSG00000026110	protein_coding	-	chr1:37439339-37541016	85.6577	26.4426	3.23939	1.69572	0.12245	0.967352	up	269181	9530018I07Rik|GnT-IVa|glcNAc-T-IVa	MGI:MGI:2662992|Ensembl:ENSMUSG00000026110|Vega:OTTMUSG00000033899	1	1|1 B	mannoside acetylglucosaminyltransferase 4, isoenzyme A	mmu00510(N-Glycan biosynthesis)//mmu01100(Metabolic pathways)	GO:0005794(Golgi apparatus)//GO:0016021(integral component of membrane)//GO:0070062(extracellular exosome)//GO:0005576(extracellular region)//GO:0016020(membrane)	GO:0016757(transferase activity, transferring glycosyl groups)//GO:0008454(alpha-1,3-mannosylglycoprotein 4-beta-N-acetylglucosaminyltransferase activity)//GO:0016758(transferase activity, transferring hexosyl groups)//GO:0008375(acetylglucosaminyltransferase activity)//GO:0046872(metal ion binding)//GO:0016740(transferase activity)	GO:0005975(carbohydrate metabolic process)//GO:0006487(protein N-linked glycosylation)//GO:0006491(N-glycan processing)
Sema4c	ENSMUSG00000026121	protein_coding	-	chr1:36548641-36558349	15.2917	4.09835	3.7312	1.89964	0.11635	0.967352	up	20353	AI426163|M-Sema F|Semacl1|Semaf|Semai|sema I	MGI:MGI:109252|Ensembl:ENSMUSG00000026121|Vega:OTTMUSG00000020876	1	1|1 B	sema domain, immunoglobulin domain (Ig), transmembrane domain (TM) and short cytoplasmic domain, (semaphorin) 4C	mmu04360(Axon guidance)	GO:0045202(synapse)//GO:0005886(plasma membrane)//GO:0016020(membrane)//GO:0016021(integral component of membrane)//GO:0045211(postsynaptic membrane)//GO:0014069(postsynaptic density)//GO:0030054(cell junction)//GO:0031410(cytoplasmic vesicle)//GO:0030672(synaptic vesicle membrane)//GO:0005615(extracellular space)	GO:0045499(chemorepellent activity)//GO:0005515(protein binding)//GO:0030215(semaphorin receptor binding)	GO:0071526(semaphorin-plexin signaling pathway)//GO:0021549(cerebellum development)//GO:0021535(cell migration in hindbrain)//GO:0032874(positive regulation of stress-activated MAPK cascade)//GO:0030154(cell differentiation)//GO:0050919(negative chemotaxis)//GO:0007275(multicellular organism development)//GO:0007399(nervous system development)//GO:0001843(neural tube closure)//GO:0001755(neural c…
Dst	ENSMUSG00000026131	protein_coding	+	chr1:33908224-34308652	222.34	96.2937	2.30897	1.20725	0.1685	0.987778	up	13518	2310001O04Rik|A830042E19Rik|AW554249|BP230|BPAG1-n|Bpag|Bpag1|Macf2|ah|athetoid|dt|mKIAA0728|nmf203|nmf339	MGI:MGI:104627|Ensembl:ENSMUSG00000026131|Vega:OTTMUSG00000044431	1	1 B|1 12.91 cM	dystonin		GO:0005886(plasma membrane)//GO:0005874(microtubule)//GO:0015629(actin cytoskeleton)//GO:0042995(cell projection)//GO:0016021(integral component of membrane)//GO:0030056(hemidesmosome)//GO:0014069(postsynaptic density)//GO:0005882(intermediate filament)//GO:0030054(cell junction)//GO:0015630(microtubule cytoskeleton)//GO:0005783(endoplasmic reticulum)//GO:0060053(neurofilament cytoskeleton)//GO:0…	GO:0003779(actin binding)//GO:0008092(cytoskeletal protein binding)//GO:0008017(microtubule binding)//GO:0046872(metal ion binding)//GO:0005515(protein binding)//GO:0005509(calcium ion binding)	GO:0007409(axonogenesis)//GO:0007010(cytoskeleton organization)//GO:0007155(cell adhesion)//GO:0031110(regulation of microtubule polymerization or depolymerization)//GO:0031122(cytoplasmic microtubule organization)//GO:0008090(retrograde axonal transport)
[truncated: 1,172 more rows]

## Sheet: Up
gene	gene_id	biotype	strand	locus	lps.Input_FPKM	ctrl.Input_FPKM	Fold change	log2(fold change)	p_value	FDR	Regulation
[truncated: 1,602 more rows]

[truncated: 4 more sheets: All DEG, All, dn.lps.Input_vs_ctrl.Input, Down]
