# Supplementary material for: m6A Reader Igf2bp1 Regulates the Inflammatory Responses of Microglia by Stabilizing Gbp11 and Cp mRNAs
Source: Front Immunol. 2022 Apr 29;13:872252. doi: 10.3389/fimmu.2022.872252 (PMC9100696; doi:10.3389/fimmu.2022.872252)
Supplement: Supplementary file 3 [file Table_2.xlsx]

## Sheet: Sheet1
Chr	start	end	strand	gene_id	gene_name	transcript_id	GO	KEGG	KO_ENTRY	EC	Description	FPKM.LPS_siRNA1_input	FPKM.LPS_siRNA2_input	FPKM.LPS_siRNA3_input	FPKM.LPS1_input	FPKM.LPS2_input	FPKM.LPS3_input	fc	log2(fc)	pval	qval	regulation	significant
MT	5328	6872	+	ENSMUSG00000064351	mt-Co1	ENSMUST00000082402	GO:0004129(cytochrome-c oxidase activity);GO:0005739(mitochondrion);GO:0005743(mitochondrial inner membrane);GO:0005750(mitochondrial respiratory chain complex III);GO:0005751(mitochondrial respiratory chain complex IV);GO:0006119(oxidative phosphorylation);GO:0006123(mitochondrial electron transport, cytochrome c to oxygen);GO:0006979(response to oxidative stress);GO:0007568(aging);GO:0009060(ae…	00190(Oxidative phosphorylation);04260(Cardiac muscle contraction);04714(Thermogenesis);04932(Non-alcoholic fatty liver disease (NAFLD));05010(Alzheimer disease);05012(Parkinson disease);05016(Huntington disease)	K02256	EC:1.9.3.1	mitochondrially encoded cytochrome c oxidase I [Source:MGI Symbol;Acc:MGI:102504]	0	0	0	27.5831	26.458	27.3912	-inf	-inf	0	0	down	yes
chr2	155751117	155755471	+	ENSMUSG00000027611	Procr	ENSMUST00000029140;ENSMUST00000143493;ENSMUST00000155095;ENSMUST00000132608	GO:0005615(extracellular space);GO:0005813(centrosome);GO:0007596(blood coagulation);GO:0007599(hemostasis);GO:0008022(protein C-terminus binding);GO:0016020(membrane);GO:0016021(integral component of membrane);GO:0038023(signaling receptor activity);GO:0048471(perinuclear region of cytoplasm);GO:0050819(negative regulation of coagulation);GO:0050819(negative regulation of coagulation)	04610(Complement and coagulation cascades);04610(Complement and coagulation cascades)	K06557	NA	protein C receptor, endothelial [Source:MGI Symbol;Acc:MGI:104596]	197.559	205.388	202.561	118.134	115.786	117.036	1.72531	0.786857	7.8109e-87	5.04506e-83	up	no
chr3	57285611	57301988	-	ENSMUSG00000027800	Tm4sf1	ENSMUST00000171384;ENSMUST00000196704;ENSMUST00000196506;ENSMUST00000198030	GO:0001825(blastocyst formation);GO:0005887(integral component of plasma membrane);GO:0016020(membrane);GO:0016021(integral component of membrane);GO:0016021(integral component of membrane)	NA	NA	NA	transmembrane 4 superfamily member 1 [Source:MGI Symbol;Acc:MGI:104678]	88.0054	87.2412	88.7618	53.4365	49.5617	51.0322	1.714	0.77737	4.87404e-74	2.09876e-70	up	no
chr11	98701263	98703629	+	ENSMUSG00000038067	Csf3	ENSMUST00000038886	GO:0005125(cytokine activity);GO:0005130(granulocyte colony-stimulating factor receptor binding);GO:0005576(extracellular region);GO:0005615(extracellular space);GO:0006955(immune response);GO:0007165(signal transduction);GO:0008083(growth factor activity);GO:0008284(positive regulation of cell population proliferation);GO:0014068(positive regulation of phosphatidylinositol 3-kinase signaling);GO…	04060(Cytokine-cytokine receptor interaction);04151(PI3K-Akt signaling pathway);04630(Jak-STAT signaling pathway);04640(Hematopoietic cell lineage);04657(IL-17 signaling pathway);05144(Malaria)	K05423	NA	colony stimulating factor 3 (granulocyte) [Source:MGI Symbol;Acc:MGI:1339751]	277.777	279.618	281.837	177.814	177.876	175.37	1.5803	0.660195	1.23305e-66	3.98214e-63	up	no
chr6	29272488	29275446	+	ENSMUSG00000043421	Hilpda	ENSMUST00000054445;ENSMUST00000115289	GO:0001819(positive regulation of cytokine production);GO:0005102(signaling receptor binding);GO:0005576(extracellular region);GO:0005615(extracellular space);GO:0005654(nucleoplasm);GO:0005811(lipid droplet);GO:0008284(positive regulation of cell population proliferation);GO:0009986(cell surface);GO:0010884(positive regulation of lipid storage);GO:0016020(membrane);GO:0016021(integral component …	NA	NA	NA	hypoxia inducible lipid droplet associated [Source:MGI Symbol;Acc:MGI:1916823]	181.906	188.991	187.578	116.902	111.055	115.457	1.62624	0.701544	3.20429e-56	8.27859e-53	up	no
chr16	36184212	36188111	+	ENSMUSG00000079597	Cstdc4	ENSMUST00000114858;ENSMUST00000231731	GO:0001533(cornified envelope);GO:0002020(protease binding);GO:0004866(endopeptidase inhibitor activity);GO:0004869(cysteine-type endopeptidase inhibitor activity);GO:0005615(extracellular space);GO:0005654(nucleoplasm);GO:0005737(cytoplasm);GO:0005829(cytosol);GO:0010951(negative regulation of endopeptidase activity);GO:0010951(negative regulation of endopeptidase activity)	NA	NA	NA	cystatin domain containing 4 [Source:MGI Symbol;Acc:MGI:3645124]	82.329	83.8399	78.8607	51.151	48.992	49.2542	1.64012	0.713802	1.21868e-54	2.62382e-51	up	no
chr3	106147554	106167564	-	ENSMUSG00000040809	Chil3	ENSMUST00000063062;ENSMUST00000149836;ENSMUST00000129563	GO:0000272(polysaccharide catabolic process);GO:0004563(beta-N-acetylhexosaminidase activity);GO:0005576(extracellular region);GO:0005634(nucleus);GO:0005635(nuclear envelope);GO:0005737(cytoplasm);GO:0005783(endoplasmic reticulum);GO:0005975(carbohydrate metabolic process);GO:0006032(chitin catabolic process);GO:0006954(inflammatory response);GO:0008061(chitin binding);GO:0008152(metabolic proce…	NA	K17524	NA	chitinase-like 3 [Source:MGI Symbol;Acc:MGI:1330860]	82.294	78.3804	83.4531	133.253	133.944	130.677	0.61358	-0.704676	4.50923e-52	8.32146e-49	down	no
chr5	137061504	137072268	-	ENSMUSG00000037411	Serpine1	ENSMUST00000041388;ENSMUST00000199832	GO:0001300(chronological cell aging);GO:0001525(angiogenesis);GO:0002020(protease binding);GO:0004867(serine-type endopeptidase inhibitor activity);GO:0005102(signaling receptor binding);GO:0005576(extracellular region);GO:0005615(extracellular space);GO:0010469(regulation of signaling receptor activity);GO:0010757(negative regulation of plasminogen activation);GO:0010951(negative regulation of e…	04066(HIF-1 signaling pathway);04115(p53 signaling pathway);04218(Cellular senescence);04371(Apelin signaling pathway);04390(Hippo signaling pathway);04610(Complement and coagulation cascades);04933(AGE-RAGE signaling pathway in diabetic complications);05142(Chagas disease (American trypanosomiasis));05142(Chagas disease (American trypanosomiasis))	K03982	NA	serine (or cysteine) peptidase inhibitor, clade E, member 1 [Source:MGI Symbol;Acc:MGI:97608]	12.4174	12.2109	11.963	6.08756	6.2115	6.24712	1.97298	0.980378	2.48245e-50	4.00853e-47	up	no
chr17	37480851	37483552	-	ENSMUSG00000016283	H2-M2	ENSMUST00000016427;ENSMUST00000171139	GO:0002476(antigen processing and presentation of endogenous peptide antigen via MHC class Ib);GO:0005615(extracellular space);GO:0009897(external side of plasma membrane);GO:0009986(cell surface);GO:0016020(membrane);GO:0016021(integral component of membrane);GO:0016021(integral component of membrane)	04144(Endocytosis);04145(Phagosome);04218(Cellular senescence);04514(Cell adhesion molecules (CAMs));04612(Antigen processing and presentation);04650(Natural killer cell mediated cytotoxicity);04940(Type I diabetes mellitus);05163(Human cytomegalovirus infection);05165(Human papillomavirus infection);05166(Human T-cell leukemia virus 1 infection);05167(Kaposi sarcoma-associated herpesvirus infect…	K06751	NA	histocompatibility 2, M region locus 2 [Source:MGI Symbol;Acc:MGI:95914]	701.007	695.931	696.667	493.552	478.767	495.644	1.4262	0.512173	4.77318e-50	6.8511e-47	up	no
chr5	90891241	90893115	+	ENSMUSG00000029380	Cxcl1	ENSMUST00000031327;ENSMUST00000201245	GO:0002237(response to molecule of bacterial origin);GO:0002526(acute inflammatory response);GO:0005125(cytokine activity);GO:0005576(extracellular region);GO:0005615(extracellular space);GO:0006935(chemotaxis);GO:0006952(defense response);GO:0006954(inflammatory response);GO:0006955(immune response);GO:0007165(signal transduction);GO:0007204(positive regulation of cytosolic calcium ion concentra…	04060(Cytokine-cytokine receptor interaction);04062(Chemokine signaling pathway);04621(NOD-like receptor signaling pathway);04657(IL-17 signaling pathway);04668(TNF signaling pathway);05132(Salmonella infection);05134(Legionellosis);05167(Kaposi sarcoma-associated herpesvirus infection);05167(Kaposi sarcoma-associated herpesvirus infection)	K05505	NA	chemokine (C-X-C motif) ligand 1 [Source:MGI Symbol;Acc:MGI:108068]	308.027	299.051	306.096	191.343	203.961	203.131	1.52594	0.609698	4.52257e-49	5.84225e-46	up	no
chr8	75093621	75100589	+	ENSMUSG00000005413	Hmox1	ENSMUST00000005548;ENSMUST00000159631	GO:0001525(angiogenesis);GO:0001666(response to hypoxia);GO:0002246(wound healing involved in inflammatory response);GO:0004392(heme oxygenase (decyclizing) activity);GO:0004630(phospholipase D activity);GO:0005198(structural molecule activity);GO:0005634(nucleus);GO:0005730(nucleolus);GO:0005783(endoplasmic reticulum);GO:0005789(endoplasmic reticulum membrane);GO:0005829(cytosol);GO:0005901(cave…	00860(Porphyrin and chlorophyll metabolism);04066(HIF-1 signaling pathway);04216(Ferroptosis);04978(Mineral absorption);05200(Pathways in cancer);05206(MicroRNAs in cancer);05225(Hepatocellular carcinoma);05418(Fluid shear stress and atherosclerosis);05418(Fluid shear stress and atherosclerosis)	K00510	EC:1.14.14.18	heme oxygenase 1 [Source:MGI Symbol;Acc:MGI:96163]	1525.28	1513.6	1524.24	1093.4	1082.17	1082.65	1.4005	0.485938	1.29645e-48	1.52251e-45	up	no
chr4	143267431	143299564	-	ENSMUSG00000028583	Pdpn	ENSMUST00000030317;ENSMUST00000119654	GO:0000902(cell morphogenesis);GO:0001726(ruffle);GO:0001946(lymphangiogenesis);GO:0003333(amino acid transmembrane transport);GO:0005102(signaling receptor binding);GO:0005515(protein binding);GO:0005829(cytosol);GO:0005886(plasma membrane);GO:0006693(prostaglandin metabolic process);GO:0006833(water transport);GO:0007155(cell adhesion);GO:0007165(signal transduction);GO:0007266(Rho protein sign…	NA	K16778	NA	podoplanin [Source:MGI Symbol;Acc:MGI:103098]	381.797	382.142	375.689	257.962	257.359	261.162	1.46768	0.553537	6.2903e-48	6.7715e-45	up	no
chr2	164940780	164955850	+	ENSMUSG00000017737	Mmp9	ENSMUST00000017881;ENSMUST00000134382;ENSMUST00000144917	GO:0001501(skeletal system development);GO:0001934(positive regulation of protein phosphorylation);GO:0001968(fibronectin binding);GO:0002687(positive regulation of leukocyte migration);GO:0004175(endopeptidase activity);GO:0004222(metalloendopeptidase activity);GO:0004252(serine-type endopeptidase activity);GO:0005576(extracellular region);GO:0005615(extracellular space);GO:0006508(proteolysis);…	01522(Endocrine resistance);04657(IL-17 signaling pathway);04668(TNF signaling pathway);04670(Leukocyte transendothelial migration);04915(Estrogen signaling pathway);04926(Relaxin signaling pathway);05161(Hepatitis B);05200(Pathways in cancer);05202(Transcriptional misregulation in cancer);05205(Proteoglycans in cancer);05206(MicroRNAs in cancer);05215(Prostate cancer);05219(Bladder cancer);05418…	K01403	EC:3.4.24.35	matrix metallopeptidase 9 [Source:MGI Symbol;Acc:MGI:97011]	33.1504	32.9102	32.2717	50.4395	51.2162	51.9552	0.640139	-0.643543	1.38225e-47	1.37353e-44	down	no
chr3	95499256	95509362	+	ENSMUSG00000028111	Ctsk	ENSMUST00000015664	GO:0001957(intramembranous ossification);GO:0001968(fibronectin binding);GO:0004197(cysteine-type endopeptidase activity);GO:0005518(collagen binding);GO:0005576(extracellular region);GO:0005615(extracellular space);GO:0005654(nucleoplasm);GO:0005737(cytoplasm);GO:0005764(lysosome);GO:0005886(plasma membrane);GO:0006508(proteolysis);GO:0006590(thyroid hormone generation);GO:0006955(immune respons…	04142(Lysosome);04210(Apoptosis);04380(Osteoclast differentiation);04620(Toll-like receptor signaling pathway);05323(Rheumatoid arthritis)	K01371	EC:3.4.22.38	cathepsin K [Source:MGI Symbol;Acc:MGI:107823]	351.861	344.778	341.955	234.814	237.892	230.118	1.47774	0.563397	7.71958e-47	7.12297e-44	up	no
chr8	84841850	84846934	-	ENSMUSG00000003814	Calr	ENSMUST00000003912;ENSMUST00000128028;ENSMUST00000154774;ENSMUST00000125998	GO:0000122(negative regulation of transcription by RNA polymerase II);GO:0001669(acrosomal vesicle);GO:0002502(peptide antigen assembly with MHC class I protein complex);GO:0003729(mRNA binding);GO:0005178(integrin binding);GO:0005506(iron ion binding);GO:0005509(calcium ion binding);GO:0005515(protein binding);GO:0005576(extracellular region);GO:0005615(extracellular space);GO:0005634(nucleus);G…	04141(Protein processing in endoplasmic reticulum);04145(Phagosome);04612(Antigen processing and presentation);05142(Chagas disease (American trypanosomiasis));05163(Human cytomegalovirus infection);05166(Human T-cell leukemia virus 1 infection);05168(Herpes simplex virus 1 infection);05169(Epstein-Barr virus infection);05170(Human immunodeficiency virus 1 infection);05170(Human immunodeficiency …	K08057	NA	calreticulin [Source:MGI Symbol;Acc:MGI:88252]	550.813	558.348	554.266	398.881	401.165	396.658	1.39001	0.475093	2.96165e-46	2.55057e-43	up	no
chr9	123366927	123462666	+	ENSMUSG00000035202	Lars2	ENSMUST00000038863;ENSMUST00000214074;ENSMUST00000214557;ENSMUST00000213711;ENSMUST00000215464;ENSMUST00000215674;ENSMUST00000215087	GO:0000166(nucleotide binding);GO:0002161(aminoacyl-tRNA editing activity);GO:0004812(aminoacyl-tRNA ligase activity);GO:0004823(leucine-tRNA ligase activity);GO:0005524(ATP binding);GO:0005739(mitochondrion);GO:0005759(mitochondrial matrix);GO:0006412(translation);GO:0006418(tRNA aminoacylation for protein translation);GO:0006429(leucyl-tRNA aminoacylation);GO:0016874(ligase activity);GO:0032543…	00970(Aminoacyl-tRNA biosynthesis);00970(Aminoacyl-tRNA biosynthesis)	K01869	EC:6.1.1.4	leucyl-tRNA synthetase, mitochondrial [Source:MGI Symbol;Acc:MGI:2142973]	14.0523	13.7146	13.4391	20.6819	21.0671	20.741	0.659401	-0.600772	1.82885e-45	1.47657e-42	down	no
chr2	34771970	34777547	+	ENSMUSG00000026864	Hspa5	ENSMUST00000100171;ENSMUST00000028222;ENSMUST00000137145;ENSMUST00000145466;ENSMUST00000155595;ENSMUST00000129333	GO:0000166(nucleotide binding);GO:0001554(luteolysis);GO:0005515(protein binding);GO:0005524(ATP binding);GO:0005576(extracellular region);GO:0005634(nucleus);GO:0005737(cytoplasm);GO:0005739(mitochondrion);GO:0005783(endoplasmic reticulum);GO:0005788(endoplasmic reticulum lumen);GO:0005789(endoplasmic reticulum membrane);GO:0005790(smooth endoplasmic reticulum);GO:0005793(endoplasmic reticulum-G…	03060(Protein export);04141(Protein processing in endoplasmic reticulum);04612(Antigen processing and presentation);04918(Thyroid hormone synthesis);05020(Prion diseases);05020(Prion diseases)	K09490	NA	heat shock protein 5 [Source:MGI Symbol;Acc:MGI:95835]	261.895	256.809	259.19	187.148	188.328	184.444	1.38929	0.474353	4.94787e-45	3.7598e-42	up	no
chr5	90903871	90905938	+	ENSMUSG00000058427	Cxcl2	ENSMUST00000075433;ENSMUST00000200681;ENSMUST00000200919;ENSMUST00000202317	GO:0001975(response to amphetamine);GO:0002237(response to molecule of bacterial origin);GO:0005125(cytokine activity);GO:0005576(extracellular region);GO:0005615(extracellular space);GO:0006935(chemotaxis);GO:0006952(defense response);GO:0006954(inflammatory response);GO:0006955(immune response);GO:0007165(signal transduction);GO:0007204(positive regulation of cytosolic calcium ion concentration…	04060(Cytokine-cytokine receptor interaction);04062(Chemokine signaling pathway);04064(NF-kappa B signaling pathway);04621(NOD-like receptor signaling pathway);04657(IL-17 signaling pathway);04668(TNF signaling pathway);05132(Salmonella infection);05134(Legionellosis);05167(Kaposi sarcoma-associated herpesvirus infection);05167(Kaposi sarcoma-associated herpesvirus infection)	K05505	NA	chemokine (C-X-C motif) ligand 2 [Source:MGI Symbol;Acc:MGI:1340094]	873.774	880.748	898.219	644.815	641.115	643.761	1.3747	0.459113	2.08672e-42	1.49757e-39	up	no
chr9	78478449	78489151	-	ENSMUSG00000037742	Eef1a1	ENSMUST00000042235;ENSMUST00000156988;ENSMUST00000144523;ENSMUST00000129380;ENSMUST00000154207;ENSMUST00000150960;ENSMUST00000126614;ENSMUST00000143570	GO:0000049(tRNA binding);GO:0000166(nucleotide binding);GO:0003729(mRNA binding);GO:0003746(translation elongation factor activity);GO:0003924(GTPase activity);GO:0005515(protein binding);GO:0005516(calmodulin binding);GO:0005525(GTP binding);GO:0005634(nucleus);GO:0005730(nucleolus);GO:0005737(cytoplasm);GO:0005829(cytosol);GO:0005886(plasma membrane);GO:0006412(translation);GO:0006414(translati…	03013(RNA transport);05134(Legionellosis);05134(Legionellosis)	K03231	NA	eukaryotic translation elongation factor 1 alpha 1 [Source:MGI Symbol;Acc:MGI:1096881]	932.753	945.168	935.71	1319.81	1304.48	1321.14	0.713135	-0.487752	3.88227e-42	2.63953e-39	down	no
chr9	71110659	71168682	-	ENSMUSG00000032204	Aqp9	ENSMUST00000074465;ENSMUST00000138364;ENSMUST00000144618;ENSMUST00000113570;ENSMUST00000139495;ENSMUST00000135892;ENSMUST00000060917	GO:0005345(purine nucleobase transmembrane transporter activity);GO:0005350(pyrimidine nucleobase transmembrane transporter activity);GO:0005886(plasma membrane);GO:0005887(integral component of plasma membrane);GO:0006833(water transport);GO:0006863(purine nucleobase transport);GO:0010033(response to organic substance);GO:0015204(urea transmembrane transporter activity);GO:0015250(water channel …	04976(Bile secretion);04976(Bile secretion)	K09877	NA	aquaporin 9 [Source:MGI Symbol;Acc:MGI:1891066]	6.56769	6.54358	6.42922	12.0107	13.1276	12.0324	0.525696	-0.9277	1.45577e-40	9.40284e-38	down	no
chr7	46711998	46715700	-	ENSMUSG00000040026	Saa3	ENSMUST00000006956;ENSMUST00000210913;ENSMUST00000211660	GO:0005576(extracellular region);GO:0005615(extracellular space);GO:0006953(acute-phase response);GO:0007252(I-kappaB phosphorylation);GO:0009617(response to bacterium);GO:0034364(high-density lipoprotein particle);GO:0035634(response to stilbenoid);GO:0035662(Toll-like receptor 4 binding);GO:0042056(chemoattractant activity);GO:0050918(positive chemotaxis);GO:0060326(cell chemotaxis);GO:0071347(…	NA	K17310	NA	serum amyloid A 3 [Source:MGI Symbol;Acc:MGI:98223]	223.696	228.574	226.761	315.577	312.906	321.298	0.714934	-0.484119	7.86387e-40	4.8374e-37	down	no
X	20925454	20931555	-	ENSMUSG00000001128	Cfp	ENSMUST00000001156;ENSMUST00000122862	GO:0002376(immune system process);GO:0005576(extracellular region);GO:0005615(extracellular space);GO:0006957(complement activation, alternative pathway);GO:0030141(secretory granule);GO:0045087(innate immune response);GO:0045087(innate immune response)	05168(Herpes simplex virus 1 infection);05168(Herpes simplex virus 1 infection)	K15412	NA	complement factor properdin [Source:MGI Symbol;Acc:MGI:97545]	20.105	19.4468	20.3402	34.2949	34.831	35.5233	0.572312	-0.805126	9.13019e-40	5.36108e-37	down	no
chr7	19696109	19699188	-	ENSMUSG00000002985	Apoe	ENSMUST00000174064;ENSMUST00000173739;ENSMUST00000172983;ENSMUST00000174144;ENSMUST00000207525;ENSMUST00000174710;ENSMUST00000174355;ENSMUST00000174191	GO:0001540(amyloid-beta binding);GO:0001937(negative regulation of endothelial cell proliferation);GO:0002021(response to dietary excess);GO:0005102(signaling receptor binding);GO:0005319(lipid transporter activity);GO:0005515(protein binding);GO:0005543(phospholipid binding);GO:0005576(extracellular region);GO:0005615(extracellular space);GO:0005635(nuclear envelope);GO:0005737(cytoplasm);GO:000…	04979(Cholesterol metabolism);05010(Alzheimer disease);05010(Alzheimer disease)	K04524	NA	apolipoprotein E [Source:MGI Symbol;Acc:MGI:88057]	58.6983	65.2418	59.9167	99.6057	96.472	98.8325	0.623433	-0.681694	3.90633e-39	2.194e-36	down	no
chr2	131069220	131086765	-	ENSMUSG00000027322	Siglec1	ENSMUST00000028794;ENSMUST00000110227;ENSMUST00000110226	GO:0016021(integral component of membrane);GO:0016021(integral component of membrane)	04514(Cell adhesion molecules (CAMs));04514(Cell adhesion molecules (CAMs))	K06548	NA	sialic acid binding Ig-like lectin 1, sialoadhesin [Source:MGI Symbol;Acc:MGI:99668]	50.2171	50.7932	49.6167	72.8542	72.3484	71.6133	0.694723	-0.52549	1.73834e-37	9.35662e-35	down	no
chr6	47796141	47813430	-	ENSMUSG00000025823	Pdia4	ENSMUST00000077290;ENSMUST00000204029	GO:0003756(protein disulfide isomerase activity);GO:0005615(extracellular space);GO:0005783(endoplasmic reticulum);GO:0005788(endoplasmic reticulum lumen);GO:0009986(cell surface);GO:0015037(peptide disulfide oxidoreductase activity);GO:0016853(isomerase activity);GO:0042470(melanosome);GO:0045454(cell redox homeostasis);GO:0055114(oxidation-reduction process);GO:0055114(oxidation-reduction proce…	04141(Protein processing in endoplasmic reticulum);04918(Thyroid hormone synthesis);04918(Thyroid hormone synthesis)	K09582	EC:5.3.4.1	protein disulfide isomerase associated 4 [Source:MGI Symbol;Acc:MGI:104864]	157.351	156.429	158.147	113.382	112.79	111.375	1.39811	0.483474	2.07724e-37	1.07335e-34	up	no
chr14	102976581	102982637	-	ENSMUSG00000098557	Kctd12	ENSMUST00000184744;ENSMUST00000183756	GO:0005515(protein binding);GO:0042802(identical protein binding);GO:0051260(protein homooligomerization);GO:0051260(protein homooligomerization)	NA	K21918	NA	potassium channel tetramerisation domain containing 12 [Source:MGI Symbol;Acc:MGI:2145823]	26.2984	26.3477	24.9841	37.5409	38.5608	38.1349	0.679557	-0.557334	6.90494e-37	3.43069e-34	down	no
chr12	17266545	17284770	+	ENSMUSG00000020571	Pdia6	ENSMUST00000239402;ENSMUST00000057288;ENSMUST00000162936;ENSMUST00000161853;ENSMUST00000159434;ENSMUST00000163000	GO:0003756(protein disulfide isomerase activity);GO:0005615(extracellular space);GO:0005783(endoplasmic reticulum);GO:0005788(endoplasmic reticulum lumen);GO:0005793(endoplasmic reticulum-Golgi intermediate compartment);GO:0005829(cytosol);GO:0015037(peptide disulfide oxidoreductase activity);GO:0045454(cell redox homeostasis);GO:0055114(oxidation-reduction process);GO:0055114(oxidation-reduction…	04141(Protein processing in endoplasmic reticulum);04141(Protein processing in endoplasmic reticulum)	K09584	EC:5.3.4.1	protein disulfide isomerase associated 6 [Source:MGI Symbol;Acc:MGI:1919103]	89.3379	92.4457	87.0186	63.4913	62.2511	62.1241	1.43082	0.516838	1.47911e-36	7.07671e-34	up	no
chr13	56609523	56639562	+	ENSMUSG00000035493	Tgfbi	ENSMUST00000045173;ENSMUST00000225600;ENSMUST00000226024;ENSMUST00000223661	GO:0001525(angiogenesis);GO:0002062(chondrocyte differentiation);GO:0005178(integrin binding);GO:0005201(extracellular matrix structural constituent);GO:0005515(protein binding);GO:0005518(collagen binding);GO:0005576(extracellular region);GO:0005604(basement membrane);GO:0005615(extracellular space);GO:0005802(trans-Golgi network);GO:0007155(cell adhesion);GO:0008283(cell population proliferatio…	NA	NA	NA	transforming growth factor, beta induced [Source:MGI Symbol;Acc:MGI:99959]	44.743	48.0052	46.8424	67.7988	71.4818	69.126	0.669799	-0.5782	3.80603e-36	1.75594e-33	down	no
chr11	70238124	70239842	-	ENSMUSG00000093989	Rnasek	ENSMUST00000040428;ENSMUST00000125752;ENSMUST00000141880	GO:0004518(nuclease activity);GO:0004519(endonuclease activity);GO:0004521(endoribonuclease activity);GO:0005575(cellular_component);GO:0016020(membrane);GO:0016021(integral component of membrane);GO:0016787(hydrolase activity);GO:0090305(nucleic acid phosphodiester bond hydrolysis);GO:0090502(RNA phosphodiester bond hydrolysis, endonucleolytic);GO:0090502(RNA phosphodiester bond hydrolysis, endo…	NA	NA	NA	ribonuclease, RNase K [Source:MGI Symbol;Acc:MGI:106369]	57.0284	47.3489	62.3417	16.6197	22.9971	19.938	2.79942	1.48513	8.51961e-36	3.79505e-33	up	yes
chr3	96557957	96561883	+	ENSMUSG00000038393	Txnip	ENSMUST00000049093;ENSMUST00000074519;ENSMUST00000196871;ENSMUST00000151832;ENSMUST00000128221	GO:0000122(negative regulation of transcription by RNA polymerase II);GO:0004857(enzyme inhibitor activity);GO:0005515(protein binding);GO:0005634(nucleus);GO:0005737(cytoplasm);GO:0005758(mitochondrial intermembrane space);GO:0005829(cytosol);GO:0006606(protein import into nucleus);GO:0006979(response to oxidative stress);GO:0007049(cell cycle);GO:0009612(response to mechanical stimulus);GO:0009…	04621(NOD-like receptor signaling pathway);04621(NOD-like receptor signaling pathway)	K20910	NA	thioredoxin interacting protein [Source:MGI Symbol;Acc:MGI:1889549]	14.3336	15.351	14.6556	24.5066	23.807	24.148	0.611913	-0.708602	2.63119e-34	1.13299e-31	down	no
chr10	86690209	86705509	-	ENSMUSG00000020048	Hsp90b1	ENSMUST00000020238;ENSMUST00000129178;ENSMUST00000134515;ENSMUST00000146897	GO:0000166(nucleotide binding);GO:0001666(response to hypoxia);GO:0003723(RNA binding);GO:0005515(protein binding);GO:0005524(ATP binding);GO:0005576(extracellular region);GO:0005783(endoplasmic reticulum);GO:0005788(endoplasmic reticulum lumen);GO:0005789(endoplasmic reticulum membrane);GO:0005790(smooth endoplasmic reticulum);GO:0005829(cytosol);GO:0005886(plasma membrane);GO:0006457(protein fo…	04141(Protein processing in endoplasmic reticulum);04151(PI3K-Akt signaling pathway);04657(IL-17 signaling pathway);04915(Estrogen signaling pathway);04918(Thyroid hormone synthesis);05200(Pathways in cancer);05215(Prostate cancer);05418(Fluid shear stress and atherosclerosis);05418(Fluid shear stress and atherosclerosis)	K09487	NA	heat shock protein 90, beta (Grp94), member 1 [Source:MGI Symbol;Acc:MGI:98817]	220.071	220.684	220.022	168.287	167.365	167.181	1.31411	0.394086	2.80263e-33	1.16788e-30	up	no
chr6	83305691	83325908	-	ENSMUSG00000005667	Mthfd2	ENSMUST00000005810;ENSMUST00000141044;ENSMUST00000204472;ENSMUST00000139802;ENSMUST00000203847;ENSMUST00000203375;ENSMUST00000141193	GO:0000287(magnesium ion binding);GO:0003824(catalytic activity);GO:0004477(methenyltetrahydrofolate cyclohydrolase activity);GO:0004487(methylenetetrahydrofolate dehydrogenase (NAD+) activity);GO:0004488(methylenetetrahydrofolate dehydrogenase (NADP+) activity);GO:0005739(mitochondrion);GO:0006730(one-carbon metabolic process);GO:0008152(metabolic process);GO:0016491(oxidoreductase activity);GO:…	00670(One carbon pool by folate);00670(One carbon pool by folate)	K13403	3.5.4.9;EC:1.5.1.15	methylenetetrahydrofolate dehydrogenase (NAD+ dependent), methenyltetrahydrofolate cyclohydrolase [Source:MGI Symbol;Acc:MGI:1338850]	20.1373	20.19	19.656	29.3841	30.5091	30.754	0.661723	-0.5957	8.3874e-33	3.38589e-30	down	no
chr9	40685962	40785319	+	ENSMUSG00000032024	Clmp	ENSMUST00000034522;ENSMUST00000139577;ENSMUST00000141759;ENSMUST00000134153	GO:0003674(molecular_function);GO:0005881(cytoplasmic microtubule);GO:0005886(plasma membrane);GO:0005923(bicellular tight junction);GO:0016020(membrane);GO:0016021(integral component of membrane);GO:0030054(cell junction);GO:0048565(digestive tract development);GO:0048565(digestive tract development)	NA	K06789	NA	CXADR-like membrane protein [Source:MGI Symbol;Acc:MGI:1918816]	119.185	117.206	119.419	85.8628	86.9049	88.1538	1.36366	0.447488	2.4827e-32	9.71863e-30	up	no
chr19	34473778	34475164	-	ENSMUSG00000050370	Ch25h	ENSMUST00000050562	GO:0000254(C-4 methylsterol oxidase activity);GO:0001567(cholesterol 25-hydroxylase activity);GO:0004497(monooxygenase activity);GO:0005506(iron ion binding);GO:0005783(endoplasmic reticulum);GO:0005789(endoplasmic reticulum membrane);GO:0006629(lipid metabolic process);GO:0006694(steroid biosynthetic process);GO:0008202(steroid metabolic process);GO:0008203(cholesterol metabolic process);GO:0008…	00120(Primary bile acid biosynthesis)	K10223	EC:1.14.99.38	cholesterol 25-hydroxylase [Source:MGI Symbol;Acc:MGI:1333869]	39.3604	37.7711	39.4722	60.6051	59.6194	59.9705	0.647098	-0.627945	2.78085e-31	1.05656e-28	down	no
chr6	17463800	17573980	+	ENSMUSG00000009376	Met	ENSMUST00000115443;ENSMUST00000080469;ENSMUST00000145473;ENSMUST00000152802;ENSMUST00000140070;ENSMUST00000148903	GO:0000166(nucleotide binding);GO:0001886(endothelial cell morphogenesis);GO:0004672(protein kinase activity);GO:0004713(protein tyrosine kinase activity);GO:0004714(transmembrane receptor protein tyrosine kinase activity);GO:0005515(protein binding);GO:0005524(ATP binding);GO:0006468(protein phosphorylation);GO:0007169(transmembrane receptor protein tyrosine kinase signaling pathway);GO:0009925(…	01521(EGFR tyrosine kinase inhibitor resistance);04010(MAPK signaling pathway);04014(Ras signaling pathway);04015(Rap1 signaling pathway);04151(PI3K-Akt signaling pathway);04360(Axon guidance);04510(Focal adhesion);04520(Adherens junction);05100(Bacterial invasion of epithelial cells);05144(Malaria);05200(Pathways in cancer);05202(Transcriptional misregulation in cancer);05205(Proteoglycans in ca…	K05099	EC:2.7.10.1	met proto-oncogene [Source:MGI Symbol;Acc:MGI:96969]	38.1388	38.2809	40.2285	28.4116	28.3649	28.0532	1.37509	0.459521	2.16926e-30	8.00642e-28	up	no
chr6	7675169	7693254	-	ENSMUSG00000029752	Asns	ENSMUST00000031766;ENSMUST00000139596;ENSMUST00000126303;ENSMUST00000115542;ENSMUST00000148349;ENSMUST00000133972;ENSMUST00000140097	GO:0000166(nucleotide binding);GO:0001889(liver development);GO:0004066(asparagine synthase (glutamine-hydrolyzing) activity);GO:0005524(ATP binding);GO:0005829(cytosol);GO:0006520(cellular amino acid metabolic process);GO:0006529(asparagine biosynthetic process);GO:0006541(glutamine metabolic process);GO:0008652(cellular amino acid biosynthetic process);GO:0009416(response to light stimulus);GO:…	00250(Alanine, aspartate and glutamate metabolism);00250(Alanine, aspartate and glutamate metabolism)	K01953	EC:6.3.5.4	asparagine synthetase [Source:MGI Symbol;Acc:MGI:1350929]	22.2519	21.4918	22.2459	32.8824	33.5576	36.5419	0.640788	-0.642081	3.36319e-30	1.20683e-27	down	no
chr16	37776873	37836514	+	ENSMUSG00000022816	Fstl1	ENSMUST00000114763;ENSMUST00000152579;ENSMUST00000125279;ENSMUST00000135668;ENSMUST00000127495	GO:0005509(calcium ion binding);GO:0005515(protein binding);GO:0005576(extracellular region);GO:0005615(extracellular space);GO:0007275(multicellular organism development);GO:0008201(heparin binding);GO:0030154(cell differentiation);GO:0030510(regulation of BMP signaling pathway);GO:0042594(response to starvation);GO:0042594(response to starvation)	NA	NA	NA	follistatin-like 1 [Source:MGI Symbol;Acc:MGI:102793]	170.792	173.233	169.23	131.129	132.092	132.246	1.29784	0.376118	8.68208e-30	3.03122e-27	up	no
chr2	121413775	121438687	+	ENSMUSG00000027248	Pdia3	ENSMUST00000028683;ENSMUST00000130450;ENSMUST00000135079	GO:0001669(acrosomal vesicle);GO:0003756(protein disulfide isomerase activity);GO:0005515(protein binding);GO:0005576(extracellular region);GO:0005615(extracellular space);GO:0005634(nucleus);GO:0005737(cytoplasm);GO:0005739(mitochondrion);GO:0005758(mitochondrial intermembrane space);GO:0005783(endoplasmic reticulum);GO:0005788(endoplasmic reticulum lumen);GO:0005790(smooth endoplasmic reticulum…	04141(Protein processing in endoplasmic reticulum);04612(Antigen processing and presentation);05163(Human cytomegalovirus infection);05168(Herpes simplex virus 1 infection);05169(Epstein-Barr virus infection);05170(Human immunodeficiency virus 1 infection);05170(Human immunodeficiency virus 1 infection)	K08056	EC:5.3.4.1	protein disulfide isomerase associated 3 [Source:MGI Symbol;Acc:MGI:95834]	232.636	233.38	233.815	181.988	179.497	177.407	1.29865	0.37701	2.20275e-29	7.48819e-27	up	no
chr6	67035096	67037457	-	ENSMUSG00000036390	Gadd45a	ENSMUST00000043098;ENSMUST00000151958;ENSMUST00000126194;ENSMUST00000128617;ENSMUST00000155041	GO:0000122(negative regulation of transcription by RNA polymerase II);GO:0000185(activation of MAPKKK activity);GO:0005515(protein binding);GO:0005634(nucleus);GO:0005737(cytoplasm);GO:0006469(negative regulation of protein kinase activity);GO:0006974(cellular response to DNA damage stimulus);GO:0007049(cell cycle);GO:0007050(cell cycle arrest);GO:0007098(centrosome cycle);GO:0016525(negative reg…	04010(MAPK signaling pathway);04068(FoxO signaling pathway);04110(Cell cycle);04115(p53 signaling pathway);04210(Apoptosis);04218(Cellular senescence);05169(Epstein-Barr virus infection);05200(Pathways in cancer);05202(Transcriptional misregulation in cancer);05210(Colorectal cancer);05212(Pancreatic cancer);05213(Endometrial cancer);05214(Glioma);05216(Thyroid cancer);05217(Basal cell carcinoma)…	K04402	NA	growth arrest and DNA-damage-inducible 45 alpha [Source:MGI Symbol;Acc:MGI:107799]	20.0424	19.3413	19.1763	30.8342	33.8046	35.074	0.587288	-0.76786	4.02399e-29	1.33287e-26	down	no
chr7	127296260	127335138	+	ENSMUSG00000030830	Itgal	ENSMUST00000170971;ENSMUST00000120857;ENSMUST00000117762;ENSMUST00000106306;ENSMUST00000205695;ENSMUST00000118405	GO:0001772(immunological synapse);GO:0002291(T cell activation via T cell receptor contact with antigen bound to MHC molecule on antigen presenting cell);GO:0005886(plasma membrane);GO:0005911(cell-cell junction);GO:0006909(phagocytosis);GO:0007155(cell adhesion);GO:0007157(heterophilic cell-cell adhesion via plasma membrane cell adhesion molecules);GO:0007159(leukocyte cell-cell adhesion);GO:000…	04015(Rap1 signaling pathway);04514(Cell adhesion molecules (CAMs));04650(Natural killer cell mediated cytotoxicity);04670(Leukocyte transendothelial migration);04810(Regulation of actin cytoskeleton);05144(Malaria);05150(Staphylococcus aureus infection);05166(Human T-cell leukemia virus 1 infection);05169(Epstein-Barr virus infection);05323(Rheumatoid arthritis);05416(Viral myocarditis);05416(Vi…	K05718	NA	integrin alpha L [Source:MGI Symbol;Acc:MGI:96606]	25.1387	25.1974	24.7821	35.2293	34.0552	34.8478	0.721372	-0.471185	1.25387e-28	4.04936e-26	down	no
chr3	19957054	20009145	+	ENSMUSG00000003617	Cp	ENSMUST00000108325;ENSMUST00000091309;ENSMUST00000150264;ENSMUST00000108329;ENSMUST00000108328;ENSMUST00000003714;ENSMUST00000128615;ENSMUST00000129135;ENSMUST00000173848;ENSMUST00000131811;ENSMUST00000172860;ENSMUST00000173779;ENSMUST00000125994;ENSMUST00000174803;ENSMUST00000131454;ENSMUST00000172605	GO:0004322(ferroxidase activity);GO:0005507(copper ion binding);GO:0005576(extracellular region);GO:0005615(extracellular space);GO:0005886(plasma membrane);GO:0006811(ion transport);GO:0006825(copper ion transport);GO:0006826(iron ion transport);GO:0006879(cellular iron ion homeostasis);GO:0016020(membrane);GO:0016021(integral component of membrane);GO:0016491(oxidoreductase activity);GO:0046658…	00860(Porphyrin and chlorophyll metabolism);04216(Ferroptosis);04216(Ferroptosis)	K13624	EC:1.16.3.1	ceruloplasmin [Source:MGI Symbol;Acc:MGI:88476]	3.03377	3.25514	3.10084	5.12843	5.23974	5.41378	0.594968	-0.749117	2.0785e-28	6.54878e-26	down	no
chr4	116685544	116700822	+	ENSMUSG00000028691	Prdx1	ENSMUST00000135573;ENSMUST00000151129;ENSMUST00000030454;ENSMUST00000106470;ENSMUST00000156145;ENSMUST00000129315	GO:0000302(response to reactive oxygen species);GO:0004601(peroxidase activity);GO:0005515(protein binding);GO:0005634(nucleus);GO:0005719(nuclear euchromatin);GO:0005730(nucleolus);GO:0005737(cytoplasm);GO:0005739(mitochondrion);GO:0005759(mitochondrial matrix);GO:0005782(peroxisomal matrix);GO:0005829(cytosol);GO:0006979(response to oxidative stress);GO:0008283(cell population proliferation);GO…	04146(Peroxisome);04146(Peroxisome)	K13279	EC:1.11.1.15	peroxiredoxin 1 [Source:MGI Symbol;Acc:MGI:99523]	544.256	548.26	543.851	423.421	422.487	429.091	1.28343	0.36	3.94029e-28	1.21192e-25	up	no
chr4	150914562	150946102	+	ENSMUSG00000028965	Tnfrsf9	ENSMUST00000116257;ENSMUST00000060901;ENSMUST00000105672;ENSMUST00000126707;ENSMUST00000146133;ENSMUST00000139826	GO:0005515(protein binding);GO:0005615(extracellular space);GO:0006915(apoptotic process);GO:0008285(negative regulation of cell population proliferation);GO:0009897(external side of plasma membrane);GO:0016020(membrane);GO:0016021(integral component of membrane);GO:0019955(cytokine binding);GO:0032693(negative regulation of interleukin-10 production);GO:0032695(negative regulation of interleukin…	04060(Cytokine-cytokine receptor interaction);04060(Cytokine-cytokine receptor interaction)	K05146	NA	tumor necrosis factor receptor superfamily, member 9 [Source:MGI Symbol;Acc:MGI:1101059]	41.7256	43.6388	44.1937	30.0573	30.6035	28.2957	1.45642	0.542427	5.72139e-28	1.71881e-25	up	no
chr7	141392199	141402968	+	ENSMUSG00000025503	Taldo1	ENSMUST00000211654;ENSMUST00000026576;ENSMUST00000141793;ENSMUST00000211759;ENSMUST00000125597	GO:0003824(catalytic activity);GO:0004801(sedoheptulose-7-phosphate:D-glyceraldehyde-3-phosphate glyceronetransferase activity);GO:0005737(cytoplasm);GO:0005829(cytosol);GO:0005975(carbohydrate metabolic process);GO:0006002(fructose 6-phosphate metabolic process);GO:0006098(pentose-phosphate shunt);GO:0009052(pentose-phosphate shunt, non-oxidative branch);GO:0016740(transferase activity);GO:00196…	00030(Pentose phosphate pathway);00030(Pentose phosphate pathway)	K00616	EC:2.2.1.2	transaldolase 1 [Source:MGI Symbol;Acc:MGI:1274789]	69.5679	72.9059	73.8263	51.477	52.455	52.3298	1.38422	0.46907	4.53388e-27	1.33111e-24	up	no
chr7	3486500	3502624	-	ENSMUSG00000053338	Tarm1	ENSMUST00000203020;ENSMUST00000203821;ENSMUST00000065703	GO:0002250(adaptive immune response);GO:0002376(immune system process);GO:0005886(plasma membrane);GO:0016020(membrane);GO:0016021(integral component of membrane);GO:0034987(immunoglobulin receptor binding);GO:0045087(innate immune response);GO:1900017(positive regulation of cytokine production involved in inflammatory response);GO:2000515(negative regulation of CD4-positive, alpha-beta T cell ac…	NA	NA	NA	T cell-interacting, activating receptor on myeloid cells 1 [Source:MGI Symbol;Acc:MGI:2442280]	24.5166	25.5285	24.561	15.9605	15.8766	15.1405	1.58812	0.667318	6.81925e-27	1.95758e-24	up	no
chr1	88095062	88220002	+	ENSMUSG00000090124	Ugt1a7c	ENSMUST00000058237;ENSMUST00000150634;ENSMUST00000113135;ENSMUST00000126203	GO:0005743(mitochondrial inner membrane);GO:0005783(endoplasmic reticulum);GO:0005789(endoplasmic reticulum membrane);GO:0006711(estrogen catabolic process);GO:0008194(UDP-glycosyltransferase activity);GO:0015020(glucuronosyltransferase activity);GO:0016020(membrane);GO:0016021(integral component of membrane);GO:0016740(transferase activity);GO:0016757(transferase activity, transferring glycosyl …	00040(Pentose and glucuronate interconversions);00053(Ascorbate and aldarate metabolism);00140(Steroid hormone biosynthesis);00830(Retinol metabolism);00860(Porphyrin and chlorophyll metabolism);00980(Metabolism of xenobiotics by cytochrome P450);00982(Drug metabolism - cytochrome P450);00983(Drug metabolism - other enzymes);05204(Chemical carcinogenesis);05204(Chemical carcinogenesis)	K00699	EC:2.4.1.17	UDP glucuronosyltransferase 1 family, polypeptide A7C [Source:MGI Symbol;Acc:MGI:3032636]	23.8913	24.1053	21.668	33.9124	34.1857	35.053	0.675365	-0.56626	7.07147e-27	1.98585e-24	down	no
chr11	83572919	83578636	-	ENSMUSG00000019122	Ccl9	ENSMUST00000019266;ENSMUST00000136131	GO:0002548(monocyte chemotaxis);GO:0005125(cytokine activity);GO:0005576(extracellular region);GO:0005615(extracellular space);GO:0006935(chemotaxis);GO:0006954(inflammatory response);GO:0006955(immune response);GO:0007165(signal transduction);GO:0007186(G protein-coupled receptor signaling pathway);GO:0008009(chemokine activity);GO:0030593(neutrophil chemotaxis);GO:0043547(positive regulation of…	04060(Cytokine-cytokine receptor interaction);04062(Chemokine signaling pathway);04062(Chemokine signaling pathway)	K22671	NA	chemokine (C-C motif) ligand 9 [Source:MGI Symbol;Acc:MGI:104533]	788.434	790.657	782.703	617.401	622.044	608.504	1.27806	0.353958	1.17447e-26	3.16219e-24	up	no
chr2	28513125	28553081	+	ENSMUSG00000026821	Ralgds	ENSMUST00000113893;ENSMUST00000028170;ENSMUST00000137513;ENSMUST00000100241;ENSMUST00000238699;ENSMUST00000146217;ENSMUST00000137215;ENSMUST00000140704;ENSMUST00000128680;ENSMUST00000130281;ENSMUST00000135803	GO:0005085(guanyl-nucleotide exchange factor activity);GO:0005515(protein binding);GO:0005634(nucleus);GO:0005737(cytoplasm);GO:0005829(cytosol);GO:0005903(brush border);GO:0007165(signal transduction);GO:0007264(small GTPase mediated signal transduction);GO:0030695(GTPase regulator activity);GO:0050790(regulation of catalytic activity);GO:0050790(regulation of catalytic activity)	04014(Ras signaling pathway);04015(Rap1 signaling pathway);04072(Phospholipase D signaling pathway);05200(Pathways in cancer);05210(Colorectal cancer);05212(Pancreatic cancer);05231(Choline metabolism in cancer);05231(Choline metabolism in cancer)	K08732	NA	ral guanine nucleotide dissociation stimulator [Source:MGI Symbol;Acc:MGI:107485]	19.8826	20.4359	19.2932	14.3228	13.0517	14.0465	1.43916	0.525232	1.17499e-26	3.16219e-24	up	no
chr3	98313170	98339990	-	ENSMUSG00000053398	Phgdh	ENSMUST00000065793;ENSMUST00000153694;ENSMUST00000152106	GO:0004617(phosphoglycerate dehydrogenase activity);GO:0006520(cellular amino acid metabolic process);GO:0006541(glutamine metabolic process);GO:0006544(glycine metabolic process);GO:0006563(L-serine metabolic process);GO:0006564(L-serine biosynthetic process);GO:0006566(threonine metabolic process);GO:0008652(cellular amino acid biosynthetic process);GO:0009448(gamma-aminobutyric acid metabolic …	00260(Glycine, serine and threonine metabolism);00260(Glycine, serine and threonine metabolism)	K00058	1.1.1.399;EC:1.1.1.95	3-phosphoglycerate dehydrogenase [Source:MGI Symbol;Acc:MGI:1355330]	23.538	22.3882	20.5969	36.3778	35.2349	34.1004	0.629279	-0.668227	1.51546e-26	3.96055e-24	down	no
chr9	103204001	103230444	-	ENSMUSG00000032554	Trf	ENSMUST00000035158;ENSMUST00000170904;ENSMUST00000112503;ENSMUST00000168142;ENSMUST00000190051	GO:0005515(protein binding);GO:0005576(extracellular region);GO:0005604(basement membrane);GO:0005615(extracellular space);GO:0005768(endosome);GO:0005769(early endosome);GO:0005770(late endosome);GO:0005905(clathrin-coated pit);GO:0006811(ion transport);GO:0006826(iron ion transport);GO:0006879(cellular iron ion homeostasis);GO:0007015(actin filament organization);GO:0007257(activation of JUN ki…	04066(HIF-1 signaling pathway);04216(Ferroptosis);04978(Mineral absorption);04978(Mineral absorption)	K14736	NA	transferrin [Source:MGI Symbol;Acc:MGI:98821]	128.299	127.965	125.438	174.076	170.577	173.475	0.736694	-0.440864	1.53296e-26	3.96055e-24	down	no
chr5	30905885	30907788	-	ENSMUSG00000038803	Ost4	ENSMUST00000132034;ENSMUST00000132253	GO:0003674(molecular_function);GO:0005575(cellular_component);GO:0005783(endoplasmic reticulum);GO:0005789(endoplasmic reticulum membrane);GO:0006486(protein glycosylation);GO:0008150(biological_process);GO:0008250(oligosaccharyltransferase complex);GO:0016020(membrane);GO:0016021(integral component of membrane);GO:0018279(protein N-linked glycosylation via asparagine);GO:0018279(protein N-linked…	NA	NA	NA	oligosaccharyltransferase complex subunit 4 (non-catalytic) [Source:MGI Symbol;Acc:MGI:1914945]	70.3524	72.2695	70.3299	50.879	47.2542	46.0718	1.47673	0.562405	1.61235e-26	4.084e-24	up	no
chr9	106838312	106891979	-	ENSMUSG00000032575	Manf	ENSMUST00000159283;ENSMUST00000069036;ENSMUST00000162801;ENSMUST00000160503;ENSMUST00000159620;ENSMUST00000161272;ENSMUST00000160978	GO:0003674(molecular_function);GO:0005575(cellular_component);GO:0005576(extracellular region);GO:0005615(extracellular space);GO:0005783(endoplasmic reticulum);GO:0005788(endoplasmic reticulum lumen);GO:0007165(signal transduction);GO:0008083(growth factor activity);GO:0048471(perinuclear region of cytoplasm);GO:0120146(sulfatide binding);GO:1905897(regulation of response to endoplasmic reticulu…	NA	K22556	NA	mesencephalic astrocyte-derived neurotrophic factor [Source:MGI Symbol;Acc:MGI:1922090]	38.1738	37.8924	37.2343	27.3609	28.0766	27.9321	1.35901	0.442559	5.70897e-26	1.41824e-23	up	no
chr12	28630854	28635953	-	ENSMUSG00000061477	Rps7	ENSMUST00000221871;ENSMUST00000074267;ENSMUST00000220860;ENSMUST00000222808;ENSMUST00000223318;ENSMUST00000223153;ENSMUST00000222228	GO:0001843(neural tube closure);GO:0003730(mRNA 3'-UTR binding);GO:0003735(structural constituent of ribosome);GO:0005634(nucleus);GO:0005730(nucleolus);GO:0005737(cytoplasm);GO:0005813(centrosome);GO:0005815(microtubule organizing center);GO:0005840(ribosome);GO:0005856(cytoskeleton);GO:0006364(rRNA processing);GO:0006412(translation);GO:0008266(poly(U) RNA binding);GO:0010628(positive regulatio…	03010(Ribosome);03010(Ribosome)	K02993	NA	ribosomal protein S7 [Source:MGI Symbol;Acc:MGI:1333818]	71.6674	70.2377	71.5012	98.0501	97.0822	101.883	0.718503	-0.476933	1.1956e-25	2.9141e-23	down	no
chr5	148327410	148399904	-	ENSMUSG00000041313	Slc7a1	ENSMUST00000048116;ENSMUST00000201348;ENSMUST00000201860	GO:0000064(L-ornithine transmembrane transporter activity);GO:0005290(L-histidine transmembrane transporter activity);GO:0005886(plasma membrane);GO:0006865(amino acid transport);GO:0015171(amino acid transmembrane transporter activity);GO:0015174(basic amino acid transmembrane transporter activity);GO:0015181(arginine transmembrane transporter activity);GO:0015189(L-lysine transmembrane transpor…	05206(MicroRNAs in cancer);05206(MicroRNAs in cancer)	K13863	NA	solute carrier family 7 (cationic amino acid transporter, y+ system), member 1 [Source:MGI Symbol;Acc:MGI:88117]	4.98618	5.46345	5.17499	7.62316	8.09872	7.66572	0.668073	-0.581922	6.3847e-25	1.52736e-22	down	no
chr19	15904678	15947337	-	ENSMUSG00000024640	Psat1	ENSMUST00000025542;ENSMUST00000161707;ENSMUST00000162053;ENSMUST00000159264;ENSMUST00000162233;ENSMUST00000160170	GO:0003824(catalytic activity);GO:0004648(O-phospho-L-serine:2-oxoglutarate aminotransferase activity);GO:0005737(cytoplasm);GO:0005829(cytosol);GO:0006564(L-serine biosynthetic process);GO:0008483(transaminase activity);GO:0008652(cellular amino acid biosynthetic process);GO:0016740(transferase activity);GO:0030170(pyridoxal phosphate binding);GO:0042802(identical protein binding);GO:0042802(ide…	00260(Glycine, serine and threonine metabolism);00750(Vitamin B6 metabolism);00750(Vitamin B6 metabolism)	K00831	EC:2.6.1.52	phosphoserine aminotransferase 1 [Source:MGI Symbol;Acc:MGI:2183441]	14.7039	15.7437	15.5086	23.3758	22.2807	21.8823	0.68044	-0.55546	2.4644e-24	5.78819e-22	down	no
chr1	150100031	150108227	+	ENSMUSG00000032487	Ptgs2	ENSMUST00000035065;ENSMUST00000190784	GO:0001516(prostaglandin biosynthetic process);GO:0001525(angiogenesis);GO:0004601(peroxidase activity);GO:0004666(prostaglandin-endoperoxide synthase activity);GO:0005515(protein binding);GO:0005634(nucleus);GO:0005637(nuclear inner membrane);GO:0005640(nuclear outer membrane);GO:0005737(cytoplasm);GO:0005783(endoplasmic reticulum);GO:0005789(endoplasmic reticulum membrane);GO:0005901(caveola);G…	00590(Arachidonic acid metabolism);04064(NF-kappa B signaling pathway);04370(VEGF signaling pathway);04625(C-type lectin receptor signaling pathway);04657(IL-17 signaling pathway);04668(TNF signaling pathway);04723(Retrograde endocannabinoid signaling);04726(Serotonergic synapse);04913(Ovarian steroidogenesis);04921(Oxytocin signaling pathway);04923(Regulation of lipolysis in adipocytes);05140(Le…	K11987	EC:1.14.99.1	prostaglandin-endoperoxide synthase 2 [Source:MGI Symbol;Acc:MGI:97798]	175.324	179.978	179.132	139.898	142.286	140.393	1.2647	0.338798	4.00962e-24	9.24933e-22	up	no
chr17	35199381	35202007	-	ENSMUSG00000024401	Tnf	ENSMUST00000025263	GO:0000122(negative regulation of transcription by RNA polymerase II);GO:0000165(MAPK cascade);GO:0000185(activation of MAPKKK activity);GO:0000187(activation of MAPK activity);GO:0000976(transcription regulatory region sequence-specific DNA binding);GO:0001774(microglial cell activation);GO:0001775(cell activation);GO:0001819(positive regulation of cytokine production);GO:0001891(phagocytic cup)…	01523(Antifolate resistance);04010(MAPK signaling pathway);04060(Cytokine-cytokine receptor interaction);04064(NF-kappa B signaling pathway);04071(Sphingolipid signaling pathway);04150(mTOR signaling pathway);04210(Apoptosis);04217(Necroptosis);04350(TGF-beta signaling pathway);04380(Osteoclast differentiation);04612(Antigen processing and presentation);04620(Toll-like receptor signaling pathway)…	K03156	NA	tumor necrosis factor [Source:MGI Symbol;Acc:MGI:104798]	241.677	243.859	246.985	187.799	186.295	190.166	1.2982	0.376512	1.58611e-23	3.59463e-21	up	no
chr4	130308595	130315463	+	ENSMUSG00000028773	Fabp3	ENSMUST00000070532	GO:0005324(long-chain fatty acid transporter activity);GO:0005504(fatty acid binding);GO:0005615(extracellular space);GO:0005737(cytoplasm);GO:0005829(cytosol);GO:0006631(fatty acid metabolic process);GO:0008092(cytoskeletal protein binding);GO:0008289(lipid binding);GO:0015909(long-chain fatty acid transport);GO:0016528(sarcoplasm);GO:0032365(intracellular lipid transport);GO:0032868(response to…	03320(PPAR signaling pathway)	K08752	NA	fatty acid binding protein 3, muscle and heart [Source:MGI Symbol;Acc:MGI:95476]	65.5639	65.2188	64.83	41.4268	44.775	42.2968	1.52229	0.606248	1.95877e-23	4.36265e-21	up	no
chr17	46161032	46169370	+	ENSMUSG00000023952	Gtpbp2	ENSMUST00000024748;ENSMUST00000167404;ENSMUST00000169918;ENSMUST00000166701;ENSMUST00000163941;ENSMUST00000169798;ENSMUST00000165686;ENSMUST00000171901;ENSMUST00000169778;ENSMUST00000169955;ENSMUST00000167681;ENSMUST00000166663;ENSMUST00000166563;ENSMUST00000166252;ENSMUST00000169383;ENSMUST00000164338	GO:0000166(nucleotide binding);GO:0003746(translation elongation factor activity);GO:0003924(GTPase activity);GO:0005515(protein binding);GO:0005525(GTP binding);GO:0006414(translational elongation);GO:0042802(identical protein binding);GO:0043231(intracellular membrane-bounded organelle);GO:0070966(nuclear-transcribed mRNA catabolic process, no-go decay);GO:0072344(rescue of stalled ribosome);GO…	NA	NA	NA	GTP binding protein 2 [Source:MGI Symbol;Acc:MGI:1860138]	15.7461	16.3382	15.5815	21.5836	23.0906	22.1184	0.71364	-0.486731	5.07749e-23	1.11171e-20	down	no
chr9	7344381	7369499	+	ENSMUSG00000049723	Mmp12	ENSMUST00000127722;ENSMUST00000148005;ENSMUST00000005950;ENSMUST00000120655;ENSMUST00000150167;ENSMUST00000138220;ENSMUST00000065079	GO:0000122(negative regulation of transcription by RNA polymerase II);GO:0001046(core promoter sequence-specific DNA binding);GO:0004222(metalloendopeptidase activity);GO:0005509(calcium ion binding);GO:0005518(collagen binding);GO:0005576(extracellular region);GO:0005615(extracellular space);GO:0005634(nucleus);GO:0005737(cytoplasm);GO:0006508(proteolysis);GO:0006606(protein import into nucleus)…	NA	K01413	EC:3.4.24.65	matrix metallopeptidase 12 [Source:MGI Symbol;Acc:MGI:97005]	301.32	305.144	305.723	243.807	243.773	241.626	1.25093	0.323004	5.31221e-23	1.14372e-20	up	no
chr3	15795145	15848528	-	ENSMUSG00000074677	Sirpb1c	ENSMUST00000108349;ENSMUST00000050623;ENSMUST00000108352;ENSMUST00000108350;ENSMUST00000124067;ENSMUST00000108354;ENSMUST00000191802;ENSMUST00000148194	GO:0003674(molecular_function);GO:0005886(plasma membrane);GO:0016020(membrane);GO:0016021(integral component of membrane);GO:0022409(positive regulation of cell-cell adhesion);GO:0050766(positive regulation of phagocytosis);GO:0050870(positive regulation of T cell activation);GO:0050870(positive regulation of T cell activation)	04380(Osteoclast differentiation);04380(Osteoclast differentiation)	K06551	NA	signal-regulatory protein beta 1C [Source:MGI Symbol;Acc:MGI:3807521]	6.13759	6.15383	5.84797	10.2624	10.043	10.6781	0.585454	-0.772373	6.42519e-23	1.36067e-20	down	no
chr7	118104372	118116188	-	ENSMUSG00000008683	Rps15a	ENSMUST00000106588;ENSMUST00000131374;ENSMUST00000172457;ENSMUST00000131840;ENSMUST00000106590;ENSMUST00000134270	GO:0003735(structural constituent of ribosome);GO:0005737(cytoplasm);GO:0005739(mitochondrion);GO:0005840(ribosome);GO:0006412(translation);GO:0008284(positive regulation of cell population proliferation);GO:0009615(response to virus);GO:0022627(cytosolic small ribosomal subunit);GO:0045787(positive regulation of cell cycle);GO:0045787(positive regulation of cell cycle)	03010(Ribosome);03010(Ribosome)	K02957	NA	ribosomal protein S15A [Source:MGI Symbol;Acc:MGI:2389091]	34.7645	34.4441	34.5825	45.2657	46.8392	45.4896	0.754327	-0.406738	1.22748e-22	2.55751e-20	down	no
chr6	60731575	60829855	-	ENSMUSG00000025889	Snca	ENSMUST00000163779;ENSMUST00000114268;ENSMUST00000203177;ENSMUST00000204586	GO:0000149(SNARE binding);GO:0000287(magnesium ion binding);GO:0001774(microglial cell activation);GO:0001921(positive regulation of receptor recycling);GO:0001933(negative regulation of protein phosphorylation);GO:0001956(positive regulation of neurotransmitter secretion);GO:0001963(synaptic transmission, dopaminergic);GO:0003779(actin binding);GO:0005507(copper ion binding);GO:0005509(calcium i…	05010(Alzheimer disease);05012(Parkinson disease);05012(Parkinson disease)	K04528	NA	synuclein, alpha [Source:MGI Symbol;Acc:MGI:1277151]	21.7402	21.611	22.4832	13.6524	15.3283	14.4123	1.51716	0.601376	1.47835e-22	3.03133e-20	up	no
chr14	51892889	51896745	+	ENSMUSG00000072572	Slc39a2	ENSMUST00000047726;ENSMUST00000160668	GO:0005385(zinc ion transmembrane transporter activity);GO:0005886(plasma membrane);GO:0006829(zinc ion transport);GO:0016020(membrane);GO:0016021(integral component of membrane);GO:0030001(metal ion transport);GO:0031410(cytoplasmic vesicle);GO:0036464(cytoplasmic ribonucleoprotein granule);GO:0046873(metal ion transmembrane transporter activity);GO:0055085(transmembrane transport);GO:0071577(zi…	NA	K14709	NA	solute carrier family 39 (zinc transporter), member 2 [Source:MGI Symbol;Acc:MGI:2684326]	49.0654	50.162	48.5474	35.9419	32.9782	36.9939	1.39523	0.480508	2.2895e-22	4.62121e-20	up	no
chr1	161240112	161251219	-	ENSMUSG00000026701	Prdx6	ENSMUST00000071718;ENSMUST00000192639;ENSMUST00000051925;ENSMUST00000194613;ENSMUST00000156318;ENSMUST00000156678;ENSMUST00000155135;ENSMUST00000139387	GO:0004601(peroxidase activity);GO:0005737(cytoplasm);GO:0016209(antioxidant activity);GO:0016491(oxidoreductase activity);GO:0045454(cell redox homeostasis);GO:0051920(peroxiredoxin activity);GO:0055114(oxidation-reduction process);GO:0098869(cellular oxidant detoxification);GO:0098869(cellular oxidant detoxification)	NA	NA	NA	peroxiredoxin 6 [Source:MGI Symbol;Acc:MGI:894320]	43.9193	44.5892	43.9979	34.0377	34.5996	33.7588	1.29406	0.371902	4.39616e-22	8.73686e-20	up	no
chr7	126623249	126630861	-	ENSMUSG00000030717	Nupr1	ENSMUST00000032961;ENSMUST00000187609;ENSMUST00000131174;ENSMUST00000191192;ENSMUST00000151105	GO:0002526(acute inflammatory response);GO:0003677(DNA binding);GO:0003682(chromatin binding);GO:0003713(transcription coactivator activity);GO:0005515(protein binding);GO:0005634(nucleus);GO:0005654(nucleoplasm);GO:0005737(cytoplasm);GO:0006473(protein acetylation);GO:0008285(negative regulation of cell population proliferation);GO:0008584(male gonad development);GO:0009636(response to toxic sub…	05202(Transcriptional misregulation in cancer);05202(Transcriptional misregulation in cancer)	K15626	NA	nuclear protein transcription regulator 1 [Source:MGI Symbol;Acc:MGI:1891834]	15.2108	15.8327	15.0527	23.7144	23.2483	22.8093	0.660668	-0.598003	4.94075e-22	9.67039e-20	down	no
chr16	22857845	22879634	+	ENSMUSG00000004460	Dnajb11	ENSMUST00000004574;ENSMUST00000178320;ENSMUST00000133013	GO:0005102(signaling receptor binding);GO:0005515(protein binding);GO:0005615(extracellular space);GO:0005634(nucleus);GO:0005737(cytoplasm);GO:0005783(endoplasmic reticulum);GO:0005788(endoplasmic reticulum lumen);GO:0006457(protein folding);GO:0016556(mRNA modification);GO:0032781(positive regulation of ATPase activity);GO:0034663(endoplasmic reticulum chaperone complex);GO:0050768(negative reg…	04141(Protein processing in endoplasmic reticulum);04141(Protein processing in endoplasmic reticulum)	K09517	NA	DnaJ heat shock protein family (Hsp40) member B11 [Source:MGI Symbol;Acc:MGI:1915088]	52.8694	52.2597	53.2939	39.7246	40.6573	40.3332	1.31237	0.392175	6.48655e-22	1.25065e-19	up	no
chr17	79701537	79715061	-	ENSMUSG00000024087	Cyp1b1	ENSMUST00000024894;ENSMUST00000234361;ENSMUST00000234927	GO:0001525(angiogenesis);GO:0002930(trabecular meshwork development);GO:0004497(monooxygenase activity);GO:0005506(iron ion binding);GO:0005634(nucleus);GO:0005739(mitochondrion);GO:0005783(endoplasmic reticulum);GO:0005789(endoplasmic reticulum membrane);GO:0006304(DNA modification);GO:0006629(lipid metabolic process);GO:0006631(fatty acid metabolic process);GO:0006725(cellular aromatic compound…	00140(Steroid hormone biosynthesis);00380(Tryptophan metabolism);00980(Metabolism of xenobiotics by cytochrome P450);04913(Ovarian steroidogenesis);05204(Chemical carcinogenesis);05206(MicroRNAs in cancer);05206(MicroRNAs in cancer)	K07410	EC:1.14.14.1	cytochrome P450, family 1, subfamily b, polypeptide 1 [Source:MGI Symbol;Acc:MGI:88590]	39.1099	39.0286	39.4096	30.2637	30.9716	29.9447	1.28919	0.366462	9.43118e-22	1.79165e-19	up	no
chr17	83501918	83517330	-	ENSMUSG00000024248	Cox7a2l	ENSMUST00000167741;ENSMUST00000025095;ENSMUST00000235085	GO:0002082(regulation of oxidative phosphorylation);GO:0004129(cytochrome-c oxidase activity);GO:0005730(nucleolus);GO:0005739(mitochondrion);GO:0005743(mitochondrial inner membrane);GO:0005746(mitochondrial respirasome);GO:0009055(electron transfer activity);GO:0016020(membrane);GO:0016021(integral component of membrane);GO:0022900(electron transport chain);GO:0097250(mitochondrial respirasome a…	00190(Oxidative phosphorylation);04260(Cardiac muscle contraction);04714(Thermogenesis);04932(Non-alcoholic fatty liver disease (NAFLD));05010(Alzheimer disease);05012(Parkinson disease);05016(Huntington disease);05016(Huntington disease)	K02270	NA	cytochrome c oxidase subunit 7A2 like [Source:MGI Symbol;Acc:MGI:106015]	83.6824	87.7522	87.9149	115.515	119.813	118.37	0.733252	-0.447619	1.40441e-21	2.62931e-19	down	no
chr17	35821684	35822923	+	ENSMUSG00000003541	Ier3	ENSMUST00000003635	GO:0005634(nucleus);GO:0043066(negative regulation of apoptotic process);GO:2001020(regulation of response to DNA damage stimulus)	NA	NA	NA	immediate early response 3 [Source:MGI Symbol;Acc:MGI:104814]	336.706	337.791	346.585	259.003	267.522	266.76	1.28716	0.364188	1.95466e-21	3.60718e-19	up	no
chr18	46557291	46574533	-	ENSMUSG00000056130	Ticam2	ENSMUST00000070084;ENSMUST00000149929	GO:0001817(regulation of cytokine production);GO:0001891(phagocytic cup);GO:0002376(immune system process);GO:0005149(interleukin-1 receptor binding);GO:0005515(protein binding);GO:0005543(phospholipid binding);GO:0005737(cytoplasm);GO:0005768(endosome);GO:0005769(early endosome);GO:0005770(late endosome);GO:0005783(endoplasmic reticulum);GO:0005793(endoplasmic reticulum-Golgi intermediate compar…	04064(NF-kappa B signaling pathway);04217(Necroptosis);04620(Toll-like receptor signaling pathway);05133(Pertussis);05161(Hepatitis B);05161(Hepatitis B)	K05409	NA	toll-like receptor adaptor molecule 2 [Source:MGI Symbol;Acc:MGI:3040056]	10.1222	9.47912	9.72503	14.3196	13.8124	14.169	0.693279	-0.528492	2.18286e-21	3.97158e-19	down	no
chr1	171051174	171064935	-	ENSMUSG00000059498	Fcgr3	ENSMUST00000164044;ENSMUST00000168817;ENSMUST00000169017;ENSMUST00000164179	GO:0016020(membrane);GO:0016021(integral component of membrane);GO:0016021(integral component of membrane)	04145(Phagosome);04380(Osteoclast differentiation);05140(Leishmaniasis);05150(Staphylococcus aureus infection);05152(Tuberculosis);05152(Tuberculosis)	K16824	NA	Fc receptor, IgG, low affinity III [Source:MGI Symbol;Acc:MGI:95500]	358.914	351.793	350.155	275.253	279.284	275.643	1.27787	0.353741	4.11824e-21	7.38881e-19	up	no
chr14	54235479	54254104	-	ENSMUSG00000022174	Dad1	ENSMUST00000022781;ENSMUST00000128231	GO:0001824(blastocyst development);GO:0005783(endoplasmic reticulum);GO:0005789(endoplasmic reticulum membrane);GO:0006486(protein glycosylation);GO:0006487(protein N-linked glycosylation);GO:0006915(apoptotic process);GO:0007584(response to nutrient);GO:0008047(enzyme activator activity);GO:0008250(oligosaccharyltransferase complex);GO:0016020(membrane);GO:0016021(integral component of membrane)…	00510(N-Glycan biosynthesis);04141(Protein processing in endoplasmic reticulum);04141(Protein processing in endoplasmic reticulum)	K12668	NA	defender against cell death 1 [Source:MGI Symbol;Acc:MGI:101912]	21.3246	19.7551	20.2563	14.8336	13.1939	13.5249	1.47611	0.5618	4.786e-21	8.46925e-19	up	no
chr14	55540266	55551242	+	ENSMUSG00000040618	Pck2	ENSMUST00000226270;ENSMUST00000048781;ENSMUST00000226519;ENSMUST00000226770;ENSMUST00000226664;ENSMUST00000226514;ENSMUST00000226352;ENSMUST00000228921;ENSMUST00000228283	GO:0000166(nucleotide binding);GO:0004611(phosphoenolpyruvate carboxykinase activity);GO:0004613(phosphoenolpyruvate carboxykinase (GTP) activity);GO:0005525(GTP binding);GO:0005739(mitochondrion);GO:0005829(cytosol);GO:0006090(pyruvate metabolic process);GO:0006094(gluconeogenesis);GO:0006107(oxaloacetate metabolic process);GO:0006116(NADH oxidation);GO:0016829(lyase activity);GO:0016831(carboxy…	00010(Glycolysis / Gluconeogenesis);00020(Citrate cycle (TCA cycle));00620(Pyruvate metabolism);03320(PPAR signaling pathway);04068(FoxO signaling pathway);04151(PI3K-Akt signaling pathway);04152(AMPK signaling pathway);04910(Insulin signaling pathway);04920(Adipocytokine signaling pathway);04922(Glucagon signaling pathway);04931(Insulin resistance);04964(Proximal tubule bicarbonate reclamation);…	K01596	EC:4.1.1.32	phosphoenolpyruvate carboxykinase 2 (mitochondrial) [Source:MGI Symbol;Acc:MGI:1860456]	3.09255	2.89844	2.88875	4.78725	4.9431	4.98883	0.603277	-0.729109	5.7586e-21	1.00527e-18	down	no
chr18	36725067	36726798	-	ENSMUSG00000051439	Cd14	ENSMUST00000061829;ENSMUST00000237042	GO:0001530(lipopolysaccharide binding);GO:0002237(response to molecule of bacterial origin);GO:0002376(immune system process);GO:0005515(protein binding);GO:0005576(extracellular region);GO:0005615(extracellular space);GO:0005794(Golgi apparatus);GO:0005886(plasma membrane);GO:0006898(receptor-mediated endocytosis);GO:0006954(inflammatory response);GO:0009408(response to heat);GO:0009617(response…	04010(MAPK signaling pathway);04064(NF-kappa B signaling pathway);04145(Phagosome);04620(Toll-like receptor signaling pathway);04640(Hematopoietic cell lineage);05132(Salmonella infection);05133(Pertussis);05134(Legionellosis);05146(Amoebiasis);05152(Tuberculosis);05202(Transcriptional misregulation in cancer);05221(Acute myeloid leukemia);05221(Acute myeloid leukemia)	K04391	NA	CD14 antigen [Source:MGI Symbol;Acc:MGI:88318]	771.046	762.338	766.795	624.653	618.866	623.047	1.23231	0.30136	1.23993e-20	2.13566e-18	up	no
chr13	23738808	23740367	+	ENSMUSG00000036181	H1f2	ENSMUST00000040914	GO:0000122(negative regulation of transcription by RNA polymerase II);GO:0000786(nucleosome);GO:0000790(nuclear chromatin);GO:0003677(DNA binding);GO:0003690(double-stranded DNA binding);GO:0005515(protein binding);GO:0005634(nucleus);GO:0005694(chromosome);GO:0005719(nuclear euchromatin);GO:0006334(nucleosome assembly);GO:0006355(regulation of transcription, DNA-templated);GO:0006357(regulation …	NA	K11275	NA	H1.2 linker histone, cluster member [Source:MGI Symbol;Acc:MGI:1931526]	30.6097	29.3722	28.5536	42.1694	44.1672	47.2505	0.662755	-0.593452	1.55837e-20	2.64882e-18	down	no
chr19	29251828	29313080	+	ENSMUSG00000024789	Jak2	ENSMUST00000065796;ENSMUST00000025705;ENSMUST00000238009	GO:0000166(nucleotide binding);GO:0000186(activation of MAPKK activity);GO:0000791(euchromatin);GO:0004672(protein kinase activity);GO:0004713(protein tyrosine kinase activity);GO:0004715(non-membrane spanning protein tyrosine kinase activity);GO:0005102(signaling receptor binding);GO:0005131(growth hormone receptor binding);GO:0005524(ATP binding);GO:0005634(nucleus);GO:0005654(nucleoplasm);GO:0…	01521(EGFR tyrosine kinase inhibitor resistance);04062(Chemokine signaling pathway);04151(PI3K-Akt signaling pathway);04217(Necroptosis);04550(Signaling pathways regulating pluripotency of stem cells);04630(Jak-STAT signaling pathway);04658(Th1 and Th2 cell differentiation);04659(Th17 cell differentiation);04725(Cholinergic synapse);04917(Prolactin signaling pathway);04920(Adipocytokine signaling…	K04447	EC:2.7.10.2	Janus kinase 2 [Source:MGI Symbol;Acc:MGI:96629]	41.6513	41.6274	41.74	53.3481	54.5293	55.7574	0.76401	-0.388336	3.42211e-20	5.74114e-18	down	no
chr1	120474538	120505024	-	ENSMUSG00000026390	Marco	ENSMUST00000027639;ENSMUST00000186432	GO:0001540(amyloid-beta binding);GO:0001664(G protein-coupled receptor binding);GO:0001934(positive regulation of protein phosphorylation);GO:0002376(immune system process);GO:0005044(scavenger receptor activity);GO:0005581(collagen trimer);GO:0005737(cytoplasm);GO:0005886(plasma membrane);GO:0006897(endocytosis);GO:0006898(receptor-mediated endocytosis);GO:0006911(phagocytosis, engulfment);GO:00…	04145(Phagosome);04145(Phagosome)	K13884	NA	macrophage receptor with collagenous structure [Source:MGI Symbol;Acc:MGI:1309998]	61.901	63.4377	64.0379	87.7857	84.5272	83.2554	0.741002	-0.432452	6.36484e-20	1.05412e-17	down	no
chr2	60338188	60371234	+	ENSMUSG00000086196	Gm13571	ENSMUST00000151984;ENSMUST00000124654	NA	NA	NA	NA	predicted gene 13571 [Source:MGI Symbol;Acc:MGI:3652223]	27.0322	27.5008	27.7298	19.6676	20.8886	19.6358	1.36667	0.450668	7.43678e-20	1.21605e-17	up	no
chr12	8771323	8793715	+	ENSMUSG00000020592	Sdc1	ENSMUST00000020911;ENSMUST00000159821;ENSMUST00000160348;ENSMUST00000161883	GO:0001657(ureteric bud development);GO:0005515(protein binding);GO:0005576(extracellular region);GO:0005796(Golgi lumen);GO:0006954(inflammatory response);GO:0008022(protein C-terminus binding);GO:0009636(response to toxic substance);GO:0009897(external side of plasma membrane);GO:0009986(cell surface);GO:0010033(response to organic substance);GO:0016020(membrane);GO:0016021(integral component o…	04512(ECM-receptor interaction);04514(Cell adhesion molecules (CAMs));05144(Malaria);05205(Proteoglycans in cancer);05418(Fluid shear stress and atherosclerosis);05418(Fluid shear stress and atherosclerosis)	NA	NA	syndecan 1 [Source:MGI Symbol;Acc:MGI:1349162]	54.3246	53.6931	53.9175	42.3741	42.9592	41.399	1.27777	0.353633	8.5437e-20	1.37959e-17	up	no
chr8	71534255	71537456	-	ENSMUSG00000046718	Bst2	ENSMUST00000051672;ENSMUST00000212386	GO:0002376(immune system process);GO:0002737(negative regulation of plasmacytoid dendritic cell cytokine production);GO:0005737(cytoplasm);GO:0005768(endosome);GO:0005770(late endosome);GO:0005794(Golgi apparatus);GO:0005886(plasma membrane);GO:0008191(metalloendopeptidase inhibitor activity);GO:0009615(response to virus);GO:0009986(cell surface);GO:0010951(negative regulation of endopeptidase ac…	05168(Herpes simplex virus 1 infection);05170(Human immunodeficiency virus 1 infection);05170(Human immunodeficiency virus 1 infection)	K06731	NA	bone marrow stromal cell antigen 2 [Source:MGI Symbol;Acc:MGI:1916800]	810.295	791.27	821.782	617.489	643.438	661.53	1.26055	0.33405	1.10669e-19	1.76496e-17	up	no
chr8	94179082	94180327	+	ENSMUSG00000031765	Mt1	ENSMUST00000034215;ENSMUST00000211807;ENSMUST00000212291	GO:0005507(copper ion binding);GO:0005634(nucleus);GO:0005737(cytoplasm);GO:0005764(lysosome);GO:0005829(cytosol);GO:0006875(cellular metal ion homeostasis);GO:0006882(cellular zinc ion homeostasis);GO:0007263(nitric oxide mediated signal transduction);GO:0008270(zinc ion binding);GO:0010273(detoxification of copper ion);GO:0035924(cellular response to vascular endothelial growth factor stimulus)…	04978(Mineral absorption);04978(Mineral absorption)	K14739	NA	metallothionein 1 [Source:MGI Symbol;Acc:MGI:97171]	256.608	252.475	262.849	193.975	204.097	203.189	1.28385	0.360482	1.2302e-19	1.93802e-17	up	no
chr2	24186476	24193568	+	ENSMUSG00000044103	Il1f9	ENSMUST00000057567	GO:0005125(cytokine activity);GO:0005576(extracellular region);GO:0005615(extracellular space);GO:0006954(inflammatory response);GO:0006955(immune response);GO:0007165(signal transduction)	04060(Cytokine-cytokine receptor interaction)	K05487	NA	interleukin 1 family, member 9 [Source:MGI Symbol;Acc:MGI:2449929]	20.0358	18.5095	18.1956	11.4524	11.2165	11.2859	1.67107	0.740774	2.28695e-19	3.51776e-17	up	no
chr6	88084482	88105304	+	ENSMUSG00000030062	Rpn1	ENSMUST00000032143;ENSMUST00000204164;ENSMUST00000204024;ENSMUST00000203813	GO:0005783(endoplasmic reticulum);GO:0005789(endoplasmic reticulum membrane);GO:0005791(rough endoplasmic reticulum);GO:0005829(cytosol);GO:0006486(protein glycosylation);GO:0006487(protein N-linked glycosylation);GO:0008250(oligosaccharyltransferase complex);GO:0016020(membrane);GO:0016021(integral component of membrane);GO:0018279(protein N-linked glycosylation via asparagine);GO:0042470(melano…	00510(N-Glycan biosynthesis);04141(Protein processing in endoplasmic reticulum);04141(Protein processing in endoplasmic reticulum)	K12666	NA	ribophorin I [Source:MGI Symbol;Acc:MGI:98084]	59.7254	60.1901	59.6518	46.9807	47.4498	47.8437	1.26212	0.33585	2.28744e-19	3.51776e-17	up	no
chr1	134405559	134411740	+	ENSMUSG00000026456	Cyb5r1	ENSMUST00000133686;ENSMUST00000154237;ENSMUST00000027726;ENSMUST00000130836;ENSMUST00000173908;ENSMUST00000127412;ENSMUST00000172496;ENSMUST00000186489;ENSMUST00000172795	GO:0004128(cytochrome-b5 reductase activity, acting on NAD(P)H);GO:0005739(mitochondrion);GO:0006629(lipid metabolic process);GO:0006694(steroid biosynthetic process);GO:0008202(steroid metabolic process);GO:0016020(membrane);GO:0016021(integral component of membrane);GO:0016126(sterol biosynthetic process);GO:0016491(oxidoreductase activity);GO:0055114(oxidation-reduction process);GO:0071949(FAD…	00520(Amino sugar and nucleotide sugar metabolism);00520(Amino sugar and nucleotide sugar metabolism)	K00326	EC:1.6.2.2	cytochrome b5 reductase 1 [Source:MGI Symbol;Acc:MGI:1919267]	17.1533	16.5069	16.407	22.8206	22.8544	22.6657	0.732611	-0.44888	2.3945e-19	3.63908e-17	down	no
chr4	132492032	132510501	-	ENSMUSG00000028893	Sesn2	ENSMUST00000030724	GO:0001932(regulation of protein phosphorylation);GO:0005092(GDP-dissociation inhibitor activity);GO:0005515(protein binding);GO:0005634(nucleus);GO:0005737(cytoplasm);GO:0005739(mitochondrion);GO:0006111(regulation of gluconeogenesis);GO:0006635(fatty acid beta-oxidation);GO:0007005(mitochondrion organization);GO:0009749(response to glucose);GO:0016239(positive regulation of macroautophagy);GO:0…	04115(p53 signaling pathway);04150(mTOR signaling pathway);04211(Longevity regulating pathway)	K20394	NA	sestrin 2 [Source:MGI Symbol;Acc:MGI:2651874]	8.55318	8.15685	7.62313	13.0519	12.9449	12.4001	0.633726	-0.65807	2.85172e-19	4.28355e-17	down	no
chr1	120113280	120121078	-	ENSMUSG00000026385	Dbi	ENSMUST00000027634;ENSMUST00000135937;ENSMUST00000151708;ENSMUST00000132118;ENSMUST00000112648;ENSMUST00000128408;ENSMUST00000149628	GO:0000062(fatty-acyl-CoA binding);GO:0001662(behavioral fear response);GO:0001942(hair follicle development);GO:0005615(extracellular space);GO:0005634(nucleus);GO:0005737(cytoplasm);GO:0005739(mitochondrion);GO:0005783(endoplasmic reticulum);GO:0005794(Golgi apparatus);GO:0005886(plasma membrane);GO:0006641(triglyceride metabolic process);GO:0007611(learning or memory);GO:0008021(synaptic vesic…	03320(PPAR signaling pathway);03320(PPAR signaling pathway)	K08762	NA	diazepam binding inhibitor [Source:MGI Symbol;Acc:MGI:94865]	49.9176	53.5308	51.3109	37.6056	36.9253	36.1207	1.39862	0.484	4.48218e-19	6.65526e-17	up	no
chr17	8115445	8148097	-	ENSMUSG00000095687	Rnaset2a	ENSMUST00000097420;ENSMUST00000231927	GO:0002376(immune system process);GO:0003723(RNA binding);GO:0004518(nuclease activity);GO:0004519(endonuclease activity);GO:0004521(endoribonuclease activity);GO:0004540(ribonuclease activity);GO:0005576(extracellular region);GO:0005615(extracellular space);GO:0005739(mitochondrion);GO:0005758(mitochondrial intermembrane space);GO:0005764(lysosome);GO:0005783(endoplasmic reticulum);GO:0005788(en…	NA	K01166	EC:4.6.1.19	ribonuclease T2A [Source:MGI Symbol;Acc:MGI:1915445]	39.5847	39.6738	41.0876	52.0429	54.7544	53.9482	0.748675	-0.417589	4.55276e-19	6.68324e-17	down	no
chr10	127290774	127296288	+	ENSMUSG00000025408	Ddit3	ENSMUST00000026475;ENSMUST00000139091;ENSMUST00000134686	GO:0000122(negative regulation of transcription by RNA polymerase II);GO:0000976(transcription regulatory region sequence-specific DNA binding);GO:0000978(RNA polymerase II cis-regulatory region sequence-specific DNA binding);GO:0001228(DNA-binding transcription activator activity, RNA polymerase II-specific);GO:0001955(blood vessel maturation);GO:0003677(DNA binding);GO:0003700(DNA-binding trans…	04010(MAPK signaling pathway);04141(Protein processing in endoplasmic reticulum);04210(Apoptosis);04932(Non-alcoholic fatty liver disease (NAFLD));05202(Transcriptional misregulation in cancer);05202(Transcriptional misregulation in cancer)	K04452	NA	DNA-damage inducible transcript 3 [Source:MGI Symbol;Acc:MGI:109247]	27.1871	23.8322	25.1511	37.0092	40.5964	38.1089	0.658261	-0.603269	4.69771e-19	6.81854e-17	down	no
chr10	117277331	117282321	-	ENSMUSG00000069516	Lyz2	ENSMUST00000092163	GO:0000137(Golgi cis cisterna);GO:0003796(lysozyme activity);GO:0003824(catalytic activity);GO:0005576(extracellular region);GO:0005615(extracellular space);GO:0005737(cytoplasm);GO:0005788(endoplasmic reticulum lumen);GO:0005795(Golgi stack);GO:0005902(microvillus);GO:0008152(metabolic process);GO:0016787(hydrolase activity);GO:0016798(hydrolase activity, acting on glycosyl bonds);GO:0019835(cyt…	04970(Salivary secretion)	K13915	EC:3.2.1.17	lysozyme 2 [Source:MGI Symbol;Acc:MGI:96897]	2051.33	2066.35	2039.52	2577.01	2571.25	2559.65	0.798815	-0.324066	4.82584e-19	6.92669e-17	down	no
chr2	158116402	158146436	-	ENSMUSG00000037820	Tgm2	ENSMUST00000103122;ENSMUST00000140923	GO:0001974(blood vessel remodeling);GO:0003810(protein-glutamine gamma-glutamyltransferase activity);GO:0005509(calcium ion binding);GO:0005525(GTP binding);GO:0005737(cytoplasm);GO:0005739(mitochondrion);GO:0005783(endoplasmic reticulum);GO:0005829(cytosol);GO:0005886(plasma membrane);GO:0007186(G protein-coupled receptor signaling pathway);GO:0007200(phospholipase C-activating G protein-coupled…	05016(Huntington disease);05016(Huntington disease)	K05625	EC:2.3.2.13	transglutaminase 2, C polypeptide [Source:MGI Symbol;Acc:MGI:98731]	45.8209	46.857	46.3084	36.9357	36.2028	34.8534	1.28701	0.36402	5.52159e-19	7.83823e-17	up	no
chr18	9707595	9882644	+	ENSMUSG00000036103	Colec12	ENSMUST00000234965;ENSMUST00000040069;ENSMUST00000234026;ENSMUST00000234149	GO:0005044(scavenger receptor activity);GO:0005581(collagen trimer);GO:0006910(phagocytosis, recognition);GO:0006955(immune response);GO:0016020(membrane);GO:0016021(integral component of membrane);GO:0030169(low-density lipoprotein particle binding);GO:0030246(carbohydrate binding);GO:0034138(toll-like receptor 3 signaling pathway);GO:0038023(signaling receptor activity);GO:0038187(pattern recog…	04145(Phagosome);04145(Phagosome)	K10062	NA	collectin sub-family member 12 [Source:MGI Symbol;Acc:MGI:2152907]	51.0861	51.4502	51.7675	40.6898	41.4291	40.627	1.2571	0.330098	6.8348e-19	9.59696e-17	up	no
chr8	24949611	25016927	-	ENSMUSG00000031555	Adam9	ENSMUST00000208247;ENSMUST00000211319	GO:0000186(activation of MAPKK activity);GO:0004222(metalloendopeptidase activity);GO:0005080(protein kinase C binding);GO:0005178(integrin binding);GO:0005515(protein binding);GO:0005518(collagen binding);GO:0005615(extracellular space);GO:0005737(cytoplasm);GO:0005886(plasma membrane);GO:0006508(proteolysis);GO:0006509(membrane protein ectodomain proteolysis);GO:0007155(cell adhesion);GO:000716…	NA	K06834	EC:3.4.24.-	a disintegrin and metallopeptidase domain 9 (meltrin gamma) [Source:MGI Symbol;Acc:MGI:105376]	33.572	33.2089	33.5264	43.4902	44.2883	47.1158	0.7436	-0.427401	9.08852e-19	1.26242e-16	down	no
chr12	111669361	111672338	-	ENSMUSG00000001270	Ckb	ENSMUST00000001304;ENSMUST00000222705;ENSMUST00000223099;ENSMUST00000220888;ENSMUST00000222513	GO:0000166(nucleotide binding);GO:0003824(catalytic activity);GO:0004111(creatine kinase activity);GO:0005515(protein binding);GO:0005524(ATP binding);GO:0005615(extracellular space);GO:0005634(nucleus);GO:0005737(cytoplasm);GO:0005739(mitochondrion);GO:0005829(cytosol);GO:0007420(brain development);GO:0016301(kinase activity);GO:0016310(phosphorylation);GO:0016740(transferase activity);GO:001677…	00330(Arginine and proline metabolism);00330(Arginine and proline metabolism)	K00933	EC:2.7.3.2	creatine kinase, brain [Source:MGI Symbol;Acc:MGI:88407]	21.8674	21.9986	23.475	14.7574	16.0973	16.1026	1.43409	0.520135	3.29669e-18	4.53049e-16	up	no
chr10	43578284	43584265	+	ENSMUSG00000047139	Cd24a	ENSMUST00000058714;ENSMUST00000214532;ENSMUST00000214476	GO:0001666(response to hypoxia);GO:0001775(cell activation);GO:0001959(regulation of cytokine-mediated signaling pathway);GO:0002237(response to molecule of bacterial origin);GO:0002329(pre-B cell differentiation);GO:0002376(immune system process);GO:0002523(leukocyte migration involved in inflammatory response);GO:0002842(positive regulation of T cell mediated immune response to tumor cell);GO:0…	04640(Hematopoietic cell lineage);04640(Hematopoietic cell lineage)	K06469	NA	CD24a antigen [Source:MGI Symbol;Acc:MGI:88323]	110.169	108.997	110.697	84.4759	89.9721	83.7438	1.27759	0.353425	7.71638e-18	1.04926e-15	up	no
chr7	99153658	99182719	-	ENSMUSG00000030747	Dgat2	ENSMUST00000033001;ENSMUST00000207491;ENSMUST00000207894;ENSMUST00000207893	GO:0003846(2-acylglycerol O-acyltransferase activity);GO:0004144(diacylglycerol O-acyltransferase activity);GO:0005737(cytoplasm);GO:0005739(mitochondrion);GO:0005783(endoplasmic reticulum);GO:0005789(endoplasmic reticulum membrane);GO:0005811(lipid droplet);GO:0006071(glycerol metabolic process);GO:0006629(lipid metabolic process);GO:0006640(monoacylglycerol biosynthetic process);GO:0006651(diac…	00561(Glycerolipid metabolism);04975(Fat digestion and absorption);04975(Fat digestion and absorption)	K11160	2.3.1.75;EC:2.3.1.20	diacylglycerol O-acyltransferase 2 [Source:MGI Symbol;Acc:MGI:1915050]	3.61187	3.54529	3.60953	7.2414	7.45167	6.57252	0.506297	-0.981945	1.39169e-17	1.8727e-15	down	no
chr7	143665809	143685872	-	ENSMUSG00000037613	Tnfrsf23	ENSMUST00000035742;ENSMUST00000152703;ENSMUST00000208613;ENSMUST00000208017	GO:0005031(tumor necrosis factor-activated receptor activity);GO:0005515(protein binding);GO:0005886(plasma membrane);GO:0006924(activation-induced cell death of T cells);GO:0009897(external side of plasma membrane);GO:0016020(membrane);GO:0031225(anchored component of membrane);GO:0031265(CD95 death-inducing signaling complex);GO:0031362(anchored component of external side of plasma membrane);GO…	NA	K05159	NA	tumor necrosis factor receptor superfamily, member 23 [Source:MGI Symbol;Acc:MGI:1930269]	25.4154	24.8038	24.2625	19.4036	18.3788	18.2603	1.32902	0.41036	3.17072e-17	4.22262e-15	up	no
chr8	92827291	92853420	+	ENSMUSG00000031740	Mmp2	ENSMUST00000034187;ENSMUST00000211567;ENSMUST00000211691	GO:0001525(angiogenesis);GO:0001541(ovarian follicle development);GO:0001666(response to hypoxia);GO:0001955(blood vessel maturation);GO:0001957(intramembranous ossification);GO:0001968(fibronectin binding);GO:0004175(endopeptidase activity);GO:0004222(metalloendopeptidase activity);GO:0004252(serine-type endopeptidase activity);GO:0005576(extracellular region);GO:0005615(extracellular space);GO:…	01522(Endocrine resistance);04670(Leukocyte transendothelial migration);04912(GnRH signaling pathway);04915(Estrogen signaling pathway);04926(Relaxin signaling pathway);04933(AGE-RAGE signaling pathway in diabetic complications);05200(Pathways in cancer);05205(Proteoglycans in cancer);05219(Bladder cancer);05418(Fluid shear stress and atherosclerosis);05418(Fluid shear stress and atherosclerosis)	K01398	EC:3.4.24.24	matrix metallopeptidase 2 [Source:MGI Symbol;Acc:MGI:97009]	11.0506	12.235	11.1733	17.0595	16.7469	16.7975	0.680954	-0.55437	3.92984e-17	5.18017e-15	down	no
chr4	125118423	125127840	-	ENSMUSG00000042677	Zc3h12a	ENSMUST00000036188;ENSMUST00000131685	GO:0000294(nuclear-transcribed mRNA catabolic process, endonucleolytic cleavage-dependent decay);GO:0000932(P-body);GO:0001525(angiogenesis);GO:0001933(negative regulation of protein phosphorylation);GO:0002230(positive regulation of defense response to virus by host);GO:0002376(immune system process);GO:0002757(immune response-activating signal transduction);GO:0003677(DNA binding);GO:0003682(ch…	NA	K18668	EC:3.1.-.-	zinc finger CCCH type containing 12A [Source:MGI Symbol;Acc:MGI:2385891]	85.9961	84.5421	86.2922	66.029	70.2678	67.8025	1.25836	0.331544	6.3419e-17	8.27522e-15	up	no
chr9	111054486	111057519	-	ENSMUSG00000043953	Ccrl2	ENSMUST00000199839;ENSMUST00000111888;ENSMUST00000195968	GO:0004930(G protein-coupled receptor activity);GO:0004950(chemokine receptor activity);GO:0005737(cytoplasm);GO:0005886(plasma membrane);GO:0005887(integral component of plasma membrane);GO:0006935(chemotaxis);GO:0006954(inflammatory response);GO:0006955(immune response);GO:0007165(signal transduction);GO:0007186(G protein-coupled receptor signaling pathway);GO:0007204(positive regulation of cyt…	NA	K08373	NA	chemokine (C-C motif) receptor-like 2 [Source:MGI Symbol;Acc:MGI:1920904]	70.7138	71.4045	71.8651	56.8823	55.5712	56.6589	1.26533	0.339515	6.9334e-17	8.95657e-15	up	no
chr5	30013114	30019981	+	ENSMUSG00000025746	Il6	ENSMUST00000199183;ENSMUST00000026845;ENSMUST00000195978;ENSMUST00000199765	GO:0001781(neutrophil apoptotic process);GO:0001878(response to yeast);GO:0002262(myeloid cell homeostasis);GO:0002314(germinal center B cell differentiation);GO:0002377(immunoglobulin production);GO:0002384(hepatic immune response);GO:0002526(acute inflammatory response);GO:0002675(positive regulation of acute inflammatory response);GO:0005102(signaling receptor binding);GO:0005125(cytokine acti…	01521(EGFR tyrosine kinase inhibitor resistance);01523(Antifolate resistance);04060(Cytokine-cytokine receptor interaction);04066(HIF-1 signaling pathway);04068(FoxO signaling pathway);04151(PI3K-Akt signaling pathway);04218(Cellular senescence);04620(Toll-like receptor signaling pathway);04621(NOD-like receptor signaling pathway);04623(Cytosolic DNA-sensing pathway);04625(C-type lectin receptor …	K05405	NA	interleukin 6 [Source:MGI Symbol;Acc:MGI:96559]	126.531	125.776	125.493	102.776	101.621	99.7695	1.24208	0.312762	7.36582e-17	9.42096e-15	up	no
chr11	67455091	67688990	+	ENSMUSG00000033066	Gas7	ENSMUST00000108682;ENSMUST00000108681;ENSMUST00000145496;ENSMUST00000140863;ENSMUST00000133367;ENSMUST00000136796;ENSMUST00000151784;ENSMUST00000108680	GO:0005515(protein binding);GO:0005515(protein binding)	NA	K18618	NA	growth arrest specific 7 [Source:MGI Symbol;Acc:MGI:1202388]	13.6746	13.8926	13.7628	17.5956	17.4036	17.7619	0.783343	-0.352284	7.88955e-17	9.99189e-15	down	no
chr15	9505788	9530176	-	ENSMUSG00000003882	Il7r	ENSMUST00000003981;ENSMUST00000228782;ENSMUST00000228673;ENSMUST00000227234	GO:0000902(cell morphogenesis);GO:0001915(negative regulation of T cell mediated cytotoxicity);GO:0002377(immunoglobulin production);GO:0004896(cytokine receptor activity);GO:0005515(protein binding);GO:0005886(plasma membrane);GO:0008284(positive regulation of cell population proliferation);GO:0008361(regulation of cell size);GO:0009897(external side of plasma membrane);GO:0010628(positive regul…	04060(Cytokine-cytokine receptor interaction);04068(FoxO signaling pathway);04151(PI3K-Akt signaling pathway);04630(Jak-STAT signaling pathway);04640(Hematopoietic cell lineage);05200(Pathways in cancer);05340(Primary immunodeficiency);05340(Primary immunodeficiency)	K05072	NA	interleukin 7 receptor [Source:MGI Symbol;Acc:MGI:96562]	33.1648	32.284	33.1296	25.8863	26.3027	25.2346	1.27323	0.348496	9.19744e-17	1.15352e-14	up	no
chr8	13037308	13056676	+	ENSMUSG00000031444	F10	ENSMUST00000033821;ENSMUST00000063820;ENSMUST00000152034;ENSMUST00000128418;ENSMUST00000123768	GO:0004252(serine-type endopeptidase activity);GO:0005509(calcium ion binding);GO:0005543(phospholipid binding);GO:0005576(extracellular region);GO:0005615(extracellular space);GO:0005783(endoplasmic reticulum);GO:0006508(proteolysis);GO:0007596(blood coagulation);GO:0007599(hemostasis);GO:0008233(peptidase activity);GO:0008236(serine-type peptidase activity);GO:0016020(membrane);GO:0016787(hydro…	04610(Complement and coagulation cascades);04610(Complement and coagulation cascades)	NA	NA	coagulation factor X [Source:MGI Symbol;Acc:MGI:103107]	10.4454	9.8399	10.1748	6.13986	6.36908	6.28924	1.62037	0.696327	9.89087e-17	1.22856e-14	up	no
chr17	6970634	7011299	+	ENSMUSG00000094724	Rnaset2b	ENSMUST00000179728;ENSMUST00000232106;ENSMUST00000089119;ENSMUST00000232245;ENSMUST00000232029	GO:0002376(immune system process);GO:0003723(RNA binding);GO:0004518(nuclease activity);GO:0004519(endonuclease activity);GO:0004521(endoribonuclease activity);GO:0004540(ribonuclease activity);GO:0005576(extracellular region);GO:0005615(extracellular space);GO:0005739(mitochondrion);GO:0005758(mitochondrial intermembrane space);GO:0005764(lysosome);GO:0005783(endoplasmic reticulum);GO:0005788(en…	NA	K01166	EC:4.6.1.19	ribonuclease T2B [Source:MGI Symbol;Acc:MGI:3702087]	30.6163	30.0366	29.6734	38.3148	39.7486	39.3996	0.768976	-0.378989	1.06503e-16	1.31029e-14	down	no
chr9	104288251	104337748	-	ENSMUSG00000032561	Acpp	ENSMUST00000112590;ENSMUST00000062723;ENSMUST00000128635;ENSMUST00000215852;ENSMUST00000131084;ENSMUST00000125800	GO:0003993(acid phosphatase activity);GO:0005576(extracellular region);GO:0005615(extracellular space);GO:0005764(lysosome);GO:0005765(lysosomal membrane);GO:0005771(multivesicular body);GO:0005886(plasma membrane);GO:0006144(purine nucleobase metabolic process);GO:0006772(thiamine metabolic process);GO:0008253(5'-nucleotidase activity);GO:0009117(nucleotide metabolic process);GO:0012506(vesicle …	NA	K19283	3.1.3.5;EC:3.1.3.2	acid phosphatase, prostate [Source:MGI Symbol;Acc:MGI:1928480]	87.9933	90.4886	89.5878	74.7555	72.4933	73.3963	1.21494	0.280881	1.62034e-16	1.97468e-14	up	no
chr7	138890836	138909519	-	ENSMUSG00000078566	Bnip3	ENSMUST00000106112;ENSMUST00000141223;ENSMUST00000130500;ENSMUST00000148970;ENSMUST00000125359	GO:0001666(response to hypoxia);GO:0005515(protein binding);GO:0005634(nucleus);GO:0005635(nuclear envelope);GO:0005654(nucleoplasm);GO:0005737(cytoplasm);GO:0005739(mitochondrion);GO:0005740(mitochondrial envelope);GO:0005741(mitochondrial outer membrane);GO:0005783(endoplasmic reticulum);GO:0006915(apoptotic process);GO:0008219(cell death);GO:0008626(granzyme-mediated apoptotic signaling pathwa…	04068(FoxO signaling pathway);04137(Mitophagy - animal);04140(Autophagy - animal);05134(Legionellosis);05134(Legionellosis)	K15464	NA	BCL2/adenovirus E1B interacting protein 3 [Source:MGI Symbol;Acc:MGI:109326]	16.6671	16.9853	16.2299	9.85593	11.49	10.2676	1.57788	0.657992	1.79075e-16	2.16195e-14	up	no
chr10	75636706	75644008	-	ENSMUSG00000006342	Susd2	ENSMUST00000218896;ENSMUST00000077610;ENSMUST00000219733;ENSMUST00000095541	GO:0003674(molecular_function);GO:0005886(plasma membrane);GO:0016020(membrane);GO:0016021(integral component of membrane);GO:0051782(negative regulation of cell division);GO:1902807(negative regulation of cell cycle G1/S phase transition);GO:1902807(negative regulation of cell cycle G1/S phase transition)	NA	NA	NA	sushi domain containing 2 [Source:MGI Symbol;Acc:MGI:1918983]	24.7333	25.8824	25.3725	32.3842	34.2759	33.5355	0.758399	-0.398971	1.82617e-16	2.18431e-14	down	no
chr8	121881150	121907694	-	ENSMUSG00000040010	Slc7a5	ENSMUST00000045557;ENSMUST00000182165	GO:0005764(lysosome);GO:0005765(lysosomal membrane);GO:0005829(cytosol);GO:0005886(plasma membrane);GO:0006865(amino acid transport);GO:0009925(basal plasma membrane);GO:0010629(negative regulation of gene expression);GO:0015171(amino acid transmembrane transporter activity);GO:0015173(aromatic amino acid transmembrane transporter activity);GO:0015175(neutral amino acid transmembrane transporter …	04150(mTOR signaling pathway);05230(Central carbon metabolism in cancer);05230(Central carbon metabolism in cancer)	K13780	NA	solute carrier family 7 (cationic amino acid transporter, y+ system), member 5 [Source:MGI Symbol;Acc:MGI:1298205]	4.32614	4.92775	4.73879	7.83499	7.72821	9.22467	0.564497	-0.824961	1.90769e-16	2.26087e-14	down	no
chr2	32384633	32388252	-	ENSMUSG00000026822	Lcn2	ENSMUST00000192241;ENSMUST00000050785;ENSMUST00000147219;ENSMUST00000144569;ENSMUST00000136509;ENSMUST00000155830	GO:0002020(protease binding);GO:0002376(immune system process);GO:0005506(iron ion binding);GO:0005515(protein binding);GO:0005576(extracellular region);GO:0005615(extracellular space);GO:0005829(cytosol);GO:0006811(ion transport);GO:0006915(apoptotic process);GO:0006979(response to oxidative stress);GO:0009615(response to virus);GO:0009617(response to bacterium);GO:0009635(response to herbicide)…	04657(IL-17 signaling pathway);04657(IL-17 signaling pathway)	K21129	NA	lipocalin 2 [Source:MGI Symbol;Acc:MGI:96757]	167.579	170.386	166.375	214.522	214.448	211.042	0.788015	-0.343705	2.05597e-16	2.41445e-14	down	no
chr16	36450537	36455392	-	ENSMUSG00000054905	Stfa3	ENSMUST00000068182	GO:0004866(endopeptidase inhibitor activity);GO:0004869(cysteine-type endopeptidase inhibitor activity);GO:0005737(cytoplasm);GO:0005829(cytosol);GO:0008150(biological_process);GO:0010466(negative regulation of peptidase activity);GO:0010951(negative regulation of endopeptidase activity);GO:0030414(peptidase inhibitor activity)	NA	NA	NA	stefin A3 [Source:MGI Symbol;Acc:MGI:106196]	267.039	265.328	265.299	361.011	335.083	358.734	0.756204	-0.403152	2.09795e-16	2.44156e-14	down	no
chr16	36221468	36257444	+	ENSMUSG00000095620	Csta2	ENSMUST00000063539;ENSMUST00000187183;ENSMUST00000187742	GO:0001533(cornified envelope);GO:0002020(protease binding);GO:0004866(endopeptidase inhibitor activity);GO:0004869(cysteine-type endopeptidase inhibitor activity);GO:0005615(extracellular space);GO:0005654(nucleoplasm);GO:0005737(cytoplasm);GO:0005829(cytosol);GO:0010951(negative regulation of endopeptidase activity);GO:0010951(negative regulation of endopeptidase activity)	NA	NA	NA	cystatin A family member 2 [Source:MGI Symbol;Acc:MGI:1924020]	680.295	671.182	704.155	554.8	543.705	549.871	1.24706	0.318536	2.45574e-16	2.83243e-14	up	no
chr4	86854660	86857412	-	ENSMUSG00000028495	Rps6	ENSMUST00000102814;ENSMUST00000136174;ENSMUST00000123229;ENSMUST00000130001	GO:0000082(G1/S transition of mitotic cell cycle);GO:0000278(mitotic cell cycle);GO:0001890(placenta development);GO:0002309(T cell proliferation involved in immune response);GO:0003729(mRNA binding);GO:0003735(structural constituent of ribosome);GO:0005515(protein binding);GO:0005634(nucleus);GO:0005730(nucleolus);GO:0005737(cytoplasm);GO:0005783(endoplasmic reticulum);GO:0005829(cytosol);GO:000…	01521(EGFR tyrosine kinase inhibitor resistance);03010(Ribosome);04066(HIF-1 signaling pathway);04150(mTOR signaling pathway);04151(PI3K-Akt signaling pathway);04371(Apelin signaling pathway);04714(Thermogenesis);04910(Insulin signaling pathway);05205(Proteoglycans in cancer);05205(Proteoglycans in cancer)	K02991	NA	ribosomal protein S6 [Source:MGI Symbol;Acc:MGI:98159]	166.984	158.969	167.514	220.02	207.822	212.399	0.770751	-0.375663	2.56553e-16	2.93288e-14	down	no
chr1	107511423	107535478	+	ENSMUSG00000062345	Serpinb2	ENSMUST00000009356;ENSMUST00000064916	GO:0004867(serine-type endopeptidase inhibitor activity);GO:0005576(extracellular region);GO:0005615(extracellular space);GO:0005737(cytoplasm);GO:0010466(negative regulation of peptidase activity);GO:0010951(negative regulation of endopeptidase activity);GO:0030414(peptidase inhibitor activity);GO:0042060(wound healing);GO:0043066(negative regulation of apoptotic process);GO:0043066(negative reg…	04610(Complement and coagulation cascades);04610(Complement and coagulation cascades)	K19821	NA	serine (or cysteine) peptidase inhibitor, clade B, member 2 [Source:MGI Symbol;Acc:MGI:97609]	309.55	312.795	314.478	389.889	381.563	384.492	0.810441	-0.303222	3.59006e-16	4.06811e-14	down	no
chr1	189728268	189876695	+	ENSMUSG00000026604	Ptpn14	ENSMUST00000097442;ENSMUST00000195038;ENSMUST00000148129	GO:0001946(lymphangiogenesis);GO:0003712(transcription coregulator activity);GO:0004721(phosphoprotein phosphatase activity);GO:0004725(protein tyrosine phosphatase activity);GO:0005634(nucleus);GO:0005654(nucleoplasm);GO:0005737(cytoplasm);GO:0005856(cytoskeleton);GO:0006470(protein dephosphorylation);GO:0008285(negative regulation of cell population proliferation);GO:0016311(dephosphorylation);…	NA	K18025	EC:3.1.3.48	protein tyrosine phosphatase, non-receptor type 14 [Source:MGI Symbol;Acc:MGI:102467]	2.35617	2.5365	2.36237	1.56529	1.3688	1.51803	1.62957	0.704493	4.11752e-16	4.62522e-14	up	no
chr7	4792874	4795066	+	ENSMUSG00000030432	Rpl28	ENSMUST00000078432;ENSMUST00000032597;ENSMUST00000126794;ENSMUST00000129888;ENSMUST00000206617	GO:0003735(structural constituent of ribosome);GO:0005840(ribosome);GO:0006412(translation);GO:0022625(cytosolic large ribosomal subunit);GO:0030425(dendrite);GO:0036464(cytoplasmic ribonucleoprotein granule);GO:0044297(cell body);GO:0044297(cell body)	03010(Ribosome);03010(Ribosome)	K02903	NA	ribosomal protein L28 [Source:MGI Symbol;Acc:MGI:101839]	129.754	130.494	129.45	166.104	161.201	166.453	0.789251	-0.341444	4.33104e-16	4.82314e-14	down	no
chr12	54178981	54203860	-	ENSMUSG00000035105	Egln3	ENSMUST00000039516	GO:0001666(response to hypoxia);GO:0005506(iron ion binding);GO:0005634(nucleus);GO:0005737(cytoplasm);GO:0005829(cytosol);GO:0006915(apoptotic process);GO:0006919(activation of cysteine-type endopeptidase activity involved in apoptotic process);GO:0016491(oxidoreductase activity);GO:0016705(oxidoreductase activity, acting on paired donors, with incorporation or reduction of molecular oxygen);GO:…	04066(HIF-1 signaling pathway);05200(Pathways in cancer);05211(Renal cell carcinoma)	K09592	EC:1.14.11.29	egl-9 family hypoxia-inducible factor 3 [Source:MGI Symbol;Acc:MGI:1932288]	9.86264	9.82394	10.3177	6.01179	6.31995	6.08472	1.62921	0.704173	5.47796e-16	6.04823e-14	up	no
chr17	47867133	47924645	-	ENSMUSG00000023991	Foxp4	ENSMUST00000113265;ENSMUST00000113262;ENSMUST00000097311;ENSMUST00000153752;ENSMUST00000137039;ENSMUST00000154108	GO:0000122(negative regulation of transcription by RNA polymerase II);GO:0000978(RNA polymerase II cis-regulatory region sequence-specific DNA binding);GO:0001227(DNA-binding transcription repressor activity, RNA polymerase II-specific);GO:0003677(DNA binding);GO:0003700(DNA-binding transcription factor activity);GO:0005515(protein binding);GO:0005634(nucleus);GO:0006355(regulation of transcripti…	NA	K09409	NA	forkhead box P4 [Source:MGI Symbol;Acc:MGI:1921373]	12.4297	11.8009	12.0811	8.77767	8.97358	8.67826	1.37391	0.458284	5.95447e-16	6.51863e-14	up	no
chr19	44293674	44306864	+	ENSMUSG00000025203	Scd2	ENSMUST00000026221	GO:0004768(stearoyl-CoA 9-desaturase activity);GO:0005506(iron ion binding);GO:0005783(endoplasmic reticulum);GO:0005789(endoplasmic reticulum membrane);GO:0006629(lipid metabolic process);GO:0006631(fatty acid metabolic process);GO:0006633(fatty acid biosynthetic process);GO:0006636(unsaturated fatty acid biosynthetic process);GO:0016020(membrane);GO:0016021(integral component of membrane);GO:00…	01040(Biosynthesis of unsaturated fatty acids);03320(PPAR signaling pathway);04152(AMPK signaling pathway)	K00507	EC:1.14.19.1	stearoyl-Coenzyme A desaturase 2 [Source:MGI Symbol;Acc:MGI:98240]	27.6129	27.4917	27.4577	35.3011	35.753	34.8939	0.779272	-0.359801	6.93073e-16	7.52363e-14	down	no
chr10	82985498	83195900	+	ENSMUSG00000034612	Chst11	ENSMUST00000040110	GO:0000139(Golgi membrane);GO:0001537(N-acetylgalactosamine 4-O-sulfotransferase activity);GO:0002063(chondrocyte development);GO:0005794(Golgi apparatus);GO:0005975(carbohydrate metabolic process);GO:0007585(respiratory gaseous exchange by respiratory system);GO:0008146(sulfotransferase activity);GO:0009791(post-embryonic development);GO:0016020(membrane);GO:0016021(integral component of membran…	00532(Glycosaminoglycan biosynthesis - chondroitin sulfate / dermatan sulfate)	K01017	EC:2.8.2.5	carbohydrate sulfotransferase 11 [Source:MGI Symbol;Acc:MGI:1927166]	19.2126	19.9242	19.4373	15.4891	15.0651	14.3291	1.30503	0.384085	7.36893e-16	7.93265e-14	up	no
chr17	7170115	7303315	+	ENSMUSG00000023809	Rps6ka2	ENSMUST00000024575;ENSMUST00000232527;ENSMUST00000232136;ENSMUST00000231530;ENSMUST00000232617	GO:0000166(nucleotide binding);GO:0000287(magnesium ion binding);GO:0001556(oocyte maturation);GO:0002035(brain renin-angiotensin system);GO:0004672(protein kinase activity);GO:0004674(protein serine/threonine kinase activity);GO:0004711(ribosomal protein S6 kinase activity);GO:0004712(protein serine/threonine/tyrosine kinase activity);GO:0005515(protein binding);GO:0005524(ATP binding);GO:000563…	04010(MAPK signaling pathway);04114(Oocyte meiosis);04150(mTOR signaling pathway);04714(Thermogenesis);04720(Long-term potentiation);04722(Neurotrophin signaling pathway);04914(Progesterone-mediated oocyte maturation);04931(Insulin resistance);04931(Insulin resistance)	K04373	EC:2.7.11.1	ribosomal protein S6 kinase, polypeptide 2 [Source:MGI Symbol;Acc:MGI:1342290]	12.3231	13.2854	12.8262	10.1353	9.92833	9.82507	1.28592	0.362806	1.10323e-15	1.17782e-13	up	no
chr3	96282909	96293969	-	ENSMUSG00000015947	Fcgr1	ENSMUST00000029748	GO:0001788(antibody-dependent cellular cytotoxicity);GO:0001798(positive regulation of type IIa hypersensitivity);GO:0001805(positive regulation of type III hypersensitivity);GO:0002376(immune system process);GO:0004888(transmembrane signaling receptor activity);GO:0005886(plasma membrane);GO:0005887(integral component of plasma membrane);GO:0006898(receptor-mediated endocytosis);GO:0006910(phago…	04145(Phagosome);04380(Osteoclast differentiation);04640(Hematopoietic cell lineage);04666(Fc gamma R-mediated phagocytosis);05140(Leishmaniasis);05150(Staphylococcus aureus infection);05152(Tuberculosis);05202(Transcriptional misregulation in cancer);05221(Acute myeloid leukemia);05322(Systemic lupus erythematosus)	K06498	NA	Fc receptor, IgG, high affinity I [Source:MGI Symbol;Acc:MGI:95498]	21.1882	22.4906	21.8949	30.2328	29.0482	31.5185	0.722181	-0.469569	1.11266e-15	1.17814e-13	down	no
chr17	57203970	57228136	-	ENSMUSG00000024164	C3	ENSMUST00000024988;ENSMUST00000176457	GO:0001798(positive regulation of type IIa hypersensitivity);GO:0001934(positive regulation of protein phosphorylation);GO:0001970(positive regulation of activation of membrane attack complex);GO:0002376(immune system process);GO:0004866(endopeptidase inhibitor activity);GO:0005515(protein binding);GO:0005576(extracellular region);GO:0005615(extracellular space);GO:0006629(lipid metabolic process…	04080(Neuroactive ligand-receptor interaction);04145(Phagosome);04610(Complement and coagulation cascades);05133(Pertussis);05134(Legionellosis);05140(Leishmaniasis);05142(Chagas disease (American trypanosomiasis));05150(Staphylococcus aureus infection);05152(Tuberculosis);05167(Kaposi sarcoma-associated herpesvirus infection);05168(Herpes simplex virus 1 infection);05203(Viral carcinogenesis);05…	K03990	NA	complement component 3 [Source:MGI Symbol;Acc:MGI:88227]	87.9391	88.2472	87.1095	111.397	111.19	109.116	0.793771	-0.333205	1.23837e-15	1.30059e-13	down	no
chr6	72957347	72958748	-	ENSMUSG00000079523	Tmsb10	ENSMUST00000114050;ENSMUST00000114049;ENSMUST00000114048;ENSMUST00000144337	GO:0003779(actin binding);GO:0003785(actin monomer binding);GO:0005737(cytoplasm);GO:0005856(cytoskeleton);GO:0007015(actin filament organization);GO:0030036(actin cytoskeleton organization);GO:0030334(regulation of cell migration);GO:0042989(sequestering of actin monomers);GO:0042989(sequestering of actin monomers)	NA	K13785	NA	thymosin, beta 10 [Source:MGI Symbol;Acc:MGI:109146]	914.945	892.229	907.081	763.398	746.55	748.048	1.20206	0.265513	1.29762e-15	1.35183e-13	up	no
chr9	7558456	7568485	+	ENSMUSG00000005800	Mmp8	ENSMUST00000018765	GO:0004175(endopeptidase activity);GO:0004222(metalloendopeptidase activity);GO:0004252(serine-type endopeptidase activity);GO:0005509(calcium ion binding);GO:0005576(extracellular region);GO:0005615(extracellular space);GO:0006508(proteolysis);GO:0008233(peptidase activity);GO:0008237(metallopeptidase activity);GO:0008270(zinc ion binding);GO:0010628(positive regulation of gene expression);GO:00…	NA	K01402	EC:3.4.24.34	matrix metallopeptidase 8 [Source:MGI Symbol;Acc:MGI:1202395]	110.309	109.344	107.141	88.265	87.2169	89.3903	1.23378	0.303084	1.39632e-15	1.44302e-13	up	no
chr4	3831334	3835665	-	ENSMUSG00000028234	Rps20	ENSMUST00000138502;ENSMUST00000130128;ENSMUST00000103009	GO:0003723(RNA binding);GO:0003735(structural constituent of ribosome);GO:0005737(cytoplasm);GO:0005840(ribosome);GO:0006412(translation);GO:0015935(small ribosomal subunit);GO:0022627(cytosolic small ribosomal subunit);GO:0045202(synapse);GO:0045202(synapse)	03010(Ribosome);03010(Ribosome)	K02969	NA	ribosomal protein S20 [Source:MGI Symbol;Acc:MGI:1914677]	41.6658	40.9699	40.6438	51.5364	51.5212	53.1269	0.78932	-0.341319	2.1265e-15	2.18017e-13	down	no
chr16	17130138	17132383	-	ENSMUSG00000022769	Sdf2l1	ENSMUST00000023453	GO:0004169(dolichyl-phosphate-mannose-protein mannosyltransferase activity);GO:0005783(endoplasmic reticulum);GO:0005788(endoplasmic reticulum lumen);GO:0005789(endoplasmic reticulum membrane);GO:0016020(membrane);GO:0034663(endoplasmic reticulum chaperone complex);GO:0034976(response to endoplasmic reticulum stress);GO:0035269(protein O-linked mannosylation);GO:0042981(regulation of apoptotic pr…	NA	NA	NA	stromal cell-derived factor 2-like 1 [Source:MGI Symbol;Acc:MGI:2149842]	63.893	65.3932	62.375	47.6069	47.476	48.7259	1.33275	0.414407	2.4183e-15	2.45982e-13	up	no
chr10	10545002	10558265	-	ENSMUSG00000019832	Rab32	ENSMUST00000019974;ENSMUST00000220018	GO:0000166(nucleotide binding);GO:0003924(GTPase activity);GO:0005515(protein binding);GO:0005525(GTP binding);GO:0005739(mitochondrion);GO:0005741(mitochondrial outer membrane);GO:0005769(early endosome);GO:0005783(endoplasmic reticulum);GO:0005794(Golgi apparatus);GO:0005802(trans-Golgi network);GO:0006886(intracellular protein transport);GO:0007005(mitochondrion organization);GO:0012505(endome…	NA	K07918	NA	RAB32, member RAS oncogene family [Source:MGI Symbol;Acc:MGI:1915094]	44.3848	43.5112	46.3265	56.8281	58.6378	59.1693	0.768588	-0.379718	2.90989e-15	2.93671e-13	down	no
chr16	11144125	11144181	+	ENSMUSG00000076258	Gm23935	ENSMUST00000102303	NA	NA	NA	NA	predicted gene, 23935 [Source:MGI Symbol;Acc:MGI:5453712]	635.52	606.502	667.009	875.889	1029.27	975.449	0.662719	-0.593532	3.25072e-15	3.25525e-13	down	no
chr2	24336853	24351494	+	ENSMUSG00000026981	Il1rn	ENSMUST00000114482;ENSMUST00000114487;ENSMUST00000143423;ENSMUST00000114485;ENSMUST00000142093;ENSMUST00000114486	GO:0001660(fever generation);GO:0002437(inflammatory response to antigenic stimulus);GO:0005125(cytokine activity);GO:0005149(interleukin-1 receptor binding);GO:0005150(interleukin-1, type I receptor binding);GO:0005151(interleukin-1, type II receptor binding);GO:0005152(interleukin-1 receptor antagonist activity);GO:0005576(extracellular region);GO:0005615(extracellular space);GO:0005737(cytopla…	04060(Cytokine-cytokine receptor interaction);04060(Cytokine-cytokine receptor interaction)	K05481	NA	interleukin 1 receptor antagonist [Source:MGI Symbol;Acc:MGI:96547]	113.653	110.402	110.724	90.0307	91.4357	91.9632	1.22437	0.292036	5.55574e-15	5.5207e-13	up	no
chr11	48800332	48806434	+	ENSMUSG00000020372	Rack1	ENSMUST00000020640;ENSMUST00000142269;ENSMUST00000136703;ENSMUST00000139959;ENSMUST00000136849;ENSMUST00000125166	GO:0001891(phagocytic cup);GO:0001934(positive regulation of protein phosphorylation);GO:0005080(protein kinase C binding);GO:0005515(protein binding);GO:0005634(nucleus);GO:0005654(nucleoplasm);GO:0005737(cytoplasm);GO:0005739(mitochondrion);GO:0005829(cytosol);GO:0005840(ribosome);GO:0005886(plasma membrane);GO:0006412(translation);GO:0006417(regulation of translation);GO:0006915(apoptotic proc…	05162(Measles);05162(Measles)	K14753	NA	receptor for activated C kinase 1 [Source:MGI Symbol;Acc:MGI:101849]	70.9871	74.2044	73.2459	91.6473	92.5747	91.3289	0.79273	-0.335099	6.03427e-15	5.95044e-13	down	no
chr2	152337422	152344032	-	ENSMUSG00000032715	Trib3	ENSMUST00000040312;ENSMUST00000123145;ENSMUST00000124995	GO:0000122(negative regulation of transcription by RNA polymerase II);GO:0003714(transcription corepressor activity);GO:0004672(protein kinase activity);GO:0004860(protein kinase inhibitor activity);GO:0005515(protein binding);GO:0005524(ATP binding);GO:0005634(nucleus);GO:0005654(nucleoplasm);GO:0006468(protein phosphorylation);GO:0006469(negative regulation of protein kinase activity);GO:000691…	04931(Insulin resistance);04931(Insulin resistance)	K19518	NA	tribbles pseudokinase 3 [Source:MGI Symbol;Acc:MGI:1345675]	11.7084	12.144	10.9303	17.0485	18.6109	17.8459	0.650079	-0.621312	7.07899e-15	6.92776e-13	down	no
chr14	31139013	31168641	-	ENSMUSG00000042286	Stab1	ENSMUST00000036618;ENSMUST00000160720;ENSMUST00000161129;ENSMUST00000159480;ENSMUST00000161631;ENSMUST00000160024;ENSMUST00000159532;ENSMUST00000161464;ENSMUST00000162763;ENSMUST00000159757;ENSMUST00000159249;ENSMUST00000162169	GO:0005041(low-density lipoprotein particle receptor activity);GO:0005044(scavenger receptor activity);GO:0005509(calcium ion binding);GO:0005540(hyaluronic acid binding);GO:0005887(integral component of plasma membrane);GO:0006897(endocytosis);GO:0007155(cell adhesion);GO:0007267(cell-cell signaling);GO:0016020(membrane);GO:0016525(negative regulation of angiogenesis);GO:0030169(low-density lipo…	NA	K19020	NA	stabilin 1 [Source:MGI Symbol;Acc:MGI:2178742]	2.75202	2.74138	2.74708	3.98084	4.06879	3.9684	0.685676	-0.544401	7.3013e-15	7.0916e-13	down	no
chr6	129461591	129472779	-	ENSMUSG00000079293	Clec7a	ENSMUST00000195589;ENSMUST00000184581;ENSMUST00000184861	GO:0001872((1->3)-beta-D-glucan binding);GO:0002366(leukocyte activation involved in immune response);GO:0002367(cytokine production involved in immune response);GO:0002376(immune system process);GO:0002732(positive regulation of dendritic cell cytokine production);GO:0005515(protein binding);GO:0005886(plasma membrane);GO:0006910(phagocytosis, recognition);GO:0006954(inflammatory response);GO:00…	04145(Phagosome);04625(C-type lectin receptor signaling pathway);05152(Tuberculosis);05152(Tuberculosis)	K10074	NA	C-type lectin domain family 7, member a [Source:MGI Symbol;Acc:MGI:1861431]	312.113	319.684	320.928	264.283	265.661	268.627	1.19304	0.254639	9.43958e-15	9.10003e-13	up	no
chr18	60747098	60778546	+	ENSMUSG00000024608	Rps14	ENSMUST00000236652;ENSMUST00000025511;ENSMUST00000118551;ENSMUST00000235966;ENSMUST00000236441;ENSMUST00000122279;ENSMUST00000142980;ENSMUST00000137400;ENSMUST00000235603	GO:0000028(ribosomal small subunit assembly);GO:0000122(negative regulation of transcription by RNA polymerase II);GO:0000462(maturation of SSU-rRNA from tricistronic rRNA transcript (SSU-rRNA, 5.8S rRNA, LSU-rRNA));GO:0003723(RNA binding);GO:0003735(structural constituent of ribosome);GO:0005730(nucleolus);GO:0005739(mitochondrion);GO:0005840(ribosome);GO:0006412(translation);GO:0006417(regulati…	03010(Ribosome);03010(Ribosome)	K02955	NA	ribosomal protein S14 [Source:MGI Symbol;Acc:MGI:98107]	94.6217	96.4499	93.9465	123.005	117.958	118.911	0.791993	-0.33644	1.09492e-14	1.04772e-12	down	no
chr1	75214228	75219865	-	ENSMUSG00000026202	Tuba4a	ENSMUST00000186213;ENSMUST00000187103;ENSMUST00000186971;ENSMUST00000190717;ENSMUST00000079464;ENSMUST00000189131	GO:0000166(nucleotide binding);GO:0000226(microtubule cytoskeleton organization);GO:0000278(mitotic cell cycle);GO:0003924(GTPase activity);GO:0005200(structural constituent of cytoskeleton);GO:0005515(protein binding);GO:0005525(GTP binding);GO:0005737(cytoplasm);GO:0005856(cytoskeleton);GO:0005874(microtubule);GO:0007010(cytoskeleton organization);GO:0007017(microtubule-based process);GO:001563…	04145(Phagosome);04210(Apoptosis);04530(Tight junction);04540(Gap junction);04540(Gap junction)	K07374	NA	tubulin, alpha 4A [Source:MGI Symbol;Acc:MGI:1095410]	21.0772	20.2348	21.0799	16.0732	15.4259	15.9697	1.31438	0.39438	1.15159e-14	1.09384e-12	up	no
chr17	33951999	33956001	-	ENSMUSG00000008668	Rps18	ENSMUST00000008812;ENSMUST00000174175;ENSMUST00000174620;ENSMUST00000172799;ENSMUST00000174609;ENSMUST00000173323;ENSMUST00000174758;ENSMUST00000174745;ENSMUST00000174662;ENSMUST00000172550	GO:0003676(nucleic acid binding);GO:0003723(RNA binding);GO:0003735(structural constituent of ribosome);GO:0005515(protein binding);GO:0005634(nucleus);GO:0005737(cytoplasm);GO:0005829(cytosol);GO:0005840(ribosome);GO:0006412(translation);GO:0014069(postsynaptic density);GO:0015935(small ribosomal subunit);GO:0019843(rRNA binding);GO:0019901(protein kinase binding);GO:0022627(cytosolic small ribo…	03010(Ribosome);03010(Ribosome)	K02964	NA	ribosomal protein S18 [Source:MGI Symbol;Acc:MGI:98146]	87.439	87.1967	86.7514	108.655	109.742	108.099	0.800585	-0.320874	1.22597e-14	1.15599e-12	down	no
chr10	81176631	81182498	+	ENSMUSG00000034994	Eef2	ENSMUST00000047864;ENSMUST00000219497;ENSMUST00000219943	GO:0000166(nucleotide binding);GO:0002039(p53 binding);GO:0002244(hematopoietic progenitor cell differentiation);GO:0002931(response to ischemia);GO:0003009(skeletal muscle contraction);GO:0003723(RNA binding);GO:0003746(translation elongation factor activity);GO:0003924(GTPase activity);GO:0005515(protein binding);GO:0005525(GTP binding);GO:0005737(cytoplasm);GO:0005829(cytosol);GO:0005844(polys…	04152(AMPK signaling pathway);04921(Oxytocin signaling pathway);04921(Oxytocin signaling pathway)	K03234	NA	eukaryotic translation elongation factor 2 [Source:MGI Symbol;Acc:MGI:95288]	344.065	343.658	342.665	422.371	419.695	413.254	0.820817	-0.284868	1.5462e-14	1.44738e-12	down	no
chr10	82833951	82897712	+	ENSMUSG00000020250	Txnrd1	ENSMUST00000219442;ENSMUST00000219368;ENSMUST00000219962;ENSMUST00000020484;ENSMUST00000219911;ENSMUST00000218724;ENSMUST00000218082;ENSMUST00000218694	GO:0001650(fibrillar center);GO:0001707(mesoderm formation);GO:0004791(thioredoxin-disulfide reductase activity);GO:0005634(nucleus);GO:0005654(nucleoplasm);GO:0005737(cytoplasm);GO:0005739(mitochondrion);GO:0005829(cytosol);GO:0006979(response to oxidative stress);GO:0007369(gastrulation);GO:0008283(cell population proliferation);GO:0010942(positive regulation of cell death);GO:0016174(NAD(P)H o…	00450(Selenocompound metabolism);05200(Pathways in cancer);05225(Hepatocellular carcinoma);05225(Hepatocellular carcinoma)	K22182	EC:1.8.1.9	thioredoxin reductase 1 [Source:MGI Symbol;Acc:MGI:1354175]	50.3224	51.2737	50.6081	41.513	41.9772	41.7563	1.21524	0.281239	1.93421e-14	1.79756e-12	up	no
chr15	98724366	98728198	-	ENSMUSG00000003355	Fkbp11	ENSMUST00000003445;ENSMUST00000230743;ENSMUST00000229562	GO:0000413(protein peptidyl-prolyl isomerization);GO:0003755(peptidyl-prolyl cis-trans isomerase activity);GO:0016020(membrane);GO:0016021(integral component of membrane);GO:0016853(isomerase activity);GO:0016853(isomerase activity)	NA	K09576	EC:5.2.1.8	FK506 binding protein 11 [Source:MGI Symbol;Acc:MGI:1913370]	16.8349	15.4548	16.4627	11.7949	10.5694	11.2952	1.4484	0.534461	2.56631e-14	2.36797e-12	up	no
chr19	11321039	11336146	-	ENSMUSG00000024672	Ms4a7	ENSMUST00000056035;ENSMUST00000067532;ENSMUST00000162785;ENSMUST00000159269	GO:0003674(molecular_function);GO:0005575(cellular_component);GO:0008150(biological_process);GO:0016020(membrane);GO:0016021(integral component of membrane);GO:0016021(integral component of membrane)	NA	K22191	NA	membrane-spanning 4-domains, subfamily A, member 7 [Source:MGI Symbol;Acc:MGI:1918846]	15.1249	13.864	12.979	19.9467	19.2005	19.1866	0.719444	-0.475046	2.75617e-14	2.52512e-12	down	no
chr9	44379490	44392369	+	ENSMUSG00000032115	Hyou1	ENSMUST00000161318;ENSMUST00000160902;ENSMUST00000066601;ENSMUST00000161537;ENSMUST00000217019;ENSMUST00000161147;ENSMUST00000160112	GO:0000166(nucleotide binding);GO:0001666(response to hypoxia);GO:0002931(response to ischemia);GO:0005524(ATP binding);GO:0005576(extracellular region);GO:0005783(endoplasmic reticulum);GO:0005788(endoplasmic reticulum lumen);GO:0005790(smooth endoplasmic reticulum);GO:0006888(endoplasmic reticulum to Golgi vesicle-mediated transport);GO:0034663(endoplasmic reticulum chaperone complex);GO:003497…	04141(Protein processing in endoplasmic reticulum);04141(Protein processing in endoplasmic reticulum)	K09486	NA	hypoxia up-regulated 1 [Source:MGI Symbol;Acc:MGI:108030]	37.8304	37.887	36.6507	30.7628	29.8046	30.8805	1.22877	0.297212	2.78902e-14	2.53722e-12	up	no
chr12	40201567	40248504	-	ENSMUSG00000001627	Ifrd1	ENSMUST00000001672;ENSMUST00000170119;ENSMUST00000165027;ENSMUST00000170752;ENSMUST00000171553;ENSMUST00000169926;ENSMUST00000164354	GO:0005634(nucleus);GO:0005737(cytoplasm);GO:0006357(regulation of transcription by RNA polymerase II);GO:0007275(multicellular organism development);GO:0014706(striated muscle tissue development);GO:0030154(cell differentiation);GO:0030517(negative regulation of axon extension);GO:0042692(muscle cell differentiation);GO:0043403(skeletal muscle tissue regeneration);GO:0045944(positive regulation …	NA	NA	NA	interferon-related developmental regulator 1 [Source:MGI Symbol;Acc:MGI:1316717]	15.6299	15.3631	15.7535	12.1257	12.1138	12.5471	1.27075	0.345683	3.16738e-14	2.86127e-12	up	no
chr7	118688545	118705778	-	ENSMUSG00000033917	Gde1	ENSMUST00000038791;ENSMUST00000208040;ENSMUST00000207323;ENSMUST00000132509	GO:0004622(lysophospholipase activity);GO:0005886(plasma membrane);GO:0005887(integral component of plasma membrane);GO:0006580(ethanolamine metabolic process);GO:0006629(lipid metabolic process);GO:0006644(phospholipid metabolic process);GO:0007186(G protein-coupled receptor signaling pathway);GO:0008081(phosphoric diester hydrolase activity);GO:0008889(glycerophosphodiester phosphodiesterase ac…	NA	K19179	EC:3.1.4.44	glycerophosphodiester phosphodiesterase 1 [Source:MGI Symbol;Acc:MGI:1891827]	153.761	153.102	154.284	125.253	126.778	127.817	1.21403	0.279805	3.26039e-14	2.92484e-12	up	no
chr6	123262111	123275265	+	ENSMUSG00000030144	Clec4d	ENSMUST00000032240;ENSMUST00000204826;ENSMUST00000203421	GO:0002250(adaptive immune response);GO:0002292(T cell differentiation involved in immune response);GO:0002376(immune system process);GO:0005886(plasma membrane);GO:0016020(membrane);GO:0016021(integral component of membrane);GO:0030246(carbohydrate binding);GO:0030887(positive regulation of myeloid dendritic cell activation);GO:0034987(immunoglobulin receptor binding);GO:0038094(Fc-gamma recepto…	04625(C-type lectin receptor signaling pathway);04625(C-type lectin receptor signaling pathway)	K10058	NA	C-type lectin domain family 4, member d [Source:MGI Symbol;Acc:MGI:1298389]	496.123	507.22	495.054	419.591	419.783	423.056	1.18692	0.247218	3.34783e-14	2.98257e-12	up	no
chr4	86648386	86670060	-	ENSMUSG00000028494	Plin2	ENSMUST00000000466;ENSMUST00000140382;ENSMUST00000134094;ENSMUST00000134437;ENSMUST00000154999;ENSMUST00000149700;ENSMUST00000147097;ENSMUST00000138605	GO:0005515(protein binding);GO:0005634(nucleus);GO:0005737(cytoplasm);GO:0005811(lipid droplet);GO:0005829(cytosol);GO:0005886(plasma membrane);GO:0010890(positive regulation of sequestering of triglyceride);GO:0014070(response to organic cyclic compound);GO:0015909(long-chain fatty acid transport);GO:0016020(membrane);GO:0019915(lipid storage);GO:0042493(response to drug);GO:0042493(response to …	03320(PPAR signaling pathway);03320(PPAR signaling pathway)	K17284	NA	perilipin 2 [Source:MGI Symbol;Acc:MGI:87920]	212.611	217.409	210.351	181.45	177.777	175.564	1.19742	0.259934	3.68539e-14	3.26081e-12	up	no
chr11	120948480	120960868	+	ENSMUSG00000025161	Slc16a3	ENSMUST00000070653;ENSMUST00000129473;ENSMUST00000154187;ENSMUST00000100130;ENSMUST00000168579;ENSMUST00000133029;ENSMUST00000134540;ENSMUST00000140467	GO:0005886(plasma membrane);GO:0005887(integral component of plasma membrane);GO:0008028(monocarboxylic acid transmembrane transporter activity);GO:0015129(lactate transmembrane transporter activity);GO:0015293(symporter activity);GO:0015718(monocarboxylic acid transport);GO:0016020(membrane);GO:0016021(integral component of membrane);GO:0016323(basolateral plasma membrane);GO:0016324(apical plas…	05230(Central carbon metabolism in cancer);05230(Central carbon metabolism in cancer)	K08180	NA	solute carrier family 16 (monocarboxylic acid transporters), member 3 [Source:MGI Symbol;Acc:MGI:1933438]	30.3601	28.8949	30.0074	22.8705	22.402	24.5701	1.27805	0.353946	3.72269e-14	3.27141e-12	up	no
chr7	12922290	12926686	+	ENSMUSG00000012848	Rps5	ENSMUST00000147435;ENSMUST00000108539;ENSMUST00000139349;ENSMUST00000137329;ENSMUST00000004554;ENSMUST00000131795	GO:0003723(RNA binding);GO:0003729(mRNA binding);GO:0003735(structural constituent of ribosome);GO:0005840(ribosome);GO:0006412(translation);GO:0006450(regulation of translational fidelity);GO:0015935(small ribosomal subunit);GO:0022627(cytosolic small ribosomal subunit);GO:1990904(ribonucleoprotein complex);GO:1990904(ribonucleoprotein complex)	03010(Ribosome);03010(Ribosome)	K02989	NA	ribosomal protein S5 [Source:MGI Symbol;Acc:MGI:1097682]	108.886	109.149	111.855	138.175	135.065	143.209	0.792151	-0.336153	3.94035e-14	3.43929e-12	down	no
chr4	149149991	149166771	-	ENSMUSG00000028961	Pgd	ENSMUST00000084124;ENSMUST00000156120;ENSMUST00000137982;ENSMUST00000124409;ENSMUST00000143944	GO:0004616(phosphogluconate dehydrogenase (decarboxylating) activity);GO:0005737(cytoplasm);GO:0005829(cytosol);GO:0005975(carbohydrate metabolic process);GO:0006098(pentose-phosphate shunt);GO:0006739(NADP metabolic process);GO:0009051(pentose-phosphate shunt, oxidative branch);GO:0016491(oxidoreductase activity);GO:0019322(pentose biosynthetic process);GO:0019521(D-gluconate metabolic process);…	00030(Pentose phosphate pathway);00480(Glutathione metabolism);00480(Glutathione metabolism)	K00033	1.1.1.343;EC:1.1.1.44	phosphogluconate dehydrogenase [Source:MGI Symbol;Acc:MGI:97553]	63.4709	62.7529	64.5962	52.6931	52.52	51.5031	1.21761	0.284058	4.42416e-14	3.83565e-12	up	no
chr11	44400063	44414033	+	ENSMUSG00000004296	Il12b	ENSMUST00000102796;ENSMUST00000170513	GO:0001916(positive regulation of T cell mediated cytotoxicity);GO:0002230(positive regulation of defense response to virus by host);GO:0002323(natural killer cell activation involved in immune response);GO:0002827(positive regulation of T-helper 1 type immune response);GO:0002860(positive regulation of natural killer cell mediated cytotoxicity directed against tumor cell target);GO:0002862(negat…	04060(Cytokine-cytokine receptor interaction);04620(Toll-like receptor signaling pathway);04622(RIG-I-like receptor signaling pathway);04625(C-type lectin receptor signaling pathway);04630(Jak-STAT signaling pathway);04658(Th1 and Th2 cell differentiation);04940(Type I diabetes mellitus);05133(Pertussis);05134(Legionellosis);05140(Leishmaniasis);05142(Chagas disease (American trypanosomiasis));05…	K05425	NA	interleukin 12b [Source:MGI Symbol;Acc:MGI:96540]	0.906516	0.736417	0.66949	3.18316	3.36713	3.0881	0.239918	-2.05939	4.63347e-14	3.99034e-12	down	yes
chr15	88819646	88826683	+	ENSMUSG00000023272	Creld2	ENSMUST00000024042	GO:0003756(protein disulfide isomerase activity);GO:0005201(extracellular matrix structural constituent);GO:0005509(calcium ion binding);GO:0005615(extracellular space);GO:0005783(endoplasmic reticulum);GO:0005794(Golgi apparatus);GO:0008150(biological_process);GO:0016853(isomerase activity)	NA	NA	NA	cysteine-rich with EGF-like domains 2 [Source:MGI Symbol;Acc:MGI:1923987]	34.5754	36.0174	38.2338	26.357	26.2889	25.9121	1.3853	0.4702	5.52494e-14	4.72656e-12	up	no
chr17	73883895	73950196	-	ENSMUSG00000024066	Xdh	ENSMUST00000233162;ENSMUST00000024866;ENSMUST00000233621;ENSMUST00000233352;ENSMUST00000232957;ENSMUST00000232843;ENSMUST00000233807;ENSMUST00000233392;ENSMUST00000232717;ENSMUST00000233570;ENSMUST00000232783	GO:0001933(negative regulation of protein phosphorylation);GO:0001937(negative regulation of endothelial cell proliferation);GO:0004854(xanthine dehydrogenase activity);GO:0004855(xanthine oxidase activity);GO:0005506(iron ion binding);GO:0005515(protein binding);GO:0005576(extracellular region);GO:0005615(extracellular space);GO:0005737(cytoplasm);GO:0005777(peroxisome);GO:0005829(cytosol);GO:00…	00230(Purine metabolism);00232(Caffeine metabolism);00983(Drug metabolism - other enzymes);04146(Peroxisome);04146(Peroxisome)	K00106	1.17.3.2;EC:1.17.1.4	xanthine dehydrogenase [Source:MGI Symbol;Acc:MGI:98973]	8.38767	8.4134	8.67785	10.9466	11.378	10.8055	0.769057	-0.378838	6.59675e-14	5.56973e-12	down	no
X	68821093	68825318	+	ENSMUSG00000071748	Gm14698	ENSMUST00000096420	GO:0001691(pseudophosphatase activity);GO:0005515(protein binding);GO:0005634(nucleus);GO:0005654(nucleoplasm);GO:0005737(cytoplasm);GO:0005829(cytosol);GO:0006470(protein dephosphorylation);GO:0007283(spermatogenesis);GO:0008138(protein tyrosine/serine/threonine phosphatase activity);GO:0016311(dephosphorylation);GO:0016791(phosphatase activity);GO:0032091(negative regulation of protein binding)…	NA	NA	NA	predicted gene 14698 [Source:MGI Symbol;Acc:MGI:3709613]	2.52233	1.89413	2.36064	0.712209	0.695726	0.858079	2.99075	1.58051	6.57533e-14	5.56973e-12	up	yes
chr10	81486249	81496392	-	ENSMUSG00000020238	Ncln	ENSMUST00000020463;ENSMUST00000118498;ENSMUST00000136721;ENSMUST00000124437;ENSMUST00000151701;ENSMUST00000125521;ENSMUST00000153205;ENSMUST00000130400;ENSMUST00000151680	GO:0003674(molecular_function);GO:0005783(endoplasmic reticulum);GO:0005789(endoplasmic reticulum membrane);GO:0009966(regulation of signal transduction);GO:0016020(membrane);GO:0016021(integral component of membrane);GO:0032991(protein-containing complex);GO:0043254(regulation of protein-containing complex assembly);GO:0050821(protein stabilization);GO:0061635(regulation of protein complex stabi…	NA	NA	NA	nicalin [Source:MGI Symbol;Acc:MGI:1926081]	33.2938	33.2334	34.7172	27.3365	26.7995	27.0234	1.24747	0.319011	6.76123e-14	5.6395e-12	up	no
chr8	70894722	70897412	-	ENSMUSG00000045128	Rpl18a	ENSMUST00000212796;ENSMUST00000054220;ENSMUST00000213053;ENSMUST00000212019;ENSMUST00000212709;ENSMUST00000212378	GO:0002181(cytoplasmic translation);GO:0003735(structural constituent of ribosome);GO:0005840(ribosome);GO:0006412(translation);GO:0014069(postsynaptic density);GO:0022625(cytosolic large ribosomal subunit);GO:0042788(polysomal ribosome);GO:0045202(synapse);GO:0097327(response to antineoplastic agent);GO:0097327(response to antineoplastic agent)	03010(Ribosome);03010(Ribosome)	K02882	NA	ribosomal protein L18A [Source:MGI Symbol;Acc:MGI:1924058]	100.37	97.2769	98.9004	122.144	125.37	123	0.800366	-0.321268	6.7667e-14	5.6395e-12	down	no
chr6	5216258	5220486	-	ENSMUSG00000107881	Gm44250	ENSMUST00000203092	NA	NA	NA	NA	predicted gene, 44250 [Source:MGI Symbol;Acc:MGI:5690642]	21.4618	22.3569	21.7267	27.9367	28.7253	27.393	0.779792	-0.358839	8.85938e-14	7.33625e-12	down	no
chr12	108860030	108894174	-	ENSMUSG00000021266	Wars	ENSMUST00000109848;ENSMUST00000161154;ENSMUST00000161410;ENSMUST00000162952;ENSMUST00000160974;ENSMUST00000162748;ENSMUST00000160477	GO:0000166(nucleotide binding);GO:0001525(angiogenesis);GO:0001933(negative regulation of protein phosphorylation);GO:0004812(aminoacyl-tRNA ligase activity);GO:0004830(tryptophan-tRNA ligase activity);GO:0005524(ATP binding);GO:0005634(nucleus);GO:0005737(cytoplasm);GO:0005829(cytosol);GO:0006412(translation);GO:0006418(tRNA aminoacylation for protein translation);GO:0006436(tryptophanyl-tRNA am…	00970(Aminoacyl-tRNA biosynthesis);00970(Aminoacyl-tRNA biosynthesis)	NA	NA	tryptophanyl-tRNA synthetase [Source:MGI Symbol;Acc:MGI:104630]	23.2525	21.9769	21.7447	30.9959	28.1806	30.2213	0.749168	-0.416639	9.41997e-14	7.75078e-12	down	no
chr3	86137940	86142702	-	ENSMUSG00000028081	Rps3a1	ENSMUST00000029722	GO:0003729(mRNA binding);GO:0003735(structural constituent of ribosome);GO:0005515(protein binding);GO:0005634(nucleus);GO:0005730(nucleolus);GO:0005737(cytoplasm);GO:0005783(endoplasmic reticulum);GO:0005829(cytosol);GO:0005840(ribosome);GO:0006412(translation);GO:0015935(small ribosomal subunit);GO:0022627(cytosolic small ribosomal subunit);GO:0030154(cell differentiation);GO:0031369(translatio…	03010(Ribosome)	K02984	NA	ribosomal protein S3A1 [Source:MGI Symbol;Acc:MGI:1202063]	287.359	293.149	287.178	365.119	378.263	352.617	0.791685	-0.337002	1.08614e-13	8.88024e-12	down	no
chr6	55038007	55079500	+	ENSMUSG00000029777	Gars	ENSMUST00000003572;ENSMUST00000203334;ENSMUST00000205258	GO:0000166(nucleotide binding);GO:0004081(bis(5'-nucleosyl)-tetraphosphatase (asymmetrical) activity);GO:0004812(aminoacyl-tRNA ligase activity);GO:0004820(glycine-tRNA ligase activity);GO:0005515(protein binding);GO:0005524(ATP binding);GO:0005576(extracellular region);GO:0005737(cytoplasm);GO:0005739(mitochondrion);GO:0005829(cytosol);GO:0006412(translation);GO:0006418(tRNA aminoacylation for p…	00970(Aminoacyl-tRNA biosynthesis);00970(Aminoacyl-tRNA biosynthesis)	K01880	EC:6.1.1.14	glycyl-tRNA synthetase [Source:MGI Symbol;Acc:MGI:2449057]	31.5215	32.5397	31.1721	41.2104	42.2727	39.3768	0.775137	-0.367477	2.06481e-13	1.67756e-11	down	no
chr2	32961559	32965345	+	ENSMUSG00000038900	Rpl12	ENSMUST00000126610;ENSMUST00000102811;ENSMUST00000154340;ENSMUST00000134912;ENSMUST00000133842;ENSMUST00000144644;ENSMUST00000125415	GO:0000027(ribosomal large subunit assembly);GO:0003723(RNA binding);GO:0003735(structural constituent of ribosome);GO:0005634(nucleus);GO:0005730(nucleolus);GO:0005737(cytoplasm);GO:0005840(ribosome);GO:0006412(translation);GO:0014069(postsynaptic density);GO:0015934(large ribosomal subunit);GO:0019843(rRNA binding);GO:0022625(cytosolic large ribosomal subunit);GO:0070180(large ribosomal subunit…	03010(Ribosome);03010(Ribosome)	K02870	NA	ribosomal protein L12 [Source:MGI Symbol;Acc:MGI:98002]	46.7034	45.0332	46.0067	55.9681	58.9648	57.7714	0.797567	-0.326322	2.25408e-13	1.81989e-11	down	no
chr7	46841475	46855627	+	ENSMUSG00000063229	Ldha	ENSMUST00000005051;ENSMUST00000210198;ENSMUST00000209984;ENSMUST00000048209;ENSMUST00000092621;ENSMUST00000133062;ENSMUST00000132157;ENSMUST00000124696;ENSMUST00000210467;ENSMUST00000125862	GO:0001666(response to hypoxia);GO:0003824(catalytic activity);GO:0004457(lactate dehydrogenase activity);GO:0004459(L-lactate dehydrogenase activity);GO:0005515(protein binding);GO:0005737(cytoplasm);GO:0005739(mitochondrion);GO:0005829(cytosol);GO:0005975(carbohydrate metabolic process);GO:0006089(lactate metabolic process);GO:0007584(response to nutrient);GO:0009749(response to glucose);GO:001…	00010(Glycolysis / Gluconeogenesis);00270(Cysteine and methionine metabolism);00620(Pyruvate metabolism);00640(Propanoate metabolism);04066(HIF-1 signaling pathway);04922(Glucagon signaling pathway);05230(Central carbon metabolism in cancer);05230(Central carbon metabolism in cancer)	K00016	EC:1.1.1.27	lactate dehydrogenase A [Source:MGI Symbol;Acc:MGI:96759]	288.415	297.769	283.19	245.319	237.962	243.617	1.19601	0.258226	2.56543e-13	2.0584e-11	up	no
chr7	143607659	143628722	-	ENSMUSG00000045362	Tnfrsf26	ENSMUST00000055723;ENSMUST00000208124	GO:0005515(protein binding);GO:0005886(plasma membrane);GO:0009986(cell surface);GO:0016020(membrane);GO:0016021(integral component of membrane);GO:0036462(TRAIL-activated apoptotic signaling pathway);GO:0043065(positive regulation of apoptotic process);GO:0043065(positive regulation of apoptotic process)	NA	K05161	NA	tumor necrosis factor receptor superfamily, member 26 [Source:MGI Symbol;Acc:MGI:2651928]	52.2813	52.3498	51.9258	41.4868	43.5011	42.1284	1.2316	0.300539	2.63646e-13	2.10233e-11	up	no
chr1	66830839	66863277	-	ENSMUSG00000026003	Acadl	ENSMUST00000027153;ENSMUST00000139208	GO:0000062(fatty-acyl-CoA binding);GO:0003995(acyl-CoA dehydrogenase activity);GO:0004466(long-chain-acyl-CoA dehydrogenase activity);GO:0005739(mitochondrion);GO:0005759(mitochondrial matrix);GO:0016491(oxidoreductase activity);GO:0016627(oxidoreductase activity, acting on the CH-CH group of donors);GO:0031966(mitochondrial membrane);GO:0033539(fatty acid beta-oxidation using acyl-CoA dehydrogen…	00071(Fatty acid degradation);03320(PPAR signaling pathway);03320(PPAR signaling pathway)	K00255	EC:1.3.8.8	acyl-Coenzyme A dehydrogenase, long-chain [Source:MGI Symbol;Acc:MGI:87866]	39.9287	38.8251	40.4454	30.7916	31.2174	30.7808	1.28462	0.361338	2.71701e-13	2.15327e-11	up	no
chr19	5824708	5845478	-	ENSMUSG00000092274	Neat1	ENSMUST00000174287;ENSMUST00000173672;ENSMUST00000174829	NA	NA	NA	NA	nuclear paraspeckle assembly transcript 1 (non-protein coding) [Source:MGI Symbol;Acc:MGI:1914211]	58.7387	59.5027	59.0198	72.6858	70.6598	71.2254	0.826119	-0.275579	3.26414e-13	2.57111e-11	down	no
chr1	37439340	37541016	-	ENSMUSG00000026110	Mgat4a	ENSMUST00000042161;ENSMUST00000151952;ENSMUST00000143636;ENSMUST00000154819;ENSMUST00000148047;ENSMUST00000194660;ENSMUST00000195598;ENSMUST00000149791	GO:0000139(Golgi membrane);GO:0005576(extracellular region);GO:0005783(endoplasmic reticulum);GO:0005793(endoplasmic reticulum-Golgi intermediate compartment);GO:0005794(Golgi apparatus);GO:0005795(Golgi stack);GO:0006486(protein glycosylation);GO:0006487(protein N-linked glycosylation);GO:0008375(acetylglucosaminyltransferase activity);GO:0008454(alpha-1,3-mannosylglycoprotein 4-beta-N-acetylglu…	00510(N-Glycan biosynthesis);00510(N-Glycan biosynthesis)	K00738	EC:2.4.1.145	mannoside acetylglucosaminyltransferase 4, isoenzyme A [Source:MGI Symbol;Acc:MGI:2662992]	5.90032	5.69672	5.51365	7.35868	7.62728	7.32186	0.767026	-0.382653	3.63595e-13	2.84662e-11	down	no
chr7	45125558	45128761	-	ENSMUSG00000074129	Rpl13a	ENSMUST00000209626;ENSMUST00000150350;ENSMUST00000209815;ENSMUST00000209812;ENSMUST00000211438;ENSMUST00000210073;ENSMUST00000210967;ENSMUST00000210191;ENSMUST00000209967;ENSMUST00000210792;ENSMUST00000209965;ENSMUST00000209212;ENSMUST00000210134	GO:0003729(mRNA binding);GO:0003735(structural constituent of ribosome);GO:0005840(ribosome);GO:0006412(translation);GO:0006417(regulation of translation);GO:0015934(large ribosomal subunit);GO:0016020(membrane);GO:0016021(integral component of membrane);GO:0017148(negative regulation of translation);GO:0022625(cytosolic large ribosomal subunit);GO:0032496(response to lipopolysaccharide);GO:00425…	03010(Ribosome);03010(Ribosome)	K02872	NA	ribosomal protein L13A [Source:MGI Symbol;Acc:MGI:1351455]	197.357	200.934	202.933	244.699	249.148	248.536	0.809855	-0.304264	4.01845e-13	3.12713e-11	down	no
chr7	16246743	16259540	-	ENSMUSG00000049130	C5ar1	ENSMUST00000168818;ENSMUST00000050770	GO:0001774(microglial cell activation);GO:0001856(complement component C5a binding);GO:0002430(complement receptor mediated signaling pathway);GO:0004875(complement receptor activity);GO:0004878(complement component C5a receptor activity);GO:0004930(G protein-coupled receptor activity);GO:0005886(plasma membrane);GO:0006915(apoptotic process);GO:0006935(chemotaxis);GO:0006954(inflammatory respons…	04080(Neuroactive ligand-receptor interaction);04610(Complement and coagulation cascades);05150(Staphylococcus aureus infection);05150(Staphylococcus aureus infection)	K04010	NA	complement component 5a receptor 1 [Source:MGI Symbol;Acc:MGI:88232]	24.8423	25.9111	25.6845	33.487	34.6122	32.2215	0.761936	-0.392259	5.34624e-13	4.1355e-11	down	no
chr5	134220053	134229625	-	ENSMUSG00000015950	Ncf1	ENSMUST00000016094;ENSMUST00000144086;ENSMUST00000111275;ENSMUST00000126934;ENSMUST00000182626;ENSMUST00000139249;ENSMUST00000146354	GO:0001878(response to yeast);GO:0001909(leukocyte mediated cytotoxicity);GO:0002679(respiratory burst involved in defense response);GO:0005515(protein binding);GO:0005737(cytoplasm);GO:0005791(rough endoplasmic reticulum);GO:0005794(Golgi apparatus);GO:0005829(cytosol);GO:0005886(plasma membrane);GO:0006612(protein targeting to membrane);GO:0006691(leukotriene metabolic process);GO:0006742(NADP …	04062(Chemokine signaling pathway);04145(Phagosome);04380(Osteoclast differentiation);04666(Fc gamma R-mediated phagocytosis);04670(Leukocyte transendothelial migration);05140(Leishmaniasis);05418(Fluid shear stress and atherosclerosis);05418(Fluid shear stress and atherosclerosis)	K08011	NA	neutrophil cytosolic factor 1 [Source:MGI Symbol;Acc:MGI:97283]	85.4099	83.3947	83.7979	103.357	102.795	105.524	0.810464	-0.303179	5.69496e-13	4.37901e-11	down	no
chr14	47367751	47386160	+	ENSMUSG00000050335	Lgals3	ENSMUST00000146468;ENSMUST00000142734;ENSMUST00000150290;ENSMUST00000226585;ENSMUST00000144794;ENSMUST00000151405	GO:0001772(immunological synapse);GO:0002548(monocyte chemotaxis);GO:0005634(nucleus);GO:0005681(spliceosomal complex);GO:0005737(cytoplasm);GO:0005743(mitochondrial inner membrane);GO:0006397(mRNA processing);GO:0008380(RNA splicing);GO:0019863(IgE binding);GO:0019903(protein phosphatase binding);GO:0030246(carbohydrate binding);GO:0030593(neutrophil chemotaxis);GO:0030855(epithelial cell differ…	NA	K06831	NA	lectin, galactose binding, soluble 3 [Source:MGI Symbol;Acc:MGI:96778]	836.297	832.817	842.71	713.684	703.529	720.827	1.17483	0.232447	5.79015e-13	4.42587e-11	up	no
chr6	124810586	124814296	-	ENSMUSG00000023456	Tpi1	ENSMUST00000172132;ENSMUST00000149610;ENSMUST00000239432;ENSMUST00000154883;ENSMUST00000204602;ENSMUST00000139716;ENSMUST00000133251	GO:0003824(catalytic activity);GO:0004807(triose-phosphate isomerase activity);GO:0005737(cytoplasm);GO:0005829(cytosol);GO:0006006(glucose metabolic process);GO:0006094(gluconeogenesis);GO:0006096(glycolytic process);GO:0007275(multicellular organism development);GO:0008929(methylglyoxal synthase activity);GO:0016829(lyase activity);GO:0016853(isomerase activity);GO:0019242(methylglyoxal biosynt…	00010(Glycolysis / Gluconeogenesis);00051(Fructose and mannose metabolism);00562(Inositol phosphate metabolism);00562(Inositol phosphate metabolism)	K01803	EC:5.3.1.1	triosephosphate isomerase 1 [Source:MGI Symbol;Acc:MGI:98797]	122.177	117.412	121.181	100.587	96.5582	99.7852	1.215	0.280952	5.87463e-13	4.46403e-11	up	no
chr4	117153827	117156243	-	ENSMUSG00000047675	Rps8	ENSMUST00000102696;ENSMUST00000140226;ENSMUST00000141219;ENSMUST00000137423;ENSMUST00000127037;ENSMUST00000144051	GO:0000462(maturation of SSU-rRNA from tricistronic rRNA transcript (SSU-rRNA, 5.8S rRNA, LSU-rRNA));GO:0003735(structural constituent of ribosome);GO:0005737(cytoplasm);GO:0005783(endoplasmic reticulum);GO:0005829(cytosol);GO:0005840(ribosome);GO:0006412(translation);GO:0016020(membrane);GO:0022627(cytosolic small ribosomal subunit);GO:1990904(ribonucleoprotein complex);GO:1990904(ribonucleoprot…	03010(Ribosome);03010(Ribosome)	K02995	NA	ribosomal protein S8 [Source:MGI Symbol;Acc:MGI:98166]	135.326	139.538	136.871	172.735	166.917	170.919	0.806421	-0.310395	6.13413e-13	4.63396e-11	down	no
chr1	39551296	39577405	-	ENSMUSG00000048234	Rnf149	ENSMUST00000062525;ENSMUST00000153381;ENSMUST00000195136;ENSMUST00000195705	GO:0005515(protein binding);GO:0005737(cytoplasm);GO:0006511(ubiquitin-dependent protein catabolic process);GO:0016020(membrane);GO:0016021(integral component of membrane);GO:0016567(protein ubiquitination);GO:0016740(transferase activity);GO:0031647(regulation of protein stability);GO:0035690(cellular response to drug);GO:0043409(negative regulation of MAPK cascade);GO:0046872(metal ion binding)…	NA	K15704	EC:2.3.2.27	ring finger protein 149 [Source:MGI Symbol;Acc:MGI:2677438]	205.853	197.249	198.543	164.516	168.484	163.579	1.21158	0.27689	6.37937e-13	4.7912e-11	up	no
chr18	84838704	84879871	+	ENSMUSG00000024646	Cyb5a	ENSMUST00000236742;ENSMUST00000159846;ENSMUST00000159837;ENSMUST00000160180;ENSMUST00000163083;ENSMUST00000025549;ENSMUST00000235254	GO:0004768(stearoyl-CoA 9-desaturase activity);GO:0005739(mitochondrion);GO:0005783(endoplasmic reticulum);GO:0005789(endoplasmic reticulum membrane);GO:0005829(cytosol);GO:0006631(fatty acid metabolic process);GO:0009055(electron transfer activity);GO:0016020(membrane);GO:0016021(integral component of membrane);GO:0019899(enzyme binding);GO:0020037(heme binding);GO:0022900(electron transport cha…	NA	NA	NA	cytochrome b5 type A (microsomal) [Source:MGI Symbol;Acc:MGI:1926952]	61.0085	59.9174	59.2909	49.9615	47.754	45.5308	1.25809	0.331235	6.6956e-13	4.99964e-11	up	no
chr5	107900502	107909005	+	ENSMUSG00000058558	Rpl5	ENSMUST00000123183;ENSMUST00000082223;ENSMUST00000140659;ENSMUST00000151767;ENSMUST00000153590;ENSMUST00000129944	GO:0000027(ribosomal large subunit assembly);GO:0003723(RNA binding);GO:0003729(mRNA binding);GO:0003730(mRNA 3'-UTR binding);GO:0003735(structural constituent of ribosome);GO:0005515(protein binding);GO:0005634(nucleus);GO:0005654(nucleoplasm);GO:0005730(nucleolus);GO:0005737(cytoplasm);GO:0005783(endoplasmic reticulum);GO:0005829(cytosol);GO:0005840(ribosome);GO:0006364(rRNA processing);GO:0006…	03010(Ribosome);03010(Ribosome)	K02932	NA	ribosomal protein L5 [Source:MGI Symbol;Acc:MGI:102854]	74.1312	76.4666	75.4084	96.7479	96.9867	90.807	0.794282	-0.332277	7.90004e-13	5.83254e-11	down	no
chr4	119108711	119137983	+	ENSMUSG00000028645	Slc2a1	ENSMUST00000174372;ENSMUST00000030398;ENSMUST00000144329;ENSMUST00000134105	GO:0001666(response to hypoxia);GO:0001917(photoreceptor inner segment);GO:0001939(female pronucleus);GO:0005324(long-chain fatty acid transporter activity);GO:0005355(glucose transmembrane transporter activity);GO:0005515(protein binding);GO:0005737(cytoplasm);GO:0005829(cytosol);GO:0005886(plasma membrane);GO:0005887(integral component of plasma membrane);GO:0005901(caveola);GO:0005911(cell-cel…	04066(HIF-1 signaling pathway);04911(Insulin secretion);04919(Thyroid hormone signaling pathway);04920(Adipocytokine signaling pathway);04922(Glucagon signaling pathway);04931(Insulin resistance);04976(Bile secretion);05166(Human T-cell leukemia virus 1 infection);05200(Pathways in cancer);05211(Renal cell carcinoma);05230(Central carbon metabolism in cancer);05230(Central carbon metabolism in ca…	K07299	NA	solute carrier family 2 (facilitated glucose transporter), member 1 [Source:MGI Symbol;Acc:MGI:95755]	89.8826	87.4761	89.6325	72.8231	74.2146	74.9744	1.2026	0.266154	7.90133e-13	5.83254e-11	up	no
chr9	120571444	120574654	+	ENSMUSG00000025794	Rpl14	ENSMUST00000165532;ENSMUST00000213310;ENSMUST00000216628;ENSMUST00000215063;ENSMUST00000216990	GO:0003723(RNA binding);GO:0003735(structural constituent of ribosome);GO:0005840(ribosome);GO:0006364(rRNA processing);GO:0006412(translation);GO:0014069(postsynaptic density);GO:0022625(cytosolic large ribosomal subunit);GO:0042273(ribosomal large subunit biogenesis);GO:0042273(ribosomal large subunit biogenesis)	03010(Ribosome);03010(Ribosome)	K02875	NA	ribosomal protein L14 [Source:MGI Symbol;Acc:MGI:1914365]	114.876	117.06	116.413	142.641	144.781	141.843	0.8115	-0.301337	9.82506e-13	7.21137e-11	down	no
chr2	40555752	40557116	+	ENSMUSG00000082536	Gm13456	ENSMUST00000118928	NA	NA	NA	NA	predicted gene 13456 [Source:MGI Symbol;Acc:MGI:3651389]	20.1914	14.6741	14.194	33.4118	36.953	26.7927	0.504948	-0.985794	1.03777e-12	7.57394e-11	down	no
chr15	100691813	100729376	-	ENSMUSG00000037280	Galnt6	ENSMUST00000052069;ENSMUST00000159715;ENSMUST00000161514	GO:0000139(Golgi membrane);GO:0004653(polypeptide N-acetylgalactosaminyltransferase activity);GO:0005794(Golgi apparatus);GO:0006486(protein glycosylation);GO:0016020(membrane);GO:0016021(integral component of membrane);GO:0016740(transferase activity);GO:0016757(transferase activity, transferring glycosyl groups);GO:0030246(carbohydrate binding);GO:0046872(metal ion binding);GO:0048471(perinucle…	00512(Mucin type O-glycan biosynthesis);00512(Mucin type O-glycan biosynthesis)	K00710	EC:2.4.1.41	polypeptide N-acetylgalactosaminyltransferase 6 [Source:MGI Symbol;Acc:MGI:1891640]	60.7239	57.6563	59.7854	49.9374	47.6834	48.2302	1.22156	0.288724	1.06013e-12	7.69369e-11	up	no
chr11	68901583	68906989	+	ENSMUSG00000060938	Rpl26	ENSMUST00000073471;ENSMUST00000128952;ENSMUST00000101014;ENSMUST00000167436;ENSMUST00000138973;ENSMUST00000134403	GO:0002181(cytoplasmic translation);GO:0003723(RNA binding);GO:0003735(structural constituent of ribosome);GO:0005515(protein binding);GO:0005654(nucleoplasm);GO:0005730(nucleolus);GO:0005737(cytoplasm);GO:0005840(ribosome);GO:0006364(rRNA processing);GO:0006412(translation);GO:0006977(DNA damage response, signal transduction by p53 class mediator resulting in cell cycle arrest);GO:0015934(large …	03010(Ribosome);03010(Ribosome)	K02898	NA	ribosomal protein L26 [Source:MGI Symbol;Acc:MGI:106022]	158.471	163.571	157.433	196.216	198.462	197.168	0.810133	-0.303769	1.11127e-12	8.01978e-11	down	no
chr19	24999534	25202432	+	ENSMUSG00000052085	Dock8	ENSMUST00000025831;ENSMUST00000237532;ENSMUST00000235722;ENSMUST00000237705;ENSMUST00000236471;ENSMUST00000236576	GO:0001771(immunological synapse formation);GO:0005085(guanyl-nucleotide exchange factor activity);GO:0005515(protein binding);GO:0005737(cytoplasm);GO:0005886(plasma membrane);GO:0007264(small GTPase mediated signal transduction);GO:0016020(membrane);GO:0031252(cell leading edge);GO:0031256(leading edge membrane);GO:0031258(lamellipodium membrane);GO:0036336(dendritic cell migration);GO:0042995(…	NA	K21852	NA	dedicator of cytokinesis 8 [Source:MGI Symbol;Acc:MGI:1921396]	5.94068	6.3385	6.11849	8.0054	7.95272	8.63338	0.748131	-0.418637	1.16134e-12	8.33452e-11	down	no
chr7	45122379	45124439	-	ENSMUSG00000003429	Rps11	ENSMUST00000003521;ENSMUST00000211583;ENSMUST00000211725	GO:0003723(RNA binding);GO:0003735(structural constituent of ribosome);GO:0005840(ribosome);GO:0006412(translation);GO:0019843(rRNA binding);GO:0022627(cytosolic small ribosomal subunit);GO:0022627(cytosolic small ribosomal subunit)	03010(Ribosome);03010(Ribosome)	K02949	NA	ribosomal protein S11 [Source:MGI Symbol;Acc:MGI:1351329]	220.752	225.561	226.933	277.237	280.909	272.953	0.810067	-0.303886	1.46473e-12	1.04538e-10	down	no
chr7	24462484	24475968	+	ENSMUSG00000046223	Plaur	ENSMUST00000002284;ENSMUST00000206636;ENSMUST00000205877;ENSMUST00000206935;ENSMUST00000206693	GO:0001934(positive regulation of protein phosphorylation);GO:0005102(signaling receptor binding);GO:0005515(protein binding);GO:0005576(extracellular region);GO:0005886(plasma membrane);GO:0005887(integral component of plasma membrane);GO:0009986(cell surface);GO:0016020(membrane);GO:0016021(integral component of membrane);GO:0019899(enzyme binding);GO:0019904(protein domain specific binding);GO…	04610(Complement and coagulation cascades);05205(Proteoglycans in cancer);05205(Proteoglycans in cancer)	K03985	NA	plasminogen activator, urokinase receptor [Source:MGI Symbol;Acc:MGI:97612]	103.559	105.447	105.677	86.0528	86.0156	89.3428	1.20378	0.267576	1.55775e-12	1.10566e-10	up	no
chr15	80077791	80091868	-	ENSMUSG00000060036	Rpl3	ENSMUST00000185306;ENSMUST00000187578;ENSMUST00000188025;ENSMUST00000185928;ENSMUST00000081650;ENSMUST00000187832	GO:0000027(ribosomal large subunit assembly);GO:0003723(RNA binding);GO:0003735(structural constituent of ribosome);GO:0005634(nucleus);GO:0005730(nucleolus);GO:0005737(cytoplasm);GO:0005829(cytosol);GO:0005840(ribosome);GO:0006412(translation);GO:0008097(5S rRNA binding);GO:0022625(cytosolic large ribosomal subunit);GO:0032991(protein-containing complex);GO:0045202(synapse);GO:0071353(cellular r…	03010(Ribosome);03010(Ribosome)	K02925	NA	ribosomal protein L3 [Source:MGI Symbol;Acc:MGI:1351605]	96.8232	94.9757	95.0207	117.31	117.123	117.038	0.816055	-0.293261	1.6482e-12	1.16347e-10	down	no
chr1	71585520	71653200	-	ENSMUSG00000026193	Fn1	ENSMUST00000186129;ENSMUST00000190780;ENSMUST00000188894;ENSMUST00000187938;ENSMUST00000055226;ENSMUST00000185408;ENSMUST00000189821;ENSMUST00000188674;ENSMUST00000188092;ENSMUST00000187627;ENSMUST00000186575;ENSMUST00000186879;ENSMUST00000189160;ENSMUST00000186940	GO:0001525(angiogenesis);GO:0001775(cell activation);GO:0001932(regulation of protein phosphorylation);GO:0002020(protease binding);GO:0005102(signaling receptor binding);GO:0005178(integrin binding);GO:0005201(extracellular matrix structural constituent);GO:0005515(protein binding);GO:0005576(extracellular region);GO:0005577(fibrinogen complex);GO:0005604(basement membrane);GO:0005615(extracellu…	04151(PI3K-Akt signaling pathway);04510(Focal adhesion);04512(ECM-receptor interaction);04810(Regulation of actin cytoskeleton);04933(AGE-RAGE signaling pathway in diabetic complications);05100(Bacterial invasion of epithelial cells);05146(Amoebiasis);05165(Human papillomavirus infection);05200(Pathways in cancer);05205(Proteoglycans in cancer);05222(Small cell lung cancer);05222(Small cell lung …	NA	NA	fibronectin 1 [Source:MGI Symbol;Acc:MGI:95566]	10.1241	10.0881	10.0401	12.9749	12.3373	12.7148	0.795548	-0.32998	1.77e-12	1.24266e-10	down	no
chr11	83647844	83649355	-	ENSMUSG00000000982	Ccl3	ENSMUST00000001008	GO:0000165(MAPK cascade);GO:0001649(osteoblast differentiation);GO:0001775(cell activation);GO:0002548(monocyte chemotaxis);GO:0004672(protein kinase activity);GO:0004698(calcium-dependent protein kinase C activity);GO:0005125(cytokine activity);GO:0005515(protein binding);GO:0005576(extracellular region);GO:0005615(extracellular space);GO:0005737(cytoplasm);GO:0005829(cytosol);GO:0006468(protein…	04060(Cytokine-cytokine receptor interaction);04062(Chemokine signaling pathway);04620(Toll-like receptor signaling pathway);05132(Salmonella infection);05142(Chagas disease (American trypanosomiasis));05163(Human cytomegalovirus infection);05323(Rheumatoid arthritis)	K05408	NA	chemokine (C-C motif) ligand 3 [Source:MGI Symbol;Acc:MGI:98260]	2809.06	2860.2	2847.12	2447.8	2386.77	2427.23	1.17277	0.229915	2.20718e-12	1.53396e-10	up	no
chr19	12466338	12501454	-	ENSMUSG00000039982	Dtx4	ENSMUST00000045521	GO:0005654(nucleoplasm);GO:0005737(cytoplasm);GO:0007219(Notch signaling pathway);GO:0008270(zinc ion binding);GO:0016567(protein ubiquitination);GO:0016740(transferase activity);GO:0046872(metal ion binding);GO:0061630(ubiquitin protein ligase activity)	04330(Notch signaling pathway)	K06058	EC:2.3.2.27	deltex 4, E3 ubiquitin ligase [Source:MGI Symbol;Acc:MGI:2672905]	41.2321	41.6996	41.6501	34.8118	34.9468	33.4387	1.20722	0.271689	2.20868e-12	1.53396e-10	up	no
chr7	126699773	126707787	-	ENSMUSG00000030707	Coro1a	ENSMUST00000032949;ENSMUST00000135087;ENSMUST00000106364;ENSMUST00000133718;ENSMUST00000140896;ENSMUST00000123511;ENSMUST00000131415;ENSMUST00000174579;ENSMUST00000126193	GO:0001772(immunological synapse);GO:0001845(phagolysosome assembly);GO:0001891(phagocytic cup);GO:0003779(actin binding);GO:0003785(actin monomer binding);GO:0005515(protein binding);GO:0005737(cytoplasm);GO:0005769(early endosome);GO:0005829(cytosol);GO:0005856(cytoskeleton);GO:0005884(actin filament);GO:0005886(plasma membrane);GO:0005911(cell-cell junction);GO:0005938(cell cortex);GO:0006816(…	04145(Phagosome);05152(Tuberculosis);05152(Tuberculosis)	K13882	NA	coronin, actin binding protein 1A [Source:MGI Symbol;Acc:MGI:1345961]	42.2153	42.8771	41.2166	52.5711	52.0987	53.6879	0.797618	-0.32623	2.22912e-12	1.53988e-10	down	no
chr10	75859353	75860240	-	ENSMUSG00000033307	Mif	ENSMUST00000038169;ENSMUST00000218267	GO:0001516(prostaglandin biosynthetic process);GO:0001934(positive regulation of protein phosphorylation);GO:0002020(protease binding);GO:0002035(brain renin-angiotensin system);GO:0002376(immune system process);GO:0002675(positive regulation of acute inflammatory response);GO:0002821(positive regulation of adaptive immune response);GO:0002906(negative regulation of mature B cell apoptotic proces…	00350(Tyrosine metabolism);00360(Phenylalanine metabolism);00360(Phenylalanine metabolism)	K07253	EC:5.3.2.1	macrophage migration inhibitory factor (glycosylation-inhibiting factor) [Source:MGI Symbol;Acc:MGI:96982]	286.713	284.227	293.118	228.889	238.62	243.941	1.2145	0.280367	2.5189e-12	1.73081e-10	up	no
chr8	92855339	92919279	+	ENSMUSG00000033192	Lpcat2	ENSMUST00000046290;ENSMUST00000209265;ENSMUST00000151106;ENSMUST00000210099;ENSMUST00000130471	GO:0000139(Golgi membrane);GO:0003841(1-acylglycerol-3-phosphate O-acyltransferase activity);GO:0005509(calcium ion binding);GO:0005783(endoplasmic reticulum);GO:0005789(endoplasmic reticulum membrane);GO:0005794(Golgi apparatus);GO:0005795(Golgi stack);GO:0005811(lipid droplet);GO:0005886(plasma membrane);GO:0006629(lipid metabolic process);GO:0006644(phospholipid metabolic process);GO:0006663(p…	00564(Glycerophospholipid metabolism);00565(Ether lipid metabolism);00565(Ether lipid metabolism)	K13510	2.3.1.67;EC:2.3.1.23	lysophosphatidylcholine acyltransferase 2 [Source:MGI Symbol;Acc:MGI:3606214]	15.9728	17.7505	16.7303	23.8056	22.7168	21.9196	0.737173	-0.439925	2.5633e-12	1.75199e-10	down	no
chr5	90772435	90773383	+	ENSMUSG00000029373	Pf4	ENSMUST00000031320;ENSMUST00000202625;ENSMUST00000201990	GO:0005125(cytokine activity);GO:0005576(extracellular region);GO:0005615(extracellular space);GO:0005737(cytoplasm);GO:0006935(chemotaxis);GO:0006952(defense response);GO:0006954(inflammatory response);GO:0006955(immune response);GO:0007165(signal transduction);GO:0007189(adenylate cyclase-activating G protein-coupled receptor signaling pathway);GO:0008009(chemokine activity);GO:0008201(heparin …	04060(Cytokine-cytokine receptor interaction);04062(Chemokine signaling pathway);04062(Chemokine signaling pathway)	K05407	NA	platelet factor 4 [Source:MGI Symbol;Acc:MGI:1888711]	39.8902	35.557	38.4363	54.052	56.7125	55.4594	0.685121	-0.545569	2.63574e-12	1.79202e-10	down	no
chr15	34440505	34443640	-	ENSMUSG00000058600	Rpl30	ENSMUST00000009039;ENSMUST00000079735;ENSMUST00000142643;ENSMUST00000135417;ENSMUST00000140527	GO:0002181(cytoplasmic translation);GO:0003723(RNA binding);GO:0003735(structural constituent of ribosome);GO:0005634(nucleus);GO:0005840(ribosome);GO:0014069(postsynaptic density);GO:0022625(cytosolic large ribosomal subunit);GO:0031640(killing of cells of other organism);GO:0035368(selenocysteine insertion sequence binding);GO:0042788(polysomal ribosome);GO:0050829(defense response to Gram-nega…	03010(Ribosome);03010(Ribosome)	K02908	NA	ribosomal protein L30 [Source:MGI Symbol;Acc:MGI:98037]	41.4312	42.651	39.7291	54.2065	53.4114	50.9067	0.781023	-0.356563	2.68002e-12	1.81259e-10	down	no
chr3	88575876	88588419	+	ENSMUSG00000041355	Ssr2	ENSMUST00000195014;ENSMUST00000035785;ENSMUST00000192495;ENSMUST00000193934	GO:0003674(molecular_function);GO:0005783(endoplasmic reticulum);GO:0005789(endoplasmic reticulum membrane);GO:0016020(membrane);GO:0016021(integral component of membrane);GO:0016021(integral component of membrane)	04141(Protein processing in endoplasmic reticulum);04141(Protein processing in endoplasmic reticulum)	K13250	NA	signal sequence receptor, beta [Source:MGI Symbol;Acc:MGI:1913506]	73.2966	75.2901	78.8371	62.322	60.417	60.7703	1.2393	0.30953	2.75559e-12	1.854e-10	up	no
chr4	43446462	43454628	-	ENSMUSG00000028459	Cd72	ENSMUST00000107926;ENSMUST00000030179;ENSMUST00000098104;ENSMUST00000098105;ENSMUST00000140284;ENSMUST00000134850;ENSMUST00000133110;ENSMUST00000151868	GO:0004888(transmembrane signaling receptor activity);GO:0005887(integral component of plasma membrane);GO:0016020(membrane);GO:0016021(integral component of membrane);GO:0030246(carbohydrate binding);GO:0030246(carbohydrate binding)	04662(B cell receptor signaling pathway);04662(B cell receptor signaling pathway)	K06504	NA	CD72 antigen [Source:MGI Symbol;Acc:MGI:88345]	3.02654	3.30236	3.40607	6.61305	6.5365	5.23697	0.529462	-0.9174	2.93711e-12	1.96589e-10	down	no
chr11	102430315	102437048	+	ENSMUSG00000034708	Grn	ENSMUST00000239431;ENSMUST00000177428;ENSMUST00000049460;ENSMUST00000135517;ENSMUST00000138451;ENSMUST00000129997;ENSMUST00000125819;ENSMUST00000123500;ENSMUST00000148580;ENSMUST00000127530;ENSMUST00000176953	GO:0001835(blastocyst hatching);GO:0002265(astrocyte activation involved in immune response);GO:0002282(microglial cell activation involved in immune response);GO:0005125(cytokine activity);GO:0005515(protein binding);GO:0005576(extracellular region);GO:0005615(extracellular space);GO:0005739(mitochondrion);GO:0005764(lysosome);GO:0005765(lysosomal membrane);GO:0005768(endosome);GO:0005770(late e…	NA	NA	NA	granulin [Source:MGI Symbol;Acc:MGI:95832]	412.802	415.239	413.584	503.291	493.451	491.815	0.834113	-0.261686	3.03923e-12	2.02375e-10	down	no
chr13	90922958	90924950	+	ENSMUSG00000049517	Rps23	ENSMUST00000051955;ENSMUST00000224463;ENSMUST00000224430	GO:0002181(cytoplasmic translation);GO:0003735(structural constituent of ribosome);GO:0005737(cytoplasm);GO:0005783(endoplasmic reticulum);GO:0005791(rough endoplasmic reticulum);GO:0005829(cytosol);GO:0005840(ribosome);GO:0006412(translation);GO:0015935(small ribosomal subunit);GO:0022627(cytosolic small ribosomal subunit);GO:0034063(stress granule assembly);GO:0042788(polysomal ribosome);GO:004…	03010(Ribosome);03010(Ribosome)	K02973	NA	ribosomal protein S23 [Source:MGI Symbol;Acc:MGI:1913725]	223.513	232.547	224.123	281.328	276.233	281.053	0.811079	-0.302085	3.21686e-12	2.13105e-10	down	no
chr7	108934417	108942951	+	ENSMUSG00000031029	Eif3f	ENSMUST00000033342;ENSMUST00000147369;ENSMUST00000153596	GO:0001732(formation of cytoplasmic translation initiation complex);GO:0002183(cytoplasmic translational initiation);GO:0003743(translation initiation factor activity);GO:0004843(thiol-dependent ubiquitin-specific protease activity);GO:0005515(protein binding);GO:0005737(cytoplasm);GO:0005852(eukaryotic translation initiation factor 3 complex);GO:0006412(translation);GO:0006413(translational init…	03013(RNA transport);03013(RNA transport)	K03249	NA	eukaryotic translation initiation factor 3, subunit F [Source:MGI Symbol;Acc:MGI:1913335]	34.5331	34.5741	35.6137	42.6392	44.0095	45.5215	0.792319	-0.335847	4.57711e-12	3.01669e-10	down	no
chr2	26920040	26933928	-	ENSMUSG00000014867	Surf4	ENSMUST00000015011;ENSMUST00000153641;ENSMUST00000154651	GO:0000139(Golgi membrane);GO:0005515(protein binding);GO:0005783(endoplasmic reticulum);GO:0005789(endoplasmic reticulum membrane);GO:0005793(endoplasmic reticulum-Golgi intermediate compartment);GO:0005794(Golgi apparatus);GO:0007030(Golgi organization);GO:0010638(positive regulation of organelle organization);GO:0016020(membrane);GO:0016021(integral component of membrane);GO:0033116(endoplasmi…	NA	K20369	NA	surfeit gene 4 [Source:MGI Symbol;Acc:MGI:98445]	121.42	118.443	116.742	99.4578	99.7975	98.8416	1.19627	0.258547	5.0723e-12	3.32609e-10	up	no
chr6	123281789	123289870	-	ENSMUSG00000030142	Clec4e	ENSMUST00000032239;ENSMUST00000176443;ENSMUST00000177367;ENSMUST00000176831;ENSMUST00000175995;ENSMUST00000175954;ENSMUST00000176096	GO:0002221(pattern recognition receptor signaling pathway);GO:0002292(T cell differentiation involved in immune response);GO:0002376(immune system process);GO:0005509(calcium ion binding);GO:0005515(protein binding);GO:0006955(immune response);GO:0016020(membrane);GO:0016021(integral component of membrane);GO:0030246(carbohydrate binding);GO:0038023(signaling receptor activity);GO:0038094(Fc-gamm…	04625(C-type lectin receptor signaling pathway);05152(Tuberculosis);05152(Tuberculosis)	K10059	NA	C-type lectin domain family 4, member e [Source:MGI Symbol;Acc:MGI:1861232]	410.714	405.939	403.653	351.776	346.3	349.123	1.16531	0.220708	5.88964e-12	3.84254e-10	up	no
chr3	69067149	69127113	-	ENSMUSG00000027782	Kpna4	ENSMUST00000194558;ENSMUST00000029353;ENSMUST00000127497	GO:0005515(protein binding);GO:0005634(nucleus);GO:0005654(nucleoplasm);GO:0005737(cytoplasm);GO:0006606(protein import into nucleus);GO:0006607(NLS-bearing protein import into nucleus);GO:0008139(nuclear localization sequence binding);GO:0015031(protein transport);GO:0031965(nuclear membrane);GO:0042025(host cell nucleus);GO:0042542(response to hydrogen peroxide);GO:0061608(nuclear import signal…	NA	NA	NA	karyopherin (importin) alpha 4 [Source:MGI Symbol;Acc:MGI:1100848]	31.8246	30.7695	31.4727	25.6308	26.4042	26.5977	1.19628	0.258554	7.08112e-12	4.59668e-10	up	no
chr3	157894248	157925077	-	ENSMUSG00000028179	Cth	ENSMUST00000118539;ENSMUST00000129805;ENSMUST00000125028	GO:0003824(catalytic activity);GO:0004121(cystathionine beta-lyase activity);GO:0004123(cystathionine gamma-lyase activity);GO:0005515(protein binding);GO:0005516(calmodulin binding);GO:0005737(cytoplasm);GO:0005829(cytosol);GO:0006749(glutathione metabolic process);GO:0008285(negative regulation of cell population proliferation);GO:0008652(cellular amino acid biosynthetic process);GO:0016829(lya…	00260(Glycine, serine and threonine metabolism);00270(Cysteine and methionine metabolism);00450(Selenocompound metabolism);00450(Selenocompound metabolism)	K01758	EC:4.4.1.1	cystathionase (cystathionine gamma-lyase) [Source:MGI Symbol;Acc:MGI:1339968]	3.50854	3.87641	3.30732	7.15593	7.29916	5.85434	0.526469	-0.92558	7.52051e-12	4.8575e-10	down	no
chr1	161034422	161038539	+	ENSMUSG00000053332	Gas5	ENSMUST00000162558;ENSMUST00000159706;ENSMUST00000159153;ENSMUST00000161229;ENSMUST00000161380;ENSMUST00000161461;ENSMUST00000162163;ENSMUST00000162289;ENSMUST00000160429;ENSMUST00000161005;ENSMUST00000159157;ENSMUST00000163081;ENSMUST00000159404;ENSMUST00000159037;ENSMUST00000160551;ENSMUST00000159663;ENSMUST00000159119;ENSMUST00000160516;ENSMUST00000161623;ENSMUST00000159399;ENSMUST00000159438;…	NA	NA	NA	NA	growth arrest specific 5 [Source:MGI Symbol;Acc:MGI:95659]	10.2876	10.0144	10.6243	15.9692	15.9821	13.2517	0.684165	-0.547584	8.10525e-12	5.20914e-10	down	no
chr5	43993620	44102032	-	ENSMUSG00000029086	Prom1	ENSMUST00000074113;ENSMUST00000087441;ENSMUST00000177946;ENSMUST00000197706;ENSMUST00000198347;ENSMUST00000196852;ENSMUST00000197750;ENSMUST00000195942;ENSMUST00000196378;ENSMUST00000199739;ENSMUST00000171543;ENSMUST00000197749	GO:0005783(endoplasmic reticulum);GO:0005793(endoplasmic reticulum-Golgi intermediate compartment);GO:0005886(plasma membrane);GO:0009986(cell surface);GO:0016020(membrane);GO:0016021(integral component of membrane);GO:0031528(microvillus membrane);GO:0042622(photoreceptor outer segment membrane);GO:0042805(actinin binding);GO:0045296(cadherin binding);GO:0045494(photoreceptor cell maintenance);G…	05202(Transcriptional misregulation in cancer);05202(Transcriptional misregulation in cancer)	K06532	NA	prominin 1 [Source:MGI Symbol;Acc:MGI:1100886]	5.01501	4.79704	4.77085	7.0569	6.45887	6.66618	0.722571	-0.468788	8.56847e-12	5.47958e-10	down	no
chr15	66929318	66969640	-	ENSMUSG00000005125	Ndrg1	ENSMUST00000005256;ENSMUST00000165966;ENSMUST00000170903;ENSMUST00000171569;ENSMUST00000171266	GO:0005634(nucleus);GO:0005737(cytoplasm);GO:0005813(centrosome);GO:0005815(microtubule organizing center);GO:0005829(cytosol);GO:0005856(cytoskeleton);GO:0005874(microtubule);GO:0005886(plasma membrane);GO:0005912(adherens junction);GO:0007165(signal transduction);GO:0008017(microtubule binding);GO:0008285(negative regulation of cell population proliferation);GO:0015630(microtubule cytoskeleton)…	NA	K18266	NA	N-myc downstream regulated gene 1 [Source:MGI Symbol;Acc:MGI:1341799]	3.3338	3.10134	3.20911	1.86246	2.06361	1.95505	1.63986	0.713577	1.10996e-11	7.06331e-10	up	no
chr4	136895917	136898803	-	ENSMUSG00000036887	C1qa	ENSMUST00000046285	GO:0001774(microglial cell activation);GO:0002376(immune system process);GO:0005515(protein binding);GO:0005576(extracellular region);GO:0005581(collagen trimer);GO:0005615(extracellular space);GO:0006958(complement activation, classical pathway);GO:0007568(aging);GO:0010039(response to iron ion);GO:0016322(neuron remodeling);GO:0045087(innate immune response);GO:0045202(synapse);GO:0048143(astro…	04610(Complement and coagulation cascades);05020(Prion diseases);05133(Pertussis);05142(Chagas disease (American trypanosomiasis));05150(Staphylococcus aureus infection);05322(Systemic lupus erythematosus)	K03986	NA	complement component 1, q subcomponent, alpha polypeptide [Source:MGI Symbol;Acc:MGI:88223]	10.3867	9.23162	11.0333	18.0852	17.9883	18.25	0.564241	-0.825617	1.11751e-11	7.07645e-10	down	no
chr5	115559467	115563727	+	ENSMUSG00000067274	Rplp0	ENSMUST00000086519;ENSMUST00000152976;ENSMUST00000156359;ENSMUST00000155584	GO:0000027(ribosomal large subunit assembly);GO:0002181(cytoplasmic translation);GO:0003735(structural constituent of ribosome);GO:0005634(nucleus);GO:0005737(cytoplasm);GO:0005783(endoplasmic reticulum);GO:0005829(cytosol);GO:0005840(ribosome);GO:0014069(postsynaptic density);GO:0016020(membrane);GO:0022625(cytosolic large ribosomal subunit);GO:0030425(dendrite);GO:0036464(cytoplasmic ribonucleo…	03010(Ribosome);03010(Ribosome)	K02941	NA	ribosomal protein, large, P0 [Source:MGI Symbol;Acc:MGI:1927636]	350.969	340.232	344.123	411.223	412.325	411.315	0.838413	-0.254267	1.24897e-11	7.87036e-10	down	no
X	57231485	57338729	-	ENSMUSG00000031133	Arhgef6	ENSMUST00000151768;ENSMUST00000033468;ENSMUST00000175636;ENSMUST00000114735;ENSMUST00000175900;ENSMUST00000176986;ENSMUST00000135098;ENSMUST00000134028	GO:0005085(guanyl-nucleotide exchange factor activity);GO:0005515(protein binding);GO:0030027(lamellipodium);GO:0035556(intracellular signal transduction);GO:0035556(intracellular signal transduction)	04810(Regulation of actin cytoskeleton);05212(Pancreatic cancer);05212(Pancreatic cancer)	K05729	NA	Rac/Cdc42 guanine nucleotide exchange factor (GEF) 6 [Source:MGI Symbol;Acc:MGI:1920591]	10.3021	10.0541	10.5927	13.1171	13.2821	12.6779	0.791994	-0.336439	1.45159e-11	9.10273e-10	down	no
chr10	23851462	23869843	+	ENSMUSG00000020010	Vnn3	ENSMUST00000020190	GO:0005615(extracellular space);GO:0005886(plasma membrane);GO:0006807(nitrogen compound metabolic process);GO:0015939(pantothenate metabolic process);GO:0016020(membrane);GO:0016787(hydrolase activity);GO:0016811(hydrolase activity, acting on carbon-nitrogen (but not peptide) bonds, in linear amides);GO:0017159(pantetheine hydrolase activity);GO:0031225(anchored component of membrane)	00770(Pantothenate and CoA biosynthesis)	K08069	EC:3.5.1.92	vanin 3 [Source:MGI Symbol;Acc:MGI:1347055]	131.856	135.386	133.254	165.029	159.347	167.372	0.814434	-0.29613	1.51207e-11	9.43622e-10	down	no
chr7	80349097	80371375	-	ENSMUSG00000038886	Man2a2	ENSMUST00000205318;ENSMUST00000098346;ENSMUST00000205535;ENSMUST00000206212;ENSMUST00000205436;ENSMUST00000206973;ENSMUST00000206066;ENSMUST00000205853;ENSMUST00000206807;ENSMUST00000206917;ENSMUST00000206301	GO:0000139(Golgi membrane);GO:0003824(catalytic activity);GO:0004559(alpha-mannosidase activity);GO:0004572(mannosyl-oligosaccharide 1,3-1,6-alpha-mannosidase activity);GO:0005794(Golgi apparatus);GO:0005975(carbohydrate metabolic process);GO:0006013(mannose metabolic process);GO:0006486(protein glycosylation);GO:0006491(N-glycan processing);GO:0006517(protein deglycosylation);GO:0008152(metaboli…	00510(N-Glycan biosynthesis);00510(N-Glycan biosynthesis)	K01231	EC:3.2.1.114	mannosidase 2, alpha 2 [Source:MGI Symbol;Acc:MGI:2150656]	9.14785	8.79512	8.5457	10.8679	11.2241	11.2128	0.795341	-0.330354	1.66207e-11	1.03224e-09	down	no
chr1	63176825	63180486	+	ENSMUSG00000025967	Eef1b2	ENSMUST00000129339;ENSMUST00000126469;ENSMUST00000126795;ENSMUST00000148553;ENSMUST00000027108	GO:0003746(translation elongation factor activity);GO:0005085(guanyl-nucleotide exchange factor activity);GO:0005515(protein binding);GO:0005737(cytoplasm);GO:0005783(endoplasmic reticulum);GO:0005829(cytosol);GO:0005853(eukaryotic translation elongation factor 1 complex);GO:0006412(translation);GO:0006414(translational elongation);GO:0016020(membrane);GO:0016021(integral component of membrane);G…	NA	K03232	NA	eukaryotic translation elongation factor 1 beta 2 [Source:MGI Symbol;Acc:MGI:1929520]	40.4958	41.8548	42.5085	51.6854	51.5409	52.1672	0.803503	-0.315624	1.77408e-11	1.09654e-09	down	no
chr18	66045302	66302741	-	ENSMUSG00000046318	Ccbe1	ENSMUST00000130300;ENSMUST00000151343;ENSMUST00000061103;ENSMUST00000146610;ENSMUST00000236848	GO:0001525(angiogenesis);GO:0001945(lymph vessel development);GO:0001946(lymphangiogenesis);GO:0002020(protease binding);GO:0002040(sprouting angiogenesis);GO:0003016(respiratory system process);GO:0005509(calcium ion binding);GO:0005518(collagen binding);GO:0005576(extracellular region);GO:0005581(collagen trimer);GO:0005615(extracellular space);GO:0007275(multicellular organism development);GO:…	NA	K19638	NA	collagen and calcium binding EGF domains 1 [Source:MGI Symbol;Acc:MGI:2445053]	25.8092	26.0589	26.2339	21.4702	22.4693	21.4152	1.19505	0.257071	2.0387e-11	1.25409e-09	up	no
chr7	116331505	116334195	-	ENSMUSG00000090862	Rps13	ENSMUST00000206963;ENSMUST00000205265;ENSMUST00000205906;ENSMUST00000205490;ENSMUST00000170953;ENSMUST00000205548;ENSMUST00000206748;ENSMUST00000206712	GO:0003729(mRNA binding);GO:0003735(structural constituent of ribosome);GO:0005634(nucleus);GO:0005730(nucleolus);GO:0005840(ribosome);GO:0006412(translation);GO:0014069(postsynaptic density);GO:0022627(cytosolic small ribosomal subunit);GO:0033119(negative regulation of RNA splicing);GO:0048027(mRNA 5'-UTR binding);GO:0070181(small ribosomal subunit rRNA binding);GO:0070181(small ribosomal subun…	03010(Ribosome);03010(Ribosome)	K02953	NA	ribosomal protein S13 [Source:MGI Symbol;Acc:MGI:1915302]	55.6149	58.9473	53.9181	70.2326	70.184	73.5007	0.787596	-0.344473	2.21495e-11	1.35605e-09	down	no
chr2	163623272	163645131	-	ENSMUSG00000017707	Serinc3	ENSMUST00000017851;ENSMUST00000129854	GO:0000139(Golgi membrane);GO:0002376(immune system process);GO:0005794(Golgi apparatus);GO:0005886(plasma membrane);GO:0006658(phosphatidylserine metabolic process);GO:0006665(sphingolipid metabolic process);GO:0009597(detection of virus);GO:0016020(membrane);GO:0016021(integral component of membrane);GO:0045087(innate immune response);GO:0051607(defense response to virus);GO:1902237(positive re…	NA	NA	NA	serine incorporator 3 [Source:MGI Symbol;Acc:MGI:1349457]	62.6821	62.5187	61.8721	76.4394	77.2078	74.4087	0.820294	-0.285788	2.25953e-11	1.37682e-09	down	no
chr19	11469366	11482192	+	ENSMUSG00000079419	Ms4a6c	ENSMUST00000165310;ENSMUST00000187462	GO:0016020(membrane);GO:0016021(integral component of membrane);GO:0016021(integral component of membrane)	NA	K22191	NA	membrane-spanning 4-domains, subfamily A, member 6C [Source:MGI Symbol;Acc:MGI:2385644]	8.24408	7.93626	9.10299	13.3487	13.9587	12.4044	0.636671	-0.65138	2.32064e-11	1.40742e-09	down	no
chr2	152105516	152111376	+	ENSMUSG00000032802	Srxn1	ENSMUST00000041500;ENSMUST00000137751;ENSMUST00000128882	GO:0000166(nucleotide binding);GO:0005524(ATP binding);GO:0005829(cytosol);GO:0006979(response to oxidative stress);GO:0016209(antioxidant activity);GO:0016491(oxidoreductase activity);GO:0016667(oxidoreductase activity, acting on a sulfur group of donors);GO:0032542(sulfiredoxin activity);GO:0055114(oxidation-reduction process);GO:0098869(cellular oxidant detoxification);GO:0098869(cellular oxid…	NA	K12260	EC:1.8.98.2	sulfiredoxin 1 homolog (S. cerevisiae) [Source:MGI Symbol;Acc:MGI:104971]	55.2851	56.6764	56.4251	43.7871	43.4113	48.0979	1.24458	0.315655	2.36808e-11	1.42948e-09	up	no
chr6	122847138	122856161	-	ENSMUSG00000040552	C3ar1	ENSMUST00000042081	GO:0001850(complement component C3a binding);GO:0002430(complement receptor mediated signaling pathway);GO:0002462(tolerance induction to nonself antigen);GO:0004875(complement receptor activity);GO:0004876(complement component C3a receptor activity);GO:0004930(G protein-coupled receptor activity);GO:0005886(plasma membrane);GO:0006935(chemotaxis);GO:0006954(inflammatory response);GO:0007165(sign…	04080(Neuroactive ligand-receptor interaction);04610(Complement and coagulation cascades);05150(Staphylococcus aureus infection)	K04009	NA	complement component 3a receptor 1 [Source:MGI Symbol;Acc:MGI:1097680]	73.0129	70.0197	70.6455	90.3272	86.9111	85.9646	0.811838	-0.300737	2.54368e-11	1.52834e-09	down	no
chr2	29245107	29253006	-	ENSMUSG00000079499	6530402F18Rik	ENSMUST00000155949;ENSMUST00000154682;ENSMUST00000028141	NA	NA	NA	NA	RIKEN cDNA 6530402F18 gene [Source:MGI Symbol;Acc:MGI:1923470]	13.5255	13.405	13.7717	11.0436	10.6089	10.6209	1.26117	0.334761	3.19491e-11	1.91073e-09	up	no
chr1	171229572	171234365	-	ENSMUSG00000058715	Fcer1g	ENSMUST00000079957;ENSMUST00000193973;ENSMUST00000150997	GO:0001798(positive regulation of type IIa hypersensitivity);GO:0001805(positive regulation of type III hypersensitivity);GO:0001812(positive regulation of type I hypersensitivity);GO:0002283(neutrophil activation involved in immune response);GO:0002292(T cell differentiation involved in immune response);GO:0002376(immune system process);GO:0002431(Fc receptor mediated stimulatory signaling pathw…	04071(Sphingolipid signaling pathway);04072(Phospholipase D signaling pathway);04611(Platelet activation);04625(C-type lectin receptor signaling pathway);04650(Natural killer cell mediated cytotoxicity);04664(Fc epsilon RI signaling pathway);05152(Tuberculosis);05310(Asthma);05310(Asthma)	K07983	NA	Fc receptor, IgE, high affinity I, gamma polypeptide [Source:MGI Symbol;Acc:MGI:95496]	1039.52	1014.79	1025.91	889.083	885.209	888.471	1.15677	0.210108	4.37561e-11	2.6048e-09	up	no
chr11	69664213	69666153	-	ENSMUSG00000018774	Cd68	ENSMUST00000018918;ENSMUST00000108654;ENSMUST00000154124	GO:0002437(inflammatory response to antigenic stimulus);GO:0002605(negative regulation of dendritic cell antigen processing and presentation);GO:0005764(lysosome);GO:0005765(lysosomal membrane);GO:0005768(endosome);GO:0005886(plasma membrane);GO:0007568(aging);GO:0010008(endosome membrane);GO:0016020(membrane);GO:0016021(integral component of membrane);GO:0031669(cellular response to nutrient lev…	04142(Lysosome);04142(Lysosome)	K06501	NA	CD68 antigen [Source:MGI Symbol;Acc:MGI:88342]	1014.12	1037	1021.54	885.533	887.394	882.604	1.15708	0.210488	4.80926e-11	2.84982e-09	up	no
chr6	125161715	125166467	-	ENSMUSG00000057666	Gapdh	ENSMUST00000192506;ENSMUST00000118875;ENSMUST00000144588;ENSMUST00000182052;ENSMUST00000182277;ENSMUST00000117757;ENSMUST00000182670	GO:0000166(nucleotide binding);GO:0000226(microtubule cytoskeleton organization);GO:0004365(glyceraldehyde-3-phosphate dehydrogenase (NAD+) (phosphorylating) activity);GO:0005515(protein binding);GO:0005634(nucleus);GO:0005737(cytoplasm);GO:0005739(mitochondrion);GO:0005811(lipid droplet);GO:0005829(cytosol);GO:0005856(cytoskeleton);GO:0005886(plasma membrane);GO:0005975(carbohydrate metabolic pr…	00010(Glycolysis / Gluconeogenesis);04066(HIF-1 signaling pathway);05010(Alzheimer disease);05010(Alzheimer disease)	K00134	EC:1.2.1.12	glyceraldehyde-3-phosphate dehydrogenase [Source:MGI Symbol;Acc:MGI:95640]	38.3369	30.2396	25.5849	21.2941	15.5118	16.9323	1.75222	0.809187	6.85791e-11	4.04523e-09	up	no
chr2	129299610	129309972	-	ENSMUSG00000027399	Il1a	ENSMUST00000028882	GO:0001660(fever generation);GO:0002248(connective tissue replacement involved in inflammatory response wound healing);GO:0005125(cytokine activity);GO:0005149(interleukin-1 receptor binding);GO:0005507(copper ion binding);GO:0005576(extracellular region);GO:0005615(extracellular space);GO:0005829(cytosol);GO:0005886(plasma membrane);GO:0006954(inflammatory response);GO:0006955(immune response);G…	04010(MAPK signaling pathway);04060(Cytokine-cytokine receptor interaction);04217(Necroptosis);04218(Cellular senescence);04380(Osteoclast differentiation);04640(Hematopoietic cell lineage);04932(Non-alcoholic fatty liver disease (NAFLD));04933(AGE-RAGE signaling pathway in diabetic complications);04940(Type I diabetes mellitus);05020(Prion diseases);05132(Salmonella infection);05133(Pertussis);0…	K04383	NA	interleukin 1 alpha [Source:MGI Symbol;Acc:MGI:96542]	1973.42	1965.76	1962.81	1700.63	1720.7	1698.72	1.15272	0.205041	7.09708e-11	4.16516e-09	up	no
chr8	123653929	123663884	+	ENSMUSG00000039960	Rhou	ENSMUST00000045487;ENSMUST00000136615	GO:0000082(G1/S transition of mitotic cell cycle);GO:0000139(Golgi membrane);GO:0000166(nucleotide binding);GO:0002102(podosome);GO:0003924(GTPase activity);GO:0005525(GTP binding);GO:0005794(Golgi apparatus);GO:0005886(plasma membrane);GO:0005925(focal adhesion);GO:0006897(endocytosis);GO:0007010(cytoskeleton organization);GO:0007264(small GTPase mediated signal transduction);GO:0008360(regulati…	NA	K07865	NA	ras homolog family member U [Source:MGI Symbol;Acc:MGI:1916831]	30.9189	30.0291	30.7319	25.0679	25.7442	25.3249	1.20415	0.26801	7.12572e-11	4.16516e-09	up	no
chr6	121343076	121365775	+	ENSMUSG00000030109	Slc6a12	ENSMUST00000166457;ENSMUST00000032200;ENSMUST00000171008;ENSMUST00000171874;ENSMUST00000170339;ENSMUST00000168295;ENSMUST00000170582;ENSMUST00000165456	GO:0005328(neurotransmitter:sodium symporter activity);GO:0005332(gamma-aminobutyric acid:sodium symporter activity);GO:0005887(integral component of plasma membrane);GO:0006836(neurotransmitter transport);GO:0008028(monocarboxylic acid transmembrane transporter activity);GO:0015293(symporter activity);GO:0015718(monocarboxylic acid transport);GO:0015812(gamma-aminobutyric acid transport);GO:0016…	04721(Synaptic vesicle cycle);04727(GABAergic synapse);04727(GABAergic synapse)	K05045	NA	solute carrier family 6 (neurotransmitter transporter, betaine/GABA), member 12 [Source:MGI Symbol;Acc:MGI:95628]	144.404	149.579	143.284	123.705	121.613	122.78	1.18791	0.248425	7.23457e-11	4.20974e-09	up	no
X	102184941	102189394	-	ENSMUSG00000031320	Rps4x	ENSMUST00000033683;ENSMUST00000152739;ENSMUST00000155028	GO:0003723(RNA binding);GO:0003735(structural constituent of ribosome);GO:0005737(cytoplasm);GO:0005840(ribosome);GO:0005844(polysome);GO:0006412(translation);GO:0007275(multicellular organism development);GO:0008284(positive regulation of cell population proliferation);GO:0015935(small ribosomal subunit);GO:0019843(rRNA binding);GO:0022627(cytosolic small ribosomal subunit);GO:0036464(cytoplasmi…	03010(Ribosome);03010(Ribosome)	K02987	NA	ribosomal protein S4, X-linked [Source:MGI Symbol;Acc:MGI:98158]	167.411	170.824	171.02	208.946	204.656	203.791	0.824849	-0.277798	7.45856e-11	4.32061e-09	down	no
chr3	36448923	36475894	-	ENSMUSG00000027712	Anxa5	ENSMUST00000029266;ENSMUST00000196097	GO:0005388(calcium transmembrane transporter activity, phosphorylative mechanism);GO:0005509(calcium ion binding);GO:0005515(protein binding);GO:0005544(calcium-dependent phospholipid binding);GO:0005615(extracellular space);GO:0005634(nucleus);GO:0005737(cytoplasm);GO:0005783(endoplasmic reticulum);GO:0005829(cytosol);GO:0005886(plasma membrane);GO:0007596(blood coagulation);GO:0007599(hemostasi…	NA	K16646	NA	annexin A5 [Source:MGI Symbol;Acc:MGI:106008]	448.06	448.684	442.701	388.044	389.389	382.243	1.15502	0.207915	9.0124e-11	5.19227e-09	up	no
chr17	46016993	46032369	-	ENSMUSG00000023951	Vegfa	ENSMUST00000024747;ENSMUST00000133605;ENSMUST00000142351;ENSMUST00000071648;ENSMUST00000150327;ENSMUST00000142321;ENSMUST00000143985;ENSMUST00000146149;ENSMUST00000113519	GO:0000122(negative regulation of transcription by RNA polymerase II);GO:0001525(angiogenesis);GO:0001541(ovarian follicle development);GO:0001568(blood vessel development);GO:0001569(branching involved in blood vessel morphogenesis);GO:0001666(response to hypoxia);GO:0001701(in utero embryonic development);GO:0001822(kidney development);GO:0001934(positive regulation of protein phosphorylation);…	01521(EGFR tyrosine kinase inhibitor resistance);04010(MAPK signaling pathway);04014(Ras signaling pathway);04015(Rap1 signaling pathway);04066(HIF-1 signaling pathway);04151(PI3K-Akt signaling pathway);04370(VEGF signaling pathway);04510(Focal adhesion);04926(Relaxin signaling pathway);04933(AGE-RAGE signaling pathway in diabetic complications);05163(Human cytomegalovirus infection);05165(Human …	K05448	NA	vascular endothelial growth factor A [Source:MGI Symbol;Acc:MGI:103178]	9.63697	10.0925	10.4397	7.63145	7.59155	7.23608	1.34329	0.425776	9.04367e-11	5.19227e-09	up	no
chr10	60346851	60372684	+	ENSMUSG00000020101	Vsir	ENSMUST00000020301;ENSMUST00000105460;ENSMUST00000164027;ENSMUST00000170507;ENSMUST00000105459;ENSMUST00000169139	GO:0002725(negative regulation of T cell cytokine production);GO:0005515(protein binding);GO:0005886(plasma membrane);GO:0009897(external side of plasma membrane);GO:0010628(positive regulation of gene expression);GO:0010950(positive regulation of endopeptidase activity);GO:0016020(membrane);GO:0016021(integral component of membrane);GO:0019899(enzyme binding);GO:0030335(positive regulation of ce…	04514(Cell adhesion molecules (CAMs));04514(Cell adhesion molecules (CAMs))	K23268	NA	V-set immunoregulatory receptor [Source:MGI Symbol;Acc:MGI:1921298]	13.7789	12.9105	13.2517	17.9132	16.4606	17.0938	0.776045	-0.365788	9.73318e-11	5.56342e-09	down	no
chr8	83723251	83741326	-	ENSMUSG00000002885	Adgre5	ENSMUST00000002964;ENSMUST00000109802;ENSMUST00000166939;ENSMUST00000075843;ENSMUST00000140606;ENSMUST00000139797;ENSMUST00000154075;ENSMUST00000149368	GO:0004888(transmembrane signaling receptor activity);GO:0004930(G protein-coupled receptor activity);GO:0005509(calcium ion binding);GO:0005886(plasma membrane);GO:0007166(cell surface receptor signaling pathway);GO:0007186(G protein-coupled receptor signaling pathway);GO:0016020(membrane);GO:0016021(integral component of membrane);GO:0016021(integral component of membrane)	NA	K08446	NA	adhesion G protein-coupled receptor E5 [Source:MGI Symbol;Acc:MGI:1347095]	4.28616	3.68593	3.69126	5.92311	6.41214	6.75157	0.611068	-0.710595	1.08657e-10	6.18337e-09	down	no
chr10	94790866	94944835	-	ENSMUSG00000074785	Plxnc1	ENSMUST00000099337;ENSMUST00000181244;ENSMUST00000218839;ENSMUST00000180514;ENSMUST00000180573	GO:0002116(semaphorin receptor complex);GO:0005515(protein binding);GO:0005887(integral component of plasma membrane);GO:0007162(negative regulation of cell adhesion);GO:0007165(signal transduction);GO:0008360(regulation of cell shape);GO:0016020(membrane);GO:0016021(integral component of membrane);GO:0017154(semaphorin receptor activity);GO:0030334(regulation of cell migration);GO:0043087(regula…	04360(Axon guidance);04360(Axon guidance)	K06572	NA	plexin C1 [Source:MGI Symbol;Acc:MGI:1890127]	4.26443	4.62052	4.79144	6.40435	6.20191	6.04235	0.733374	-0.447379	1.3385e-10	7.58364e-09	down	no
chr18	42202298	42262194	-	ENSMUSG00000024493	Lars	ENSMUST00000097590;ENSMUST00000235845;ENSMUST00000236304;ENSMUST00000236102;ENSMUST00000236226;ENSMUST00000237587;ENSMUST00000237520;ENSMUST00000237882;ENSMUST00000236826	GO:0000166(nucleotide binding);GO:0002161(aminoacyl-tRNA editing activity);GO:0004812(aminoacyl-tRNA ligase activity);GO:0004819(glutamine-tRNA ligase activity);GO:0004823(leucine-tRNA ligase activity);GO:0005096(GTPase activator activity);GO:0005524(ATP binding);GO:0005737(cytoplasm);GO:0005764(lysosome);GO:0005783(endoplasmic reticulum);GO:0005829(cytosol);GO:0006412(translation);GO:0006418(tRN…	00970(Aminoacyl-tRNA biosynthesis);00970(Aminoacyl-tRNA biosynthesis)	K01869	EC:6.1.1.4	leucyl-tRNA synthetase [Source:MGI Symbol;Acc:MGI:1913808]	9.50769	9.85294	10.1427	12.8707	12.4957	12.9791	0.769408	-0.37818	1.43049e-10	8.06945e-09	down	no
chr2	155701677	155729475	-	ENSMUSG00000038312	Edem2	ENSMUST00000040833;ENSMUST00000148571;ENSMUST00000131350;ENSMUST00000139868	GO:0003824(catalytic activity);GO:0004571(mannosyl-oligosaccharide 1,2-alpha-mannosidase activity);GO:0005509(calcium ion binding);GO:0005515(protein binding);GO:0005783(endoplasmic reticulum);GO:0005788(endoplasmic reticulum lumen);GO:0006986(response to unfolded protein);GO:0016020(membrane);GO:0036509(trimming of terminal mannose on B branch);GO:0044322(endoplasmic reticulum quality control co…	04141(Protein processing in endoplasmic reticulum);04141(Protein processing in endoplasmic reticulum)	K10085	NA	ER degradation enhancer, mannosidase alpha-like 2 [Source:MGI Symbol;Acc:MGI:1915540]	29.8094	28.066	28.0022	23.2217	23.278	23.6008	1.22506	0.292858	1.44394e-10	8.10994e-09	up	no
chr6	127125162	127152193	-	ENSMUSG00000000184	Ccnd2	ENSMUST00000000188;ENSMUST00000201066;ENSMUST00000202363;ENSMUST00000201637;ENSMUST00000201985	GO:0000079(regulation of cyclin-dependent protein serine/threonine kinase activity);GO:0000082(G1/S transition of mitotic cell cycle);GO:0000307(cyclin-dependent protein kinase holoenzyme complex);GO:0000785(chromatin);GO:0001934(positive regulation of protein phosphorylation);GO:0005515(protein binding);GO:0005634(nucleus);GO:0005654(nucleoplasm);GO:0005730(nucleolus);GO:0005737(cytoplasm);GO:00…	04068(FoxO signaling pathway);04110(Cell cycle);04115(p53 signaling pathway);04151(PI3K-Akt signaling pathway);04218(Cellular senescence);04310(Wnt signaling pathway);04340(Hedgehog signaling pathway);04390(Hippo signaling pathway);04510(Focal adhesion);04630(Jak-STAT signaling pathway);04917(Prolactin signaling pathway);05162(Measles);05165(Human papillomavirus infection);05166(Human T-cell leuk…	K10151	NA	cyclin D2 [Source:MGI Symbol;Acc:MGI:88314]	4.55781	4.64902	4.67565	5.94523	6.35485	6.0412	0.756899	-0.401827	1.46742e-10	8.2061e-09	down	no
chr14	66297031	66311424	+	ENSMUSG00000022043	Trim35	ENSMUST00000022623;ENSMUST00000121006;ENSMUST00000223737	GO:0005515(protein binding);GO:0008270(zinc ion binding);GO:0043065(positive regulation of apoptotic process);GO:0045087(innate immune response);GO:0045930(negative regulation of mitotic cell cycle);GO:0046872(metal ion binding);GO:1902187(negative regulation of viral release from host cell);GO:1902187(negative regulation of viral release from host cell)	NA	K12012	NA	tripartite motif-containing 35 [Source:MGI Symbol;Acc:MGI:1914104]	26.8065	26.4234	25.9297	31.7497	32.5916	32.8371	0.814579	-0.295874	1.72041e-10	9.57941e-09	down	no
chr1	185363044	185428360	+	ENSMUSG00000026615	Eprs	ENSMUST00000046514;ENSMUST00000192284;ENSMUST00000193788;ENSMUST00000192588;ENSMUST00000192049;ENSMUST00000194157;ENSMUST00000192324;ENSMUST00000191900	GO:0000166(nucleotide binding);GO:0003723(RNA binding);GO:0003824(catalytic activity);GO:0004812(aminoacyl-tRNA ligase activity);GO:0004818(glutamate-tRNA ligase activity);GO:0004827(proline-tRNA ligase activity);GO:0005515(protein binding);GO:0005524(ATP binding);GO:0005737(cytoplasm);GO:0005829(cytosol);GO:0005886(plasma membrane);GO:0006412(translation);GO:0006417(regulation of translation);GO…	00860(Porphyrin and chlorophyll metabolism);00970(Aminoacyl-tRNA biosynthesis);00970(Aminoacyl-tRNA biosynthesis)	K14163	6.1.1.15;EC:6.1.1.17	glutamyl-prolyl-tRNA synthetase [Source:MGI Symbol;Acc:MGI:97838]	8.95074	9.41335	9.21018	11.137	11.3995	11.0969	0.819846	-0.286574	1.85521e-10	1.02856e-08	down	no
chr7	3703993	3706897	+	ENSMUSG00000006333	Rps9	ENSMUST00000146927;ENSMUST00000146303;ENSMUST00000006496;ENSMUST00000126562;ENSMUST00000108625;ENSMUST00000108623;ENSMUST00000136858;ENSMUST00000108624;ENSMUST00000128729	GO:0003723(RNA binding);GO:0003735(structural constituent of ribosome);GO:0005730(nucleolus);GO:0005737(cytoplasm);GO:0005840(ribosome);GO:0006412(translation);GO:0008284(positive regulation of cell population proliferation);GO:0015935(small ribosomal subunit);GO:0019843(rRNA binding);GO:0022627(cytosolic small ribosomal subunit);GO:0045182(translation regulator activity);GO:0045202(synapse);GO:0…	03010(Ribosome);03010(Ribosome)	K02997	NA	ribosomal protein S9 [Source:MGI Symbol;Acc:MGI:1924096]	90.1901	92.2981	88.6956	112.96	106.83	111.892	0.817604	-0.290526	1.87007e-10	1.03238e-08	down	no
chr7	30616861	30626151	-	ENSMUSG00000036751	Cox6b1	ENSMUST00000075738;ENSMUST00000207851;ENSMUST00000208352;ENSMUST00000208838	GO:0005739(mitochondrion);GO:0005743(mitochondrial inner membrane);GO:0006119(oxidative phosphorylation);GO:0016020(membrane);GO:0045277(respiratory chain complex IV);GO:0045277(respiratory chain complex IV)	00190(Oxidative phosphorylation);04260(Cardiac muscle contraction);04714(Thermogenesis);04932(Non-alcoholic fatty liver disease (NAFLD));05010(Alzheimer disease);05012(Parkinson disease);05016(Huntington disease);05016(Huntington disease)	K02267	NA	cytochrome c oxidase, subunit 6B1 [Source:MGI Symbol;Acc:MGI:107460]	197.106	197.438	195.526	167.597	162.82	162.602	1.19685	0.259244	1.89271e-10	1.04043e-08	up	no
chr2	30266203	30282149	+	ENSMUSG00000079484	Phyhd1	ENSMUST00000139719;ENSMUST00000138254;ENSMUST00000129512;ENSMUST00000113643;ENSMUST00000113645;ENSMUST00000154647;ENSMUST00000091132;ENSMUST00000154988;ENSMUST00000150695;ENSMUST00000085290	GO:0005575(cellular_component);GO:0016491(oxidoreductase activity);GO:0046872(metal ion binding);GO:0051213(dioxygenase activity);GO:0055114(oxidation-reduction process);GO:0055114(oxidation-reduction process)	NA	NA	NA	phytanoyl-CoA dioxygenase domain containing 1 [Source:MGI Symbol;Acc:MGI:3612860]	6.78842	6.05925	6.30845	9.91333	9.39813	9.85515	0.656783	-0.606512	1.99614e-10	1.09263e-08	down	no
chr18	64887705	65217828	+	ENSMUSG00000024589	Nedd4l	ENSMUST00000237854;ENSMUST00000080418;ENSMUST00000224347;ENSMUST00000236103;ENSMUST00000224890;ENSMUST00000235343;ENSMUST00000236736;ENSMUST00000235310;ENSMUST00000235743;ENSMUST00000236100;ENSMUST00000236916;ENSMUST00000224516;ENSMUST00000235571;ENSMUST00000225057;ENSMUST00000223959;ENSMUST00000237492;ENSMUST00000237818;ENSMUST00000236595;ENSMUST00000238376;ENSMUST00000163516;ENSMUST00000235339	GO:0000209(protein polyubiquitination);GO:0003085(negative regulation of systemic arterial blood pressure);GO:0003254(regulation of membrane depolarization);GO:0004842(ubiquitin-protein transferase activity);GO:0005515(protein binding);GO:0005737(cytoplasm);GO:0005768(endosome);GO:0005771(multivesicular body);GO:0005794(Golgi apparatus);GO:0005886(plasma membrane);GO:0006511(ubiquitin-dependent p…	04120(Ubiquitin mediated proteolysis);04144(Endocytosis);04530(Tight junction);04960(Aldosterone-regulated sodium reabsorption);04960(Aldosterone-regulated sodium reabsorption)	K13305	EC:2.3.2.26	neural precursor cell expressed, developmentally down-regulated gene 4-like [Source:MGI Symbol;Acc:MGI:1933754]	2.25925	2.18452	2.24377	1.54601	1.73412	1.72622	1.33581	0.417712	2.21803e-10	1.20897e-08	up	no
chr5	66676091	66687234	+	ENSMUSG00000029223	Uchl1	ENSMUST00000031131;ENSMUST00000176015;ENSMUST00000202339;ENSMUST00000177194	GO:0002931(response to ischemia);GO:0004197(cysteine-type endopeptidase activity);GO:0004843(thiol-dependent ubiquitin-specific protease activity);GO:0005737(cytoplasm);GO:0005783(endoplasmic reticulum);GO:0005789(endoplasmic reticulum membrane);GO:0005829(cytosol);GO:0005886(plasma membrane);GO:0006508(proteolysis);GO:0006511(ubiquitin-dependent protein catabolic process);GO:0007409(axonogenesis…	05012(Parkinson disease);05012(Parkinson disease)	K05611	EC:3.4.19.12	ubiquitin carboxy-terminal hydrolase L1 [Source:MGI Symbol;Acc:MGI:103149]	23.6865	20.5552	18.7664	13.6825	14.0415	14.4436	1.49423	0.579401	2.27528e-10	1.23496e-08	up	no
chr17	13006846	13040063	+	ENSMUSG00000006818	Sod2	ENSMUST00000232726;ENSMUST00000233333;ENSMUST00000007012;ENSMUST00000233278;ENSMUST00000233451;ENSMUST00000233791;ENSMUST00000233922	GO:0000302(response to reactive oxygen species);GO:0000303(response to superoxide);GO:0001306(age-dependent response to oxidative stress);GO:0001315(age-dependent response to reactive oxygen species);GO:0001666(response to hypoxia);GO:0001836(release of cytochrome c from mitochondria);GO:0001889(liver development);GO:0003032(detection of oxygen);GO:0003069(acetylcholine-mediated vasodilation invo…	04068(FoxO signaling pathway);04146(Peroxisome);04211(Longevity regulating pathway);04213(Longevity regulating pathway - multiple species);05016(Huntington disease);05016(Huntington disease)	K04564	EC:1.15.1.1	superoxide dismutase 2, mitochondrial [Source:MGI Symbol;Acc:MGI:98352]	88.9332	86.7453	88.1286	75.1659	76.6237	77.3246	1.15142	0.203416	2.79732e-10	1.51196e-08	up	no
chr11	59211412	59228270	-	ENSMUSG00000048076	Arf1	ENSMUST00000061242;ENSMUST00000163300	GO:0000139(Golgi membrane);GO:0000166(nucleotide binding);GO:0000287(magnesium ion binding);GO:0002090(regulation of receptor internalization);GO:0005515(protein binding);GO:0005525(GTP binding);GO:0005737(cytoplasm);GO:0005770(late endosome);GO:0005778(peroxisomal membrane);GO:0005794(Golgi apparatus);GO:0005802(trans-Golgi network);GO:0005829(cytosol);GO:0005886(plasma membrane);GO:0006878(cell…	04072(Phospholipase D signaling pathway);04144(Endocytosis);05134(Legionellosis);05134(Legionellosis)	K07937	NA	ADP-ribosylation factor 1 [Source:MGI Symbol;Acc:MGI:99431]	142.542	140.565	139.909	119.987	117.541	122.15	1.1761	0.234008	3.03708e-10	1.63471e-08	up	no
chr7	45458089	45458197	-	ENSMUSG00000076036	Gm22133	ENSMUST00000102082	NA	NA	NA	NA	predicted gene, 22133 [Source:MGI Symbol;Acc:MGI:5451910]	323.239	498.183	306.791	169.933	208.571	209.984	1.91714	0.938954	3.55125e-10	1.90353e-08	up	no
chr2	132529082	132587729	-	ENSMUSG00000027346	Gpcpd1	ENSMUST00000110142;ENSMUST00000149854;ENSMUST00000127712;ENSMUST00000028822;ENSMUST00000145694;ENSMUST00000148833;ENSMUST00000060955;ENSMUST00000124107;ENSMUST00000140867;ENSMUST00000124632	GO:0005737(cytoplasm);GO:0005829(cytosol);GO:0006629(lipid metabolic process);GO:0007519(skeletal muscle tissue development);GO:0008081(phosphoric diester hydrolase activity);GO:0008889(glycerophosphodiester phosphodiesterase activity);GO:0016787(hydrolase activity);GO:0030246(carbohydrate binding);GO:0046475(glycerophospholipid catabolic process);GO:0047389(glycerophosphocholine phosphodiesteras…	00564(Glycerophospholipid metabolism);05231(Choline metabolism in cancer);05231(Choline metabolism in cancer)	K18695	EC:3.1.4.2	glycerophosphocholine phosphodiesterase 1 [Source:MGI Symbol;Acc:MGI:104898]	9.72029	8.84512	9.63685	11.9602	12.2552	11.7881	0.78332	-0.352327	3.7033e-10	1.97683e-08	down	no
chr10	78425669	78427622	+	ENSMUSG00000005054	Cstb	ENSMUST00000005185	GO:0002020(protease binding);GO:0004866(endopeptidase inhibitor activity);GO:0004869(cysteine-type endopeptidase inhibitor activity);GO:0005615(extracellular space);GO:0005634(nucleus);GO:0005730(nucleolus);GO:0005737(cytoplasm);GO:0005829(cytosol);GO:0008344(adult locomotory behavior);GO:0010466(negative regulation of peptidase activity);GO:0010951(negative regulation of endopeptidase activity);…	NA	K13907	NA	cystatin B [Source:MGI Symbol;Acc:MGI:109514]	888.116	874.719	884.409	727.679	759.923	761.747	1.17689	0.234983	3.97667e-10	2.11402e-08	up	no
chr5	66298703	66618784	-	ENSMUSG00000029207	Apbb2	ENSMUST00000160063;ENSMUST00000162366;ENSMUST00000159512;ENSMUST00000160870;ENSMUST00000159786;ENSMUST00000160775;ENSMUST00000162994;ENSMUST00000162401;ENSMUST00000162382;ENSMUST00000162349;ENSMUST00000161716;ENSMUST00000159357;ENSMUST00000160103;ENSMUST00000162955;ENSMUST00000159847;ENSMUST00000161936;ENSMUST00000160185	GO:0001540(amyloid-beta binding);GO:0001764(neuron migration);GO:0005515(protein binding);GO:0005634(nucleus);GO:0005737(cytoplasm);GO:0006355(regulation of transcription, DNA-templated);GO:0007050(cell cycle arrest);GO:0007411(axon guidance);GO:0008134(transcription factor binding);GO:0030048(actin filament-based movement);GO:0030198(extracellular matrix organization);GO:0030308(negative regulat…	NA	K04530	NA	amyloid beta (A4) precursor protein-binding, family B, member 2 [Source:MGI Symbol;Acc:MGI:108405]	8.09056	7.98903	8.14026	6.68159	6.59235	6.69569	1.21283	0.278382	4.52714e-10	2.39679e-08	up	no
chr3	15371653	15426520	-	ENSMUSG00000095788	Sirpb1a	ENSMUST00000192700;ENSMUST00000191958;ENSMUST00000099201;ENSMUST00000194144	GO:0003674(molecular_function);GO:0005886(plasma membrane);GO:0016020(membrane);GO:0016021(integral component of membrane);GO:0022409(positive regulation of cell-cell adhesion);GO:0035556(intracellular signal transduction);GO:0050766(positive regulation of phagocytosis);GO:0050870(positive regulation of T cell activation);GO:0050870(positive regulation of T cell activation)	04380(Osteoclast differentiation);04380(Osteoclast differentiation)	K06551	NA	signal-regulatory protein beta 1A [Source:MGI Symbol;Acc:MGI:2444824]	2.50925	2.93815	2.69881	5.49084	4.84839	6.36221	0.487755	-1.03577	4.79112e-10	2.52619e-08	down	yes
chr3	89520164	89675132	+	ENSMUSG00000000794	Kcnn3	ENSMUST00000124584;ENSMUST00000000811	GO:0005516(calmodulin binding);GO:0005737(cytoplasm);GO:0005886(plasma membrane);GO:0006811(ion transport);GO:0006813(potassium ion transport);GO:0015269(calcium-activated potassium channel activity);GO:0016020(membrane);GO:0016021(integral component of membrane);GO:0016286(small conductance calcium-activated potassium channel activity);GO:0030175(filopodium);GO:0031594(neuromuscular junction);GO…	04911(Insulin secretion);04911(Insulin secretion)	K04944	NA	potassium intermediate/small conductance calcium-activated channel, subfamily N, member 3 [Source:MGI Symbol;Acc:MGI:2153183]	7.74402	7.72687	7.89298	9.62534	9.66797	9.52105	0.810841	-0.302509	5.49486e-10	2.88547e-08	down	no
chr6	125460266	125494791	-	ENSMUSG00000030342	Cd9	ENSMUST00000032492;ENSMUST00000140024;ENSMUST00000130132	GO:0005178(integrin binding);GO:0005515(protein binding);GO:0005576(extracellular region);GO:0005886(plasma membrane);GO:0005887(integral component of plasma membrane);GO:0007155(cell adhesion);GO:0007338(single fertilization);GO:0007342(fusion of sperm to egg plasma membrane involved in single fertilization);GO:0007420(brain development);GO:0008285(negative regulation of cell population prolifer…	04640(Hematopoietic cell lineage);04640(Hematopoietic cell lineage)	K06460	NA	CD9 antigen [Source:MGI Symbol;Acc:MGI:88348]	324.004	330.082	331.146	287.305	287.194	283.228	1.14865	0.199945	5.53882e-10	2.89678e-08	up	no
chr5	32789820	32854256	-	ENSMUSG00000054280	Prr14l	ENSMUST00000120129;ENSMUST00000147752;ENSMUST00000130134	GO:0003674(molecular_function);GO:0005575(cellular_component);GO:0008150(biological_process);GO:0008150(biological_process)	NA	NA	NA	proline rich 14-like [Source:MGI Symbol;Acc:MGI:2443658]	3.76579	3.77932	3.80637	2.94755	2.83212	2.71037	1.33704	0.419038	5.7196e-10	2.97616e-08	up	no
chr4	144892827	144928209	+	ENSMUSG00000066026	Dhrs3	ENSMUST00000084184;ENSMUST00000154208;ENSMUST00000105744;ENSMUST00000171001;ENSMUST00000142808;ENSMUST00000128926;ENSMUST00000133265	GO:0001523(retinoid metabolic process);GO:0003151(outflow tract morphogenesis);GO:0004745(retinol dehydrogenase activity);GO:0005811(lipid droplet);GO:0016020(membrane);GO:0016021(integral component of membrane);GO:0016491(oxidoreductase activity);GO:0016616(oxidoreductase activity, acting on the CH-OH group of donors, NAD or NADP as acceptor);GO:0030278(regulation of ossification);GO:0042572(ret…	00830(Retinol metabolism);00830(Retinol metabolism)	K11146	EC:1.1.1.300	dehydrogenase/reductase (SDR family) member 3 [Source:MGI Symbol;Acc:MGI:1315215]	29.5179	30.1079	28.58	36.9347	36.4015	36.0335	0.806492	-0.310268	5.73668e-10	2.97616e-08	down	no
chr9	64173375	64178666	+	ENSMUSG00000032399	Rpl4	ENSMUST00000034966;ENSMUST00000217055;ENSMUST00000213760	GO:0003723(RNA binding);GO:0003735(structural constituent of ribosome);GO:0005515(protein binding);GO:0005634(nucleus);GO:0005791(rough endoplasmic reticulum);GO:0005840(ribosome);GO:0006412(translation);GO:0008097(5S rRNA binding);GO:0014069(postsynaptic density);GO:0015934(large ribosomal subunit);GO:0022625(cytosolic large ribosomal subunit);GO:0031672(A band);GO:0045773(positive regulation of…	03010(Ribosome);03010(Ribosome)	K02930	NA	ribosomal protein L4 [Source:MGI Symbol;Acc:MGI:1915141]	219.727	217.111	213.735	262.888	260.069	257.858	0.833197	-0.26327	6.12482e-10	3.16482e-08	down	no
chr19	40550257	40588463	-	ENSMUSG00000025007	Aldh18a1	ENSMUST00000176939;ENSMUST00000134749;ENSMUST00000025979;ENSMUST00000149476;ENSMUST00000175967;ENSMUST00000155613	GO:0000166(nucleotide binding);GO:0003824(catalytic activity);GO:0004349(glutamate 5-kinase activity);GO:0004350(glutamate-5-semialdehyde dehydrogenase activity);GO:0005524(ATP binding);GO:0005737(cytoplasm);GO:0005739(mitochondrion);GO:0005743(mitochondrial inner membrane);GO:0006536(glutamate metabolic process);GO:0006561(proline biosynthetic process);GO:0006592(ornithine biosynthetic process);…	00330(Arginine and proline metabolism);00330(Arginine and proline metabolism)	K12657	1.2.1.41;EC:2.7.2.11	aldehyde dehydrogenase 18 family, member A1 [Source:MGI Symbol;Acc:MGI:1888908]	6.76599	7.91471	6.77903	10.0668	9.87861	10.7059	0.700123	-0.514319	6.37793e-10	3.28247e-08	down	no
chr5	138754514	138810077	+	ENSMUSG00000025854	Fam20c	ENSMUST00000026972;ENSMUST00000197027;ENSMUST00000160645;ENSMUST00000161641;ENSMUST00000159176;ENSMUST00000160988	GO:0000166(nucleotide binding);GO:0001501(skeletal system development);GO:0004674(protein serine/threonine kinase activity);GO:0005509(calcium ion binding);GO:0005524(ATP binding);GO:0005576(extracellular region);GO:0005615(extracellular space);GO:0005737(cytoplasm);GO:0005794(Golgi apparatus);GO:0006468(protein phosphorylation);GO:0016301(kinase activity);GO:0016310(phosphorylation);GO:0016740(t…	NA	K21958	EC:2.7.11.1	family with sequence similarity 20, member C [Source:MGI Symbol;Acc:MGI:2136853]	96.0894	94.5899	97.2033	81.8208	84.8797	83.4321	1.15092	0.202787	6.67467e-10	3.42156e-08	up	no
chr5	121428590	121452506	-	ENSMUSG00000029616	Erp29	ENSMUST00000130451;ENSMUST00000052590;ENSMUST00000153758;ENSMUST00000111802	GO:0000187(activation of MAPK activity);GO:0001934(positive regulation of protein phosphorylation);GO:0005783(endoplasmic reticulum);GO:0005788(endoplasmic reticulum lumen);GO:0005790(smooth endoplasmic reticulum);GO:0006888(endoplasmic reticulum to Golgi vesicle-mediated transport);GO:0009306(protein secretion);GO:0009986(cell surface);GO:0010628(positive regulation of gene expression);GO:001062…	04141(Protein processing in endoplasmic reticulum);04141(Protein processing in endoplasmic reticulum)	NA	NA	endoplasmic reticulum protein 29 [Source:MGI Symbol;Acc:MGI:1914647]	22.8424	22.9058	21.8074	18.3466	19.5623	18.621	1.19504	0.25706	6.927e-10	3.53688e-08	up	no
X	102247381	102252181	-	ENSMUSG00000051159	Cited1	ENSMUST00000050551;ENSMUST00000101336;ENSMUST00000134887	GO:0000578(embryonic axis specification);GO:0001570(vasculogenesis);GO:0001658(branching involved in ureteric bud morphogenesis);GO:0001890(placenta development);GO:0003340(negative regulation of mesenchymal to epithelial transition involved in metanephros morphogenesis);GO:0003682(chromatin binding);GO:0003713(transcription coactivator activity);GO:0005515(protein binding);GO:0005634(nucleus);GO…	NA	K22527	NA	Cbp/p300-interacting transactivator with Glu/Asp-rich carboxy-terminal domain 1 [Source:MGI Symbol;Acc:MGI:108023]	0.760495	0.620172	0.815465	0.0637984	0	0	34.423	5.1053	7.04371e-10	3.58231e-08	up	yes
chr16	55966275	55971435	+	ENSMUSG00000098274	Rpl24	ENSMUST00000023269;ENSMUST00000126419;ENSMUST00000137811;ENSMUST00000128581	GO:0000027(ribosomal large subunit assembly);GO:0002181(cytoplasmic translation);GO:0003723(RNA binding);GO:0003735(structural constituent of ribosome);GO:0005737(cytoplasm);GO:0005783(endoplasmic reticulum);GO:0005829(cytosol);GO:0005840(ribosome);GO:0006412(translation);GO:0007093(mitotic cell cycle checkpoint);GO:0010458(exit from mitosis);GO:0021554(optic nerve development);GO:0022625(cytosol…	03010(Ribosome);03010(Ribosome)	K02896	NA	ribosomal protein L24 [Source:MGI Symbol;Acc:MGI:1915443]	295.449	293.92	300.287	357.867	350.476	358.049	0.834267	-0.26142	7.30078e-10	3.69849e-08	down	no
chr11	98036623	98053462	-	ENSMUSG00000017400	Stac2	ENSMUST00000017544;ENSMUST00000131519	GO:0003009(skeletal muscle contraction);GO:0003674(molecular_function);GO:0005515(protein binding);GO:0005737(cytoplasm);GO:0005829(cytosol);GO:0005886(plasma membrane);GO:0016020(membrane);GO:0031234(extrinsic component of cytoplasmic side of plasma membrane);GO:0035556(intracellular signal transduction);GO:0042383(sarcolemma);GO:0046872(metal ion binding);GO:1901387(positive regulation of volta…	NA	NA	NA	SH3 and cysteine rich domain 2 [Source:MGI Symbol;Acc:MGI:2144518]	20.2842	21.6372	21.1195	17.071	16.4581	16.5509	1.25881	0.332056	7.98807e-10	4.03086e-08	up	no
chr18	64499647	64516652	-	ENSMUSG00000024587	Nars	ENSMUST00000237400;ENSMUST00000236186;ENSMUST00000237585;ENSMUST00000237369;ENSMUST00000025483;ENSMUST00000237503;ENSMUST00000237831;ENSMUST00000236463;ENSMUST00000235647;ENSMUST00000235325;ENSMUST00000236583;ENSMUST00000235887;ENSMUST00000237027	GO:0000166(nucleotide binding);GO:0003676(nucleic acid binding);GO:0004812(aminoacyl-tRNA ligase activity);GO:0004816(asparagine-tRNA ligase activity);GO:0005524(ATP binding);GO:0005737(cytoplasm);GO:0005739(mitochondrion);GO:0005829(cytosol);GO:0006412(translation);GO:0006418(tRNA aminoacylation for protein translation);GO:0006421(asparaginyl-tRNA aminoacylation);GO:0016477(cell migration);GO:00…	00970(Aminoacyl-tRNA biosynthesis);00970(Aminoacyl-tRNA biosynthesis)	K01893	EC:6.1.1.22	asparaginyl-tRNA synthetase [Source:MGI Symbol;Acc:MGI:1917473]	48.1953	48.6465	48.8949	58.7027	58.4534	57.5018	0.834413	-0.261167	9.01689e-10	4.51809e-08	down	no
chr7	128062640	128118491	+	ENSMUSG00000030786	Itgam	ENSMUST00000106242;ENSMUST00000064821;ENSMUST00000120355;ENSMUST00000106240;ENSMUST00000119696;ENSMUST00000156593	GO:0007155(cell adhesion);GO:0007229(integrin-mediated signaling pathway);GO:0008305(integrin complex);GO:0016020(membrane);GO:0016021(integral component of membrane);GO:0046872(metal ion binding);GO:0046872(metal ion binding)	04015(Rap1 signaling pathway);04145(Phagosome);04514(Cell adhesion molecules (CAMs));04610(Complement and coagulation cascades);04640(Hematopoietic cell lineage);04670(Leukocyte transendothelial migration);04810(Regulation of actin cytoskeleton);05133(Pertussis);05134(Legionellosis);05140(Leishmaniasis);05146(Amoebiasis);05150(Staphylococcus aureus infection);05152(Tuberculosis);05202(Transcripti…	K06461	NA	integrin alpha M [Source:MGI Symbol;Acc:MGI:96607]	174.891	178.826	177.054	211.773	206.722	206.749	0.848901	-0.236332	9.02358e-10	4.51809e-08	down	no
chr9	120127689	120132369	+	ENSMUSG00000032518	Rpsa	ENSMUST00000035105;ENSMUST00000215568;ENSMUST00000217356;ENSMUST00000217317;ENSMUST00000216813	GO:0000028(ribosomal small subunit assembly);GO:0002181(cytoplasmic translation);GO:0003735(structural constituent of ribosome);GO:0005055(laminin receptor activity);GO:0005604(basement membrane);GO:0005634(nucleus);GO:0005737(cytoplasm);GO:0005829(cytosol);GO:0005840(ribosome);GO:0005886(plasma membrane);GO:0006412(translation);GO:0007155(cell adhesion);GO:0015935(small ribosomal subunit);GO:001…	03010(Ribosome);03010(Ribosome)	K02998	NA	ribosomal protein SA [Source:MGI Symbol;Acc:MGI:105381]	121.233	126.325	119.491	147.211	147.154	148.852	0.828148	-0.27204	9.51814e-10	4.74731e-08	down	no
chr18	67390717	67402749	+	ENSMUSG00000001473	Tubb6	ENSMUST00000001513;ENSMUST00000236667	GO:0000166(nucleotide binding);GO:0000226(microtubule cytoskeleton organization);GO:0000278(mitotic cell cycle);GO:0003924(GTPase activity);GO:0005200(structural constituent of cytoskeleton);GO:0005525(GTP binding);GO:0005737(cytoplasm);GO:0005856(cytoskeleton);GO:0005874(microtubule);GO:0007010(cytoskeleton organization);GO:0007017(microtubule-based process);GO:0007017(microtubule-based process)	04145(Phagosome);04540(Gap junction);04540(Gap junction)	K07375	NA	tubulin, beta 6 class V [Source:MGI Symbol;Acc:MGI:1915201]	35.7094	33.813	31.9585	26.1573	27.5027	27.4896	1.25054	0.322551	1.00955e-09	5.0159e-08	up	no
chr15	36595661	36609668	-	ENSMUSG00000022283	Pabpc1	ENSMUST00000001809;ENSMUST00000146327;ENSMUST00000226830;ENSMUST00000147116;ENSMUST00000146577;ENSMUST00000226867;ENSMUST00000156793;ENSMUST00000142357;ENSMUST00000155116	GO:0000184(nuclear-transcribed mRNA catabolic process, nonsense-mediated decay);GO:0003676(nucleic acid binding);GO:0003723(RNA binding);GO:0003729(mRNA binding);GO:0003730(mRNA 3'-UTR binding);GO:0005515(protein binding);GO:0005634(nucleus);GO:0005681(spliceosomal complex);GO:0005737(cytoplasm);GO:0005829(cytosol);GO:0006397(mRNA processing);GO:0008022(protein C-terminus binding);GO:0008143(poly…	03013(RNA transport);03015(mRNA surveillance pathway);03018(RNA degradation);03018(RNA degradation)	K13126	NA	poly(A) binding protein, cytoplasmic 1 [Source:MGI Symbol;Acc:MGI:1349722]	82.7497	82.5221	83.0134	95.163	97.8393	98.6046	0.851438	-0.232026	1.06142e-09	5.2534e-08	down	no
chr16	58408443	58469727	+	ENSMUSG00000035107	Dcbld2	ENSMUST00000046663;ENSMUST00000150817;ENSMUST00000149321;ENSMUST00000134324;ENSMUST00000130409	GO:0005887(integral component of plasma membrane);GO:0009986(cell surface);GO:0016020(membrane);GO:0016021(integral component of membrane);GO:0030308(negative regulation of cell growth);GO:0042060(wound healing);GO:0042060(wound healing)	NA	NA	NA	discoidin, CUB and LCCL domain containing 2 [Source:MGI Symbol;Acc:MGI:1920629]	18.1609	18.9959	19.0974	15.9099	15.7964	15.0958	1.20196	0.265384	1.17729e-09	5.79791e-08	up	no
chr3	15495751	15575065	-	ENSMUSG00000095028	Sirpb1b	ENSMUST00000193767;ENSMUST00000091319	GO:0003674(molecular_function);GO:0005886(plasma membrane);GO:0016020(membrane);GO:0016021(integral component of membrane);GO:0022409(positive regulation of cell-cell adhesion);GO:0050766(positive regulation of phagocytosis);GO:0050870(positive regulation of T cell activation);GO:0050870(positive regulation of T cell activation)	04380(Osteoclast differentiation);04380(Osteoclast differentiation)	K06551	NA	signal-regulatory protein beta 1B [Source:MGI Symbol;Acc:MGI:3779828]	2.85892	2.74165	2.37352	4.92082	5.1102	4.73801	0.53992	-0.889184	1.18041e-09	5.79791e-08	down	no
chr19	6057844	6059524	+	ENSMUSG00000038274	Fau	ENSMUST00000179142;ENSMUST00000178310;ENSMUST00000043074;ENSMUST00000236976;ENSMUST00000236217;ENSMUST00000237859;ENSMUST00000237840;ENSMUST00000236021	GO:0002227(innate immune response in mucosa);GO:0003735(structural constituent of ribosome);GO:0005515(protein binding);GO:0005615(extracellular space);GO:0005840(ribosome);GO:0006412(translation);GO:0019731(antibacterial humoral response);GO:0022627(cytosolic small ribosomal subunit);GO:0050830(defense response to Gram-positive bacterium);GO:0061844(antimicrobial humoral immune response mediated…	03010(Ribosome);03010(Ribosome)	K02983	NA	Finkel-Biskis-Reilly murine sarcoma virus (FBR-MuSV) ubiquitously expressed (fox derived) [Source:MGI Symbol;Acc:MGI:102547]	265.96	267.532	268.387	315.643	318.144	322.634	0.838416	-0.254262	1.22178e-09	5.97841e-08	down	no
chr7	122288751	122634402	+	ENSMUSG00000052889	Prkcb	ENSMUST00000143692;ENSMUST00000206495;ENSMUST00000064921;ENSMUST00000064989;ENSMUST00000205550	GO:0000166(nucleotide binding);GO:0002250(adaptive immune response);GO:0002376(immune system process);GO:0003682(chromatin binding);GO:0004672(protein kinase activity);GO:0004674(protein serine/threonine kinase activity);GO:0004697(protein kinase C activity);GO:0004698(calcium-dependent protein kinase C activity);GO:0005080(protein kinase C binding);GO:0005246(calcium channel regulator activity);…	01521(EGFR tyrosine kinase inhibitor resistance);04010(MAPK signaling pathway);04012(ErbB signaling pathway);04014(Ras signaling pathway);04015(Rap1 signaling pathway);04020(Calcium signaling pathway);04062(Chemokine signaling pathway);04064(NF-kappa B signaling pathway);04066(HIF-1 signaling pathway);04070(Phosphatidylinositol signaling system);04071(Sphingolipid signaling pathway);04150(mTOR si…	K19662	EC:2.7.11.13	protein kinase C, beta [Source:MGI Symbol;Acc:MGI:97596]	8.81721	9.28137	9.30974	11.7684	11.6774	11.0781	0.793894	-0.332981	1.23291e-09	6.01011e-08	down	no
chr4	35191285	35226175	-	ENSMUSG00000028300	C9orf72	ENSMUST00000108127;ENSMUST00000084724;ENSMUST00000108126;ENSMUST00000142628;ENSMUST00000156472;ENSMUST00000149138;ENSMUST00000130538	GO:0000932(P-body);GO:0001933(negative regulation of protein phosphorylation);GO:0005085(guanyl-nucleotide exchange factor activity);GO:0005515(protein binding);GO:0005576(extracellular region);GO:0005615(extracellular space);GO:0005634(nucleus);GO:0005737(cytoplasm);GO:0005764(lysosome);GO:0005768(endosome);GO:0005776(autophagosome);GO:0006897(endocytosis);GO:0006914(autophagy);GO:0010494(cytopl…	NA	NA	NA	C9orf72, member of C9orf72-SMCR8 complex [Source:MGI Symbol;Acc:MGI:1920455]	15.6885	16.3254	15.5873	12.6116	13.197	12.4505	1.24418	0.315196	1.28751e-09	6.25266e-08	up	no
chr7	28350652	28353155	+	ENSMUSG00000037563	Rps16	ENSMUST00000152918;ENSMUST00000082134;ENSMUST00000155805	GO:0000462(maturation of SSU-rRNA from tricistronic rRNA transcript (SSU-rRNA, 5.8S rRNA, LSU-rRNA));GO:0003723(RNA binding);GO:0003735(structural constituent of ribosome);GO:0005840(ribosome);GO:0006364(rRNA processing);GO:0006412(translation);GO:0015935(small ribosomal subunit);GO:0022627(cytosolic small ribosomal subunit);GO:0042274(ribosomal small subunit biogenesis);GO:1990830(cellular respo…	03010(Ribosome);03010(Ribosome)	K02960	NA	ribosomal protein S16 [Source:MGI Symbol;Acc:MGI:98118]	150.289	142.77	144.952	171.398	179.279	179.43	0.82627	-0.275315	1.40391e-09	6.7924e-08	down	no
chr11	115497353	115514387	-	ENSMUSG00000020737	Jpt1	ENSMUST00000021083;ENSMUST00000155399;ENSMUST00000145104;ENSMUST00000142238;ENSMUST00000139980	GO:0003674(molecular_function);GO:0005634(nucleus);GO:0005654(nucleoplasm);GO:0005730(nucleolus);GO:0005737(cytoplasm);GO:0008150(biological_process);GO:0031965(nuclear membrane);GO:0031965(nuclear membrane)	NA	NA	NA	Jupiter microtubule associated homolog 1 [Source:MGI Symbol;Acc:MGI:1096361]	33.6341	34.5236	32.5196	27.3714	27.1833	24.9549	1.26623	0.340538	1.46299e-09	7.05183e-08	up	no
chr15	79108898	79136900	+	ENSMUSG00000033039	Micall1	ENSMUST00000229031;ENSMUST00000040320;ENSMUST00000229694;ENSMUST00000229113;ENSMUST00000229048;ENSMUST00000230202;ENSMUST00000230779;ENSMUST00000229004	GO:0005515(protein binding);GO:0005768(endosome);GO:0005770(late endosome);GO:0006612(protein targeting to membrane);GO:0006897(endocytosis);GO:0006898(receptor-mediated endocytosis);GO:0010008(endosome membrane);GO:0015031(protein transport);GO:0016020(membrane);GO:0017137(Rab GTPase binding);GO:0019898(extrinsic component of membrane);GO:0031175(neuron projection development);GO:0031902(late en…	NA	NA	NA	microtubule associated monooxygenase, calponin and LIM domain containing -like 1 [Source:MGI Symbol;Acc:MGI:105870]	10.9473	10.5488	11.0956	8.89383	8.77846	9.18577	1.21348	0.279153	1.68337e-09	8.08393e-08	up	no
chr16	84949685	85173766	-	ENSMUSG00000022892	App	ENSMUST00000227990;ENSMUST00000005406;ENSMUST00000227723;ENSMUST00000227021;ENSMUST00000226801;ENSMUST00000226232;ENSMUST00000228375;ENSMUST00000228509;ENSMUST00000227753;ENSMUST00000227654	GO:0000122(negative regulation of transcription by RNA polymerase II);GO:0000185(activation of MAPKKK activity);GO:0000187(activation of MAPK activity);GO:0000978(RNA polymerase II cis-regulatory region sequence-specific DNA binding);GO:0000979(RNA polymerase II core promoter sequence-specific DNA binding);GO:0001664(G protein-coupled receptor binding);GO:0001774(microglial cell activation);GO:00…	04726(Serotonergic synapse);05010(Alzheimer disease);05010(Alzheimer disease)	K04520	NA	amyloid beta (A4) precursor protein [Source:MGI Symbol;Acc:MGI:88059]	79.8627	78.9365	79.7115	92.9329	92.8723	92.6647	0.856504	-0.223467	1.6981e-09	8.12446e-08	down	no
chr8	40862396	40922308	+	ENSMUSG00000031596	Slc7a2	ENSMUST00000098816;ENSMUST00000118432;ENSMUST00000117077;ENSMUST00000141505;ENSMUST00000057784	GO:0000064(L-ornithine transmembrane transporter activity);GO:0002537(nitric oxide production involved in inflammatory response);GO:0005886(plasma membrane);GO:0006809(nitric oxide biosynthetic process);GO:0006865(amino acid transport);GO:0015171(amino acid transmembrane transporter activity);GO:0015179(L-amino acid transmembrane transporter activity);GO:0015181(arginine transmembrane transporter…	NA	K13864	NA	solute carrier family 7 (cationic amino acid transporter, y+ system), member 2 [Source:MGI Symbol;Acc:MGI:99828]	344.191	349.54	346.064	306.027	303.433	301.529	1.14139	0.190793	1.8642e-09	8.88627e-08	up	no
chr9	20770050	20815067	-	ENSMUSG00000004098	Col5a3	ENSMUST00000004201;ENSMUST00000145974	GO:0005198(structural molecule activity);GO:0005201(extracellular matrix structural constituent);GO:0005581(collagen trimer);GO:0005588(collagen type V trimer);GO:0005615(extracellular space);GO:0007160(cell-matrix adhesion);GO:0008201(heparin binding);GO:0030020(extracellular matrix structural constituent conferring tensile strength);GO:0030198(extracellular matrix organization);GO:0031012(extra…	04974(Protein digestion and absorption);04974(Protein digestion and absorption)	K19721	NA	collagen, type V, alpha 3 [Source:MGI Symbol;Acc:MGI:1858212]	4.51741	3.82524	3.90714	2.70934	2.91253	2.7621	1.4611	0.547053	2.09534e-09	9.95135e-08	up	no
chr15	97778520	97792692	+	ENSMUSG00000081534	Slc48a1	ENSMUST00000117892;ENSMUST00000135073;ENSMUST00000229084	GO:0005764(lysosome);GO:0005765(lysosomal membrane);GO:0005768(endosome);GO:0005886(plasma membrane);GO:0010008(endosome membrane);GO:0015232(heme transporter activity);GO:0015886(heme transport);GO:0016020(membrane);GO:0016021(integral component of membrane);GO:0020037(heme binding);GO:0020037(heme binding)	NA	K15380	NA	solute carrier family 48 (heme transporter), member 1 [Source:MGI Symbol;Acc:MGI:1914989]	188.919	189.782	189.098	162.214	163.581	163.834	1.15965	0.213691	2.14134e-09	1.01325e-07	up	no
X	101640060	101684351	+	ENSMUSG00000034160	Ogt	ENSMUST00000153979;ENSMUST00000155792;ENSMUST00000147635;ENSMUST00000150161;ENSMUST00000044475;ENSMUST00000119299;ENSMUST00000155713	GO:0000123(histone acetyltransferase complex);GO:0000791(euchromatin);GO:0001933(negative regulation of protein phosphorylation);GO:0001934(positive regulation of protein phosphorylation);GO:0003824(catalytic activity);GO:0005515(protein binding);GO:0005547(phosphatidylinositol-3,4,5-trisphosphate binding);GO:0005634(nucleus);GO:0005654(nucleoplasm);GO:0005737(cytoplasm);GO:0005739(mitochondrion)…	00514(Other types of O-glycan biosynthesis);04931(Insulin resistance);04931(Insulin resistance)	K09667	EC:2.4.1.255	O-linked N-acetylglucosamine (GlcNAc) transferase (UDP-N-acetylglucosamine:polypeptide-N-acetylglucosaminyl transferase) [Source:MGI Symbol;Acc:MGI:1339639]	30.6603	30.2761	29.7323	36.8034	35.4923	36.3181	0.83478	-0.260532	2.19967e-09	1.03706e-07	down	no
chr2	112265825	112363163	+	ENSMUSG00000027130	Slc12a6	ENSMUST00000110991;ENSMUST00000137896;ENSMUST00000110987;ENSMUST00000053666;ENSMUST00000028549;ENSMUST00000156470;ENSMUST00000133840;ENSMUST00000132752	GO:0005515(protein binding);GO:0005886(plasma membrane);GO:0005887(integral component of plasma membrane);GO:0006811(ion transport);GO:0006813(potassium ion transport);GO:0006884(cell volume homeostasis);GO:0007268(chemical synaptic transmission);GO:0008519(ammonium transmembrane transporter activity);GO:0015079(potassium ion transmembrane transporter activity);GO:0015293(symporter activity);GO:0…	NA	K14427	NA	solute carrier family 12, member 6 [Source:MGI Symbol;Acc:MGI:2135960]	11.8892	11.6569	11.8935	14.1795	14.2728	14.3402	0.828175	-0.271992	2.26593e-09	1.06441e-07	down	no
chr19	34550694	34576419	+	ENSMUSG00000045932	Ifit2	ENSMUST00000102826;ENSMUST00000149829	GO:0005515(protein binding);GO:0005737(cytoplasm);GO:0005783(endoplasmic reticulum);GO:0009615(response to virus);GO:0032091(negative regulation of protein binding);GO:0035457(cellular response to interferon-alpha);GO:0043065(positive regulation of apoptotic process);GO:0043065(positive regulation of apoptotic process)	NA	NA	NA	interferon-induced protein with tetratricopeptide repeats 2 [Source:MGI Symbol;Acc:MGI:99449]	23.3366	23.3197	24.4841	29.7392	28.0604	30.114	0.809207	-0.305419	2.44972e-09	1.14657e-07	down	no
chr4	140700541	140723220	+	ENSMUSG00000040945	Rcc2	ENSMUST00000071169;ENSMUST00000038893;ENSMUST00000138808;ENSMUST00000129838	GO:0000775(chromosome, centromeric region);GO:0005085(guanyl-nucleotide exchange factor activity);GO:0005634(nucleus);GO:0005694(chromosome);GO:0005730(nucleolus);GO:0005737(cytoplasm);GO:0005819(spindle);GO:0005856(cytoskeleton);GO:0005874(microtubule);GO:0005886(plasma membrane);GO:0007049(cell cycle);GO:0007229(integrin-mediated signaling pathway);GO:0008017(microtubule binding);GO:0010762(reg…	NA	NA	NA	regulator of chromosome condensation 2 [Source:MGI Symbol;Acc:MGI:1919784]	10.9885	10.93	12.1343	15.1212	14.4429	14.9689	0.764664	-0.387102	2.57267e-09	1.19977e-07	down	no
chr19	11047612	11055808	-	ENSMUSG00000075010	AW112010	ENSMUST00000099676;ENSMUST00000238097	NA	NA	NA	NA	expressed sequence AW112010 [Source:MGI Symbol;Acc:MGI:2147706]	98.3755	97.3711	102.643	80.1876	79.3084	83.4112	1.22841	0.296793	2.8431e-09	1.32112e-07	up	no
chr1	79794197	79861180	-	ENSMUSG00000026249	Serpine2	ENSMUST00000027467;ENSMUST00000153862;ENSMUST00000189793;ENSMUST00000191529;ENSMUST00000191026	GO:0004867(serine-type endopeptidase inhibitor activity);GO:0005102(signaling receptor binding);GO:0005539(glycosaminoglycan binding);GO:0005576(extracellular region);GO:0005615(extracellular space);GO:0005829(cytosol);GO:0007275(multicellular organism development);GO:0007399(nervous system development);GO:0007596(blood coagulation);GO:0008201(heparin binding);GO:0008285(negative regulation of ce…	NA	K16643	NA	serine (or cysteine) peptidase inhibitor, clade E, member 2 [Source:MGI Symbol;Acc:MGI:101780]	8.11478	8.21975	8.25674	6.78196	6.48492	6.61744	1.23672	0.306515	2.88847e-09	1.33739e-07	up	no
chr7	114415281	114539251	+	ENSMUSG00000030671	Pde3b	ENSMUST00000032909;ENSMUST00000140007;ENSMUST00000210411;ENSMUST00000149455	GO:0004114(3',5'-cyclic-nucleotide phosphodiesterase activity);GO:0007162(negative regulation of cell adhesion);GO:0007165(signal transduction);GO:0008081(phosphoric diester hydrolase activity);GO:0016020(membrane);GO:0016021(integral component of membrane);GO:0016525(negative regulation of angiogenesis);GO:0016787(hydrolase activity);GO:0032045(guanyl-nucleotide exchange factor complex);GO:00468…	00230(Purine metabolism);04022(cGMP-PKG signaling pathway);04024(cAMP signaling pathway);04371(Apelin signaling pathway);04910(Insulin signaling pathway);04914(Progesterone-mediated oocyte maturation);04922(Glucagon signaling pathway);04923(Regulation of lipolysis in adipocytes);04924(Renin secretion);05032(Morphine addiction);05032(Morphine addiction)	K13296	EC:3.1.4.17	phosphodiesterase 3B, cGMP-inhibited [Source:MGI Symbol;Acc:MGI:1333863]	2.78763	2.68431	2.89727	3.91459	3.85909	3.79152	0.723654	-0.466627	3.06766e-09	1.41528e-07	down	no
chr17	26663231	26699647	+	ENSMUSG00000015575	Atp6v0e	ENSMUST00000015719;ENSMUST00000236299;ENSMUST00000167352;ENSMUST00000236346	GO:0006811(ion transport);GO:0015078(proton transmembrane transporter activity);GO:0016020(membrane);GO:0016021(integral component of membrane);GO:0016787(hydrolase activity);GO:0033179(proton-transporting V-type ATPase, V0 domain);GO:0046961(proton-transporting ATPase activity, rotational mechanism);GO:0055085(transmembrane transport);GO:1902600(proton transmembrane transport);GO:1902600(proton …	00190(Oxidative phosphorylation);04145(Phagosome);04721(Synaptic vesicle cycle);04966(Collecting duct acid secretion);05165(Human papillomavirus infection);05323(Rheumatoid arthritis);05323(Rheumatoid arthritis)	K02153	NA	ATPase, H+ transporting, lysosomal V0 subunit E [Source:MGI Symbol;Acc:MGI:1328318]	68.7374	70.1585	69.7894	59.625	60.7608	58.2686	1.16809	0.224157	3.28151e-09	1.50856e-07	up	no
chr13	19749682	19824257	-	ENSMUSG00000053101	Gpr141	ENSMUST00000065335;ENSMUST00000222664;ENSMUST00000221268;ENSMUST00000222772	GO:0004930(G protein-coupled receptor activity);GO:0005575(cellular_component);GO:0005886(plasma membrane);GO:0007165(signal transduction);GO:0007186(G protein-coupled receptor signaling pathway);GO:0016020(membrane);GO:0016021(integral component of membrane);GO:0016021(integral component of membrane)	NA	K08429	NA	G protein-coupled receptor 141 [Source:MGI Symbol;Acc:MGI:2672983]	0.833616	0.617374	0.709648	1.44715	1.75617	1.69537	0.441064	-1.18094	3.46549e-09	1.58749e-07	down	yes
chr11	63885792	63922290	-	ENSMUSG00000070407	Hs3st3b1	ENSMUST00000094103	GO:0000139(Golgi membrane);GO:0005794(Golgi apparatus);GO:0005887(integral component of plasma membrane);GO:0006477(protein sulfation);GO:0008146(sulfotransferase activity);GO:0008467([heparan sulfate]-glucosamine 3-sulfotransferase 1 activity);GO:0016020(membrane);GO:0016021(integral component of membrane);GO:0016740(transferase activity);GO:0033872([heparan sulfate]-glucosamine 3-sulfotransfera…	00534(Glycosaminoglycan biosynthesis - heparan sulfate / heparin)	NA	NA	heparan sulfate (glucosamine) 3-O-sulfotransferase 3B1 [Source:MGI Symbol;Acc:MGI:1333853]	5.45359	5.68001	5.65828	4.11331	3.99467	3.41911	1.45673	0.542737	3.48053e-09	1.58874e-07	up	no
chr2	84330626	84425411	-	ENSMUSG00000059588	Calcrl	ENSMUST00000074262;ENSMUST00000151295	GO:0001525(angiogenesis);GO:0001605(adrenomedullin receptor activity);GO:0001635(calcitonin gene-related peptide receptor activity);GO:0004888(transmembrane signaling receptor activity);GO:0004930(G protein-coupled receptor activity);GO:0004948(calcitonin receptor activity);GO:0005737(cytoplasm);GO:0005764(lysosome);GO:0005768(endosome);GO:0005783(endoplasmic reticulum);GO:0005886(plasma membrane…	04080(Neuroactive ligand-receptor interaction);04270(Vascular smooth muscle contraction);04270(Vascular smooth muscle contraction)	NA	NA	calcitonin receptor-like [Source:MGI Symbol;Acc:MGI:1926944]	7.25028	6.96727	6.63935	10.0475	9.54753	8.82017	0.734005	-0.446138	3.58012e-09	1.62845e-07	down	no
chr12	21316389	21323819	+	ENSMUSG00000062054	Iah1	ENSMUST00000076813;ENSMUST00000223345;ENSMUST00000221693	GO:0006629(lipid metabolic process);GO:0008150(biological_process);GO:0016042(lipid catabolic process);GO:0016787(hydrolase activity);GO:0016788(hydrolase activity, acting on ester bonds);GO:0042802(identical protein binding);GO:0042802(identical protein binding)	NA	NA	NA	isoamyl acetate-hydrolyzing esterase 1 homolog [Source:MGI Symbol;Acc:MGI:1914982]	13.8242	13.603	14.5599	18.3276	18.155	18.4681	0.764087	-0.388192	3.60867e-09	1.63568e-07	down	no
chr10	80755206	80795461	+	ENSMUSG00000061589	Dot1l	ENSMUST00000105336;ENSMUST00000138505;ENSMUST00000149394;ENSMUST00000163526;ENSMUST00000147579;ENSMUST00000127740	GO:0000077(DNA damage checkpoint);GO:0000781(chromosome, telomeric region);GO:0005634(nucleus);GO:0005654(nucleoplasm);GO:0006281(DNA repair);GO:0006325(chromatin organization);GO:0006342(chromatin silencing);GO:0006348(chromatin silencing at telomere);GO:0008134(transcription factor binding);GO:0008168(methyltransferase activity);GO:0008284(positive regulation of cell population proliferation);G…	00310(Lysine degradation);05202(Transcriptional misregulation in cancer);05202(Transcriptional misregulation in cancer)	K11427	EC:2.1.1.43	DOT1-like, histone H3 methyltransferase (S. cerevisiae) [Source:MGI Symbol;Acc:MGI:2143886]	9.38121	9.00162	9.5602	7.82291	7.53829	7.29069	1.23358	0.302857	3.81126e-09	1.72146e-07	up	no
chr2	84936579	84958509	+	ENSMUSG00000027074	Slc43a3	ENSMUST00000090726;ENSMUST00000155537;ENSMUST00000141650;ENSMUST00000155506;ENSMUST00000138719;ENSMUST00000130278	GO:0016020(membrane);GO:0016021(integral component of membrane);GO:0022857(transmembrane transporter activity);GO:0055085(transmembrane transport);GO:0055085(transmembrane transport)	NA	K08230	NA	solute carrier family 43, member 3 [Source:MGI Symbol;Acc:MGI:1931054]	16.6949	16.632	16.9209	20.1317	20.6267	22.3419	0.796317	-0.328586	3.85939e-09	1.73713e-07	down	no
chr13	100108012	100114571	+	ENSMUSG00000021643	Serf1	ENSMUST00000022145;ENSMUST00000151821;ENSMUST00000132053	GO:0003674(molecular_function);GO:0005634(nucleus);GO:0005737(cytoplasm);GO:0005829(cytosol);GO:0008150(biological_process);GO:0032991(protein-containing complex);GO:0032991(protein-containing complex)	NA	NA	NA	small EDRK-rich factor 1 [Source:MGI Symbol;Acc:MGI:1337114]	34.845	35.8287	34.9379	25.0266	27.4483	28.3886	1.30605	0.385207	4.1183e-09	1.84723e-07	up	no
chr14	64647265	64809617	+	ENSMUSG00000060012	Kif13b	ENSMUST00000224503;ENSMUST00000224507;ENSMUST00000224677;ENSMUST00000100473	GO:0000166(nucleotide binding);GO:0003774(motor activity);GO:0003777(microtubule motor activity);GO:0005515(protein binding);GO:0005524(ATP binding);GO:0005737(cytoplasm);GO:0005829(cytosol);GO:0005871(kinesin complex);GO:0005874(microtubule);GO:0005902(microvillus);GO:0007018(microtubule-based movement);GO:0008017(microtubule binding);GO:0016887(ATPase activity);GO:0019901(protein kinase binding…	NA	K17914	NA	kinesin family member 13B [Source:MGI Symbol;Acc:MGI:1098265]	5.94826	5.86538	5.38584	7.33975	7.2319	7.07079	0.794711	-0.331498	4.38297e-09	1.95328e-07	down	no
chr7	45324965	45325617	+	ENSMUSG00000046721	Rpl14-ps1	ENSMUST00000026901	NA	NA	NA	NA	ribosomal protein L14, pseudogene 1 [Source:MGI Symbol;Acc:MGI:3710579]	98.0504	92.773	103.407	126.156	121.929	126.368	0.785759	-0.347841	4.38498e-09	1.95328e-07	down	no
chr10	128509965	128525871	-	ENSMUSG00000025366	Esyt1	ENSMUST00000220429;ENSMUST00000026427;ENSMUST00000217948;ENSMUST00000218092;ENSMUST00000220045	GO:0005509(calcium ion binding);GO:0005515(protein binding);GO:0005544(calcium-dependent phospholipid binding);GO:0005783(endoplasmic reticulum);GO:0005789(endoplasmic reticulum membrane);GO:0005886(plasma membrane);GO:0006869(lipid transport);GO:0008289(lipid binding);GO:0008429(phosphatidylethanolamine binding);GO:0016020(membrane);GO:0016021(integral component of membrane);GO:0030176(integral …	NA	NA	NA	extended synaptotagmin-like protein 1 [Source:MGI Symbol;Acc:MGI:1344426]	27.0073	28.0582	27.8136	33.0895	32.4051	33.9229	0.833647	-0.262491	4.74643e-09	2.10303e-07	down	no
chr2	35313986	35336976	-	ENSMUSG00000026880	Stom	ENSMUST00000028241;ENSMUST00000202568	GO:0005515(protein binding);GO:0005737(cytoplasm);GO:0005739(mitochondrion);GO:0005783(endoplasmic reticulum);GO:0005856(cytoskeleton);GO:0005886(plasma membrane);GO:0005887(integral component of plasma membrane);GO:0016020(membrane);GO:0031410(cytoplasmic vesicle);GO:0034765(regulation of ion transmembrane transport);GO:0042470(melanosome);GO:0042802(identical protein binding);GO:0042803(protein…	NA	K17286	NA	stomatin [Source:MGI Symbol;Acc:MGI:95403]	82.3336	85.3889	81.9528	100.536	98.1873	99.7983	0.836372	-0.257784	4.75371e-09	2.10303e-07	down	no
chr7	45715457	45720836	+	ENSMUSG00000059070	Rpl18	ENSMUST00000209287;ENSMUST00000211325;ENSMUST00000072503;ENSMUST00000211425;ENSMUST00000211435;ENSMUST00000210640;ENSMUST00000209723;ENSMUST00000209867	GO:0002181(cytoplasmic translation);GO:0003723(RNA binding);GO:0003735(structural constituent of ribosome);GO:0005730(nucleolus);GO:0005737(cytoplasm);GO:0005783(endoplasmic reticulum);GO:0005791(rough endoplasmic reticulum);GO:0005829(cytosol);GO:0005840(ribosome);GO:0006412(translation);GO:0022625(cytosolic large ribosomal subunit);GO:0042788(polysomal ribosome);GO:0045202(synapse);GO:0045202(s…	03010(Ribosome);03010(Ribosome)	K02883	NA	ribosomal protein L18 [Source:MGI Symbol;Acc:MGI:98003]	41.6564	42.5953	42.5791	50.9339	49.4596	51.4239	0.835416	-0.259433	5.1176e-09	2.25629e-07	down	no
chr9	119971163	119984658	-	ENSMUSG00000032515	Csrnp1	ENSMUST00000216929;ENSMUST00000215916;ENSMUST00000214058;ENSMUST00000035101;ENSMUST00000213936	GO:0001228(DNA-binding transcription activator activity, RNA polymerase II-specific);GO:0003677(DNA binding);GO:0003700(DNA-binding transcription factor activity);GO:0005634(nucleus);GO:0006355(regulation of transcription, DNA-templated);GO:0006915(apoptotic process);GO:0009791(post-embryonic development);GO:0043565(sequence-specific DNA binding);GO:0045944(positive regulation of transcription by…	NA	K17494	NA	cysteine-serine-rich nuclear protein 1 [Source:MGI Symbol;Acc:MGI:2387989]	11.2756	10.8127	11.7383	8.30936	8.95281	8.23809	1.32652	0.407646	5.62713e-09	2.47249e-07	up	no
chr6	116410077	116461178	-	ENSMUSG00000025701	Alox5	ENSMUST00000026795;ENSMUST00000167585;ENSMUST00000169625;ENSMUST00000167447;ENSMUST00000167174	GO:0001937(negative regulation of endothelial cell proliferation);GO:0002232(leukocyte chemotaxis involved in inflammatory response);GO:0002523(leukocyte migration involved in inflammatory response);GO:0002526(acute inflammatory response);GO:0002540(leukotriene production involved in inflammatory response);GO:0004051(arachidonate 5-lipoxygenase activity);GO:0005506(iron ion binding);GO:0005515(pr…	00590(Arachidonic acid metabolism);04664(Fc epsilon RI signaling pathway);04726(Serotonergic synapse);04913(Ovarian steroidogenesis);05145(Toxoplasmosis);05145(Toxoplasmosis)	NA	NA	arachidonate 5-lipoxygenase [Source:MGI Symbol;Acc:MGI:87999]	1.47225	1.51534	1.34288	2.54004	3.03755	2.8905	0.511387	-0.967513	6.03387e-09	2.64222e-07	down	no
chr19	10389090	10453180	+	ENSMUSG00000024743	Syt7	ENSMUST00000076968;ENSMUST00000073899;ENSMUST00000223586;ENSMUST00000169121;ENSMUST00000235784;ENSMUST00000225861;ENSMUST00000225019;ENSMUST00000224135;ENSMUST00000235479;ENSMUST00000235568;ENSMUST00000235303	GO:0000149(SNARE binding);GO:0001778(plasma membrane repair);GO:0001786(phosphatidylserine binding);GO:0005509(calcium ion binding);GO:0005515(protein binding);GO:0005516(calmodulin binding);GO:0005544(calcium-dependent phospholipid binding);GO:0005546(phosphatidylinositol-4,5-bisphosphate binding);GO:0005764(lysosome);GO:0005765(lysosomal membrane);GO:0005777(peroxisome);GO:0005778(peroxisomal m…	NA	K19907	NA	synaptotagmin VII [Source:MGI Symbol;Acc:MGI:1859545]	4.65024	4.35309	4.42714	3.16217	3.05503	3.51495	1.38001	0.46468	6.93783e-09	3.0278e-07	up	no
chr11	83662584	83664683	+	ENSMUSG00000018930	Ccl4	ENSMUST00000019074	GO:0002548(monocyte chemotaxis);GO:0005125(cytokine activity);GO:0005515(protein binding);GO:0005576(extracellular region);GO:0005615(extracellular space);GO:0006935(chemotaxis);GO:0006954(inflammatory response);GO:0006955(immune response);GO:0007165(signal transduction);GO:0007186(G protein-coupled receptor signaling pathway);GO:0008009(chemokine activity);GO:0009636(response to toxic substance)…	04060(Cytokine-cytokine receptor interaction);04062(Chemokine signaling pathway);04064(NF-kappa B signaling pathway);04620(Toll-like receptor signaling pathway);04623(Cytosolic DNA-sensing pathway);05132(Salmonella infection);05163(Human cytomegalovirus infection)	K12964	NA	chemokine (C-C motif) ligand 4 [Source:MGI Symbol;Acc:MGI:98261]	545.355	539.115	549.018	471.725	467.805	475.136	1.15468	0.207495	8.04747e-09	3.50024e-07	up	no
X	73891442	73921870	-	ENSMUSG00000031389	Arhgap4	ENSMUST00000114407;ENSMUST00000148319;ENSMUST00000114405;ENSMUST00000064376;ENSMUST00000151600;ENSMUST00000145159;ENSMUST00000149135;ENSMUST00000143696;ENSMUST00000147510;ENSMUST00000142925;ENSMUST00000143536;ENSMUST00000123283;ENSMUST00000130976;ENSMUST00000128329	GO:0005096(GTPase activator activity);GO:0005515(protein binding);GO:0005737(cytoplasm);GO:0005794(Golgi apparatus);GO:0005874(microtubule);GO:0007165(signal transduction);GO:0007399(nervous system development);GO:0010764(negative regulation of fibroblast migration);GO:0030336(negative regulation of cell migration);GO:0030426(growth cone);GO:0030517(negative regulation of axon extension);GO:00428…	NA	K20122	NA	Rho GTPase activating protein 4 [Source:MGI Symbol;Acc:MGI:2159577]	1.84992	1.73524	1.90115	2.76756	2.89212	2.7207	0.654662	-0.611179	8.30885e-09	3.6018e-07	down	no
chr7	135689784	135716361	-	ENSMUSG00000031004	Mki67	ENSMUST00000033310;ENSMUST00000211238	GO:0000166(nucleotide binding);GO:0000775(chromosome, centromeric region);GO:0000793(condensed chromosome);GO:0003677(DNA binding);GO:0005515(protein binding);GO:0005524(ATP binding);GO:0005634(nucleus);GO:0005654(nucleoplasm);GO:0005694(chromosome);GO:0005730(nucleolus);GO:0005737(cytoplasm);GO:0007049(cell cycle);GO:0007088(regulation of mitotic nuclear division);GO:0008022(protein C-terminus b…	NA	K17582	NA	antigen identified by monoclonal antibody Ki 67 [Source:MGI Symbol;Acc:MGI:106035]	10.9174	10.5482	10.7152	9.24269	8.7953	8.90904	1.19422	0.256073	8.40404e-09	3.63088e-07	up	no
chr7	24884371	24889806	+	ENSMUSG00000040952	Rps19	ENSMUST00000108430;ENSMUST00000108429;ENSMUST00000108428;ENSMUST00000124035;ENSMUST00000129847;ENSMUST00000153451;ENSMUST00000138662;ENSMUST00000130335;ENSMUST00000156372;ENSMUST00000146004	GO:0000028(ribosomal small subunit assembly);GO:0000462(maturation of SSU-rRNA from tricistronic rRNA transcript (SSU-rRNA, 5.8S rRNA, LSU-rRNA));GO:0002548(monocyte chemotaxis);GO:0003723(RNA binding);GO:0003735(structural constituent of ribosome);GO:0005654(nucleoplasm);GO:0005730(nucleolus);GO:0005737(cytoplasm);GO:0005829(cytosol);GO:0005840(ribosome);GO:0006364(rRNA processing);GO:0006412(tr…	03010(Ribosome);03010(Ribosome)	K02966	NA	ribosomal protein S19 [Source:MGI Symbol;Acc:MGI:1333780]	32.7515	32.2706	33.6826	40.8992	39.4914	39.1039	0.826018	-0.275755	8.8924e-09	3.82907e-07	down	no
chr17	31057675	31117988	+	ENSMUSG00000024030	Abcg1	ENSMUST00000024829;ENSMUST00000236427;ENSMUST00000139013	GO:0000139(Golgi membrane);GO:0000166(nucleotide binding);GO:0005524(ATP binding);GO:0005739(mitochondrion);GO:0005768(endosome);GO:0005783(endoplasmic reticulum);GO:0005789(endoplasmic reticulum membrane);GO:0005794(Golgi apparatus);GO:0005886(plasma membrane);GO:0006869(lipid transport);GO:0008203(cholesterol metabolic process);GO:0009897(external side of plasma membrane);GO:0010033(response to…	02010(ABC transporters);02010(ABC transporters)	K05679	NA	ATP binding cassette subfamily G member 1 [Source:MGI Symbol;Acc:MGI:107704]	50.073	50.5492	48.3699	58.0689	60.1237	59.5836	0.838088	-0.254826	9.02294e-09	3.87237e-07	down	no
chr9	21015985	21028817	+	ENSMUSG00000037405	Icam1	ENSMUST00000086399;ENSMUST00000215003	GO:0001772(immunological synapse);GO:0002291(T cell activation via T cell receptor contact with antigen bound to MHC molecule on antigen presenting cell);GO:0002438(acute inflammatory response to antigenic stimulus);GO:0002457(T cell antigen processing and presentation);GO:0002693(positive regulation of cellular extravasation);GO:0005178(integrin binding);GO:0005615(extracellular space);GO:000588…	04064(NF-kappa B signaling pathway);04514(Cell adhesion molecules (CAMs));04650(Natural killer cell mediated cytotoxicity);04668(TNF signaling pathway);04670(Leukocyte transendothelial migration);04933(AGE-RAGE signaling pathway in diabetic complications);05143(African trypanosomiasis);05144(Malaria);05150(Staphylococcus aureus infection);05164(Influenza A);05166(Human T-cell leukemia virus 1 inf…	K06490	NA	intercellular adhesion molecule 1 [Source:MGI Symbol;Acc:MGI:96392]	17.1079	17.1141	17.1997	14.4205	14.0481	13.7549	1.21785	0.284332	9.37837e-09	4.01158e-07	up	no
chr13	75839868	75850154	+	ENSMUSG00000021591	Glrx	ENSMUST00000223120;ENSMUST00000022082;ENSMUST00000222530	GO:0005634(nucleus);GO:0005737(cytoplasm);GO:0005739(mitochondrion);GO:0005758(mitochondrial intermembrane space);GO:0005829(cytosol);GO:0009055(electron transfer activity);GO:0015035(protein disulfide oxidoreductase activity);GO:0015038(glutathione disulfide oxidoreductase activity);GO:0019153(protein-disulfide reductase (glutathione) activity);GO:0022900(electron transport chain);GO:0030425(den…	NA	K03676	NA	glutaredoxin [Source:MGI Symbol;Acc:MGI:2135625]	26.6166	26.6615	26.4546	32.0194	31.6266	31.8336	0.835075	-0.260022	9.41285e-09	4.01304e-07	down	no
chr4	107801869	107876840	+	ENSMUSG00000028613	Lrp8	ENSMUST00000106733;ENSMUST00000238584;ENSMUST00000106731;ENSMUST00000106732;ENSMUST00000030356;ENSMUST00000238570;ENSMUST00000238405;ENSMUST00000238569;ENSMUST00000146552;ENSMUST00000135591;ENSMUST00000238304;ENSMUST00000145832;ENSMUST00000238207;ENSMUST00000147319	GO:0001540(amyloid-beta binding);GO:0005041(low-density lipoprotein particle receptor activity);GO:0005509(calcium ion binding);GO:0005515(protein binding);GO:0005576(extracellular region);GO:0005615(extracellular space);GO:0005875(microtubule associated complex);GO:0005886(plasma membrane);GO:0005901(caveola);GO:0006897(endocytosis);GO:0007268(chemical synaptic transmission);GO:0008035(high-dens…	NA	K20052	NA	low density lipoprotein receptor-related protein 8, apolipoprotein e receptor [Source:MGI Symbol;Acc:MGI:1340044]	2.22384	2.52194	2.27133	1.64018	1.7598	1.47827	1.43845	0.524511	1.00316e-08	4.26277e-07	up	no
chr6	129342691	129365303	+	ENSMUSG00000053063	Clec12a	ENSMUST00000065289;ENSMUST00000147106;ENSMUST00000133756	GO:0016020(membrane);GO:0016021(integral component of membrane);GO:0016021(integral component of membrane)	NA	K17516	NA	C-type lectin domain family 12, member a [Source:MGI Symbol;Acc:MGI:3040968]	0.814476	1.05115	0.853671	1.72459	1.83758	2.12819	0.477877	-1.06529	1.02695e-08	4.34954e-07	down	yes
chr3	49892526	50443614	-	ENSMUSG00000027737	Slc7a11	ENSMUST00000029297;ENSMUST00000142932;ENSMUST00000193838	GO:0005791(rough endoplasmic reticulum);GO:0005856(cytoskeleton);GO:0005886(plasma membrane);GO:0006749(glutathione metabolic process);GO:0006865(amino acid transport);GO:0006979(response to oxidative stress);GO:0007420(brain development);GO:0008542(visual learning);GO:0009636(response to toxic substance);GO:0009986(cell surface);GO:0014070(response to organic cyclic compound);GO:0015179(L-amino …	04216(Ferroptosis);04216(Ferroptosis)	K13869	NA	solute carrier family 7 (cationic amino acid transporter, y+ system), member 11 [Source:MGI Symbol;Acc:MGI:1347355]	54.7266	55.3626	55.2945	48.0241	48.1237	49.4994	1.13551	0.183338	1.03941e-08	4.38792e-07	up	no
chr13	37966605	37994217	-	ENSMUSG00000021427	Ssr1	ENSMUST00000021864;ENSMUST00000225246	GO:0005783(endoplasmic reticulum);GO:0005789(endoplasmic reticulum membrane);GO:0016020(membrane);GO:0016021(integral component of membrane);GO:0016021(integral component of membrane)	04141(Protein processing in endoplasmic reticulum);04141(Protein processing in endoplasmic reticulum)	K13249	NA	signal sequence receptor, alpha [Source:MGI Symbol;Acc:MGI:105082]	20.3801	19.8623	20.1094	16.5265	16.5017	17.9635	1.18356	0.243133	1.15302e-08	4.8517e-07	up	no
chr4	57943373	57956411	-	ENSMUSG00000028367	Txn1	ENSMUST00000030051	GO:0000122(negative regulation of transcription by RNA polymerase II);GO:0005515(protein binding);GO:0005576(extracellular region);GO:0005634(nucleus);GO:0005654(nucleoplasm);GO:0005737(cytoplasm);GO:0005739(mitochondrion);GO:0005829(cytosol);GO:0006662(glycerol ether metabolic process);GO:0009314(response to radiation);GO:0015035(protein disulfide oxidoreductase activity);GO:0015037(peptide disu…	04621(NOD-like receptor signaling pathway);05418(Fluid shear stress and atherosclerosis)	K03671	NA	thioredoxin 1 [Source:MGI Symbol;Acc:MGI:98874]	367.845	375.137	365.764	325.367	314.695	315.367	1.16047	0.214709	1.20637e-08	5.0597e-07	up	no
chr1	151571186	151721939	+	ENSMUSG00000026483	Fam129a	ENSMUST00000148810;ENSMUST00000111875;ENSMUST00000097541	GO:0001933(negative regulation of protein phosphorylation);GO:0001934(positive regulation of protein phosphorylation);GO:0003674(molecular_function);GO:0005737(cytoplasm);GO:0005829(cytosol);GO:0005886(plasma membrane);GO:0006417(regulation of translation);GO:0016020(membrane);GO:0034976(response to endoplasmic reticulum stress);GO:0045727(positive regulation of translation);GO:0045727(positive r…	NA	NA	NA	family with sequence similarity 129, member A [Source:MGI Symbol;Acc:MGI:2137237]	3.48897	3.09126	3.46699	4.4225	4.76283	5.20045	0.698414	-0.517846	1.26004e-08	5.26772e-07	down	no
chr12	55080262	55115367	+	ENSMUSG00000073079	Srp54a	ENSMUST00000220578;ENSMUST00000221479;ENSMUST00000222027;ENSMUST00000223111	GO:0000166(nucleotide binding);GO:0003723(RNA binding);GO:0003924(GTPase activity);GO:0005525(GTP binding);GO:0005634(nucleus);GO:0005737(cytoplasm);GO:0005783(endoplasmic reticulum);GO:0005786(signal recognition particle, endoplasmic reticulum targeting);GO:0005829(cytosol);GO:0006614(SRP-dependent cotranslational protein targeting to membrane);GO:0006616(SRP-dependent cotranslational protein ta…	03060(Protein export);03060(Protein export)	NA	NA	signal recognition particle 54A [Source:MGI Symbol;Acc:MGI:1346087]	5.55663	6.4234	5.53955	8.31833	8.05537	7.71603	0.727263	-0.45945	1.35031e-08	5.62688e-07	down	no
chr9	20642878	20647140	+	ENSMUSG00000084786	Ubl5	ENSMUST00000129414;ENSMUST00000160874;ENSMUST00000161486;ENSMUST00000154429;ENSMUST00000162303;ENSMUST00000160124;ENSMUST00000161882;ENSMUST00000161595;ENSMUST00000161834	GO:0000398(mRNA splicing, via spliceosome);GO:0005515(protein binding);GO:0005634(nucleus);GO:0005737(cytoplasm);GO:0006464(cellular protein modification process);GO:0031386(protein tag);GO:0031386(protein tag)	NA	K13113	NA	ubiquitin-like 5 [Source:MGI Symbol;Acc:MGI:1913427]	17.1486	18.5051	19.0799	14.9943	13.9761	14.364	1.26305	0.336917	1.37596e-08	5.71531e-07	up	no
chr11	83116849	83122670	+	ENSMUSG00000078763	Slfn1	ENSMUST00000037994	GO:0000122(negative regulation of transcription by RNA polymerase II);GO:0001933(negative regulation of protein phosphorylation);GO:0005515(protein binding);GO:0005634(nucleus);GO:0005737(cytoplasm);GO:0007050(cell cycle arrest);GO:0008285(negative regulation of cell population proliferation);GO:0042130(negative regulation of T cell proliferation);GO:1900477(negative regulation of G1/S transition…	NA	NA	NA	schlafen 1 [Source:MGI Symbol;Acc:MGI:1313259]	11.4802	10.7268	11.0115	14.8368	15.6975	16.3539	0.708463	-0.497236	1.40551e-08	5.81937e-07	down	no
chr9	44912557	44920742	-	ENSMUSG00000038717	Atp5l	ENSMUST00000043675;ENSMUST00000216815;ENSMUST00000216380;ENSMUST00000213999	GO:0000276(mitochondrial proton-transporting ATP synthase complex, coupling factor F(o));GO:0005739(mitochondrion);GO:0005743(mitochondrial inner membrane);GO:0005753(mitochondrial proton-transporting ATP synthase complex);GO:0006754(ATP biosynthetic process);GO:0006811(ion transport);GO:0008553(proton-exporting ATPase activity, phosphorylative mechanism);GO:0015078(proton transmembrane transport…	00190(Oxidative phosphorylation);04714(Thermogenesis);04714(Thermogenesis)	K02140	NA	ATP synthase, H+ transporting, mitochondrial F0 complex, subunit G [Source:MGI Symbol;Acc:MGI:1351597]	17.1817	17.7508	17.136	15.071	14.5776	13.7984	1.19844	0.261156	1.41418e-08	5.83655e-07	up	no
chr7	110627661	110629820	+	ENSMUSG00000030790	Adm	ENSMUST00000033054;ENSMUST00000185766	GO:0001570(vasculogenesis);GO:0001666(response to hypoxia);GO:0001843(neural tube closure);GO:0002026(regulation of the force of heart contraction);GO:0002031(G protein-coupled receptor internalization);GO:0003073(regulation of systemic arterial blood pressure);GO:0005179(hormone activity);GO:0005576(extracellular region);GO:0005615(extracellular space);GO:0005737(cytoplasm);GO:0007189(adenylate …	04080(Neuroactive ligand-receptor interaction);04270(Vascular smooth muscle contraction);04270(Vascular smooth muscle contraction)	K12333	NA	adrenomedullin [Source:MGI Symbol;Acc:MGI:108058]	7.31272	6.71894	5.77492	3.11878	2.76708	3.79553	2.04584	1.03269	1.44798e-08	5.95703e-07	up	yes
chr2	177892638	177893264	+	ENSMUSG00000082901	Rps8-ps5	ENSMUST00000122418	NA	NA	NA	NA	ribosomal protein S8, pseudogene 5 [Source:MGI Symbol;Acc:MGI:3650742]	0.156853	0.02821	0.020698	0.902891	1.81055	1.40069	0.0500132	-4.32155	1.45592e-08	5.97066e-07	down	yes
chr3	100451628	100489324	-	ENSMUSG00000044468	Tent5c	ENSMUST00000061455;ENSMUST00000128107;ENSMUST00000139833	GO:0003723(RNA binding);GO:0004652(polynucleotide adenylyltransferase activity);GO:0005634(nucleus);GO:0005737(cytoplasm);GO:0016740(transferase activity);GO:0016779(nucleotidyltransferase activity);GO:0048255(mRNA stabilization);GO:1990817(RNA adenylyltransferase activity);GO:1990817(RNA adenylyltransferase activity)	NA	K23034	EC:2.7.7.19	terminal nucleotidyltransferase 5C [Source:MGI Symbol;Acc:MGI:1921895]	16.5831	16.0476	15.947	13.3821	13.9615	13.5303	1.18848	0.249114	1.48307e-08	6.06273e-07	up	no
chr15	25363277	25413764	-	ENSMUSG00000045763	Basp1	ENSMUST00000058845;ENSMUST00000228597	GO:0000785(chromatin);GO:0000976(transcription regulatory region sequence-specific DNA binding);GO:0003714(transcription corepressor activity);GO:0005515(protein binding);GO:0005634(nucleus);GO:0005737(cytoplasm);GO:0005886(plasma membrane);GO:0008180(COP9 signalosome);GO:0016020(membrane);GO:0016363(nuclear matrix);GO:0016605(PML body);GO:0016607(nuclear speck);GO:0019904(protein domain specific…	NA	K17272	NA	brain abundant, membrane attached signal protein 1 [Source:MGI Symbol;Acc:MGI:1917600]	153.31	147.597	151.447	123.195	127.124	134.378	1.17587	0.233732	1.49576e-08	6.09532e-07	up	no
chr17	34862604	34898265	-	ENSMUSG00000024371	C2	ENSMUST00000025230;ENSMUST00000152417;ENSMUST00000148431;ENSMUST00000174880;ENSMUST00000174279;ENSMUST00000130728;ENSMUST00000127795;ENSMUST00000134300	GO:0002376(immune system process);GO:0004252(serine-type endopeptidase activity);GO:0005576(extracellular region);GO:0005615(extracellular space);GO:0006508(proteolysis);GO:0006956(complement activation);GO:0006958(complement activation, classical pathway);GO:0007584(response to nutrient);GO:0008233(peptidase activity);GO:0008236(serine-type peptidase activity);GO:0016787(hydrolase activity);GO:0…	04610(Complement and coagulation cascades);05133(Pertussis);05150(Staphylococcus aureus infection);05322(Systemic lupus erythematosus);05322(Systemic lupus erythematosus)	K01332	EC:3.4.21.43	complement component 2 (within H-2S) [Source:MGI Symbol;Acc:MGI:88226]	15.1489	14.5989	15.0097	18.5315	19.2293	18.2806	0.79865	-0.324366	1.51973e-08	6.17354e-07	down	no
chr6	6557294	6578663	-	ENSMUSG00000042541	Sem1	ENSMUST00000041111;ENSMUST00000205180	GO:0000502(proteasome complex);GO:0000724(double-strand break repair via homologous recombination);GO:0005515(protein binding);GO:0006406(mRNA export from nucleus);GO:0008541(proteasome regulatory particle, lid subcomplex);GO:0032039(integrator complex);GO:0043248(proteasome assembly);GO:0043248(proteasome assembly)	03050(Proteasome);03440(Homologous recombination);05169(Epstein-Barr virus infection);05169(Epstein-Barr virus infection)	K10881	NA	SEM1, 26S proteasome complex subunit [Source:MGI Symbol;Acc:MGI:109238]	32.2488	30.3499	31.8382	26.1626	26.477	27.178	1.18316	0.242643	1.58888e-08	6.4342e-07	up	no
chr8	66473118	66486530	-	ENSMUSG00000025591	Tma16	ENSMUST00000213036;ENSMUST00000026681;ENSMUST00000145787;ENSMUST00000143972	GO:0003674(molecular_function);GO:0005654(nucleoplasm);GO:0005730(nucleolus);GO:0008150(biological_process);GO:0008150(biological_process)	NA	K14860	NA	translation machinery associated 16 [Source:MGI Symbol;Acc:MGI:1913532]	25.4001	25.3802	25.424	21.7256	21.0893	22.3674	1.1691	0.225394	1.80892e-08	7.30238e-07	up	no
chr2	60251993	60284488	-	ENSMUSG00000060703	Cd302	ENSMUST00000074606;ENSMUST00000028356	GO:0005737(cytoplasm);GO:0005902(microvillus);GO:0005938(cell cortex);GO:0006909(phagocytosis);GO:0009897(external side of plasma membrane);GO:0016020(membrane);GO:0016021(integral component of membrane);GO:0030175(filopodium);GO:0030246(carbohydrate binding);GO:0038023(signaling receptor activity);GO:0042995(cell projection);GO:0042995(cell projection)	NA	K06722	NA	CD302 antigen [Source:MGI Symbol;Acc:MGI:1913455]	160.267	156.91	167.926	136.267	130.268	142.216	1.18679	0.247068	1.9495e-08	7.84536e-07	up	no
chr13	120034605	120052194	-	ENSMUSG00000095609	Gm21188	ENSMUST00000224713;ENSMUST00000224147;ENSMUST00000225638;ENSMUST00000178618	GO:0038023(signaling receptor activity);GO:0038023(signaling receptor activity)	NA	NA	NA	predicted gene, 21188 [Source:MGI Symbol;Acc:MGI:5434543]	10.1366	11.0193	10.7082	13.409	13.2906	14.0311	0.782311	-0.354185	1.9856e-08	7.96581e-07	down	no
chr12	90724552	90738438	-	ENSMUSG00000007682	Dio2	ENSMUST00000082432	GO:0004800(thyroxine 5'-deiodinase activity);GO:0006590(thyroid hormone generation);GO:0009409(response to cold);GO:0016020(membrane);GO:0016021(integral component of membrane);GO:0016491(oxidoreductase activity);GO:0031625(ubiquitin protein ligase binding);GO:0033798(thyroxine 5-deiodinase activity);GO:0042403(thyroid hormone metabolic process);GO:0042404(thyroid hormone catabolic process);GO:00…	04919(Thyroid hormone signaling pathway)	K17904	EC:1.21.99.4	deiodinase, iodothyronine, type II [Source:MGI Symbol;Acc:MGI:1338833]	1.64004	2.01693	1.68049	0.990891	0.906816	0.812792	1.96918	0.977595	2.02844e-08	8.11251e-07	up	no
chr1	93478964	93510260	+	ENSMUSG00000026276	Septin2	ENSMUST00000027495;ENSMUST00000152778;ENSMUST00000152476;ENSMUST00000188923;ENSMUST00000153826;ENSMUST00000157021;ENSMUST00000149532;ENSMUST00000150931;ENSMUST00000142401;ENSMUST00000136182;ENSMUST00000129211;ENSMUST00000131175;ENSMUST00000112912	GO:0000145(exocyst);GO:0000166(nucleotide binding);GO:0000775(chromosome, centromeric region);GO:0000776(kinetochore);GO:0000777(condensed chromosome kinetochore);GO:0002036(regulation of L-glutamate import across plasma membrane);GO:0003924(GTPase activity);GO:0005515(protein binding);GO:0005525(GTP binding);GO:0005634(nucleus);GO:0005654(nucleoplasm);GO:0005694(chromosome);GO:0005737(cytoplasm)…	NA	NA	NA	septin 2 [Source:MGI Symbol;Acc:MGI:97298]	4.7206	5.85362	5.37721	6.68154	13.1881	13.8088	0.473639	-1.07814	2.08499e-08	8.31294e-07	down	yes
chr15	91673175	91816120	+	ENSMUSG00000036273	Lrrk2	ENSMUST00000060642;ENSMUST00000137657;ENSMUST00000140734;ENSMUST00000156900;ENSMUST00000172797;ENSMUST00000133743	GO:0000139(Golgi membrane);GO:0000149(SNARE binding);GO:0000165(MAPK cascade);GO:0000166(nucleotide binding);GO:0000186(activation of MAPKK activity);GO:0000187(activation of MAPK activity);GO:0000287(magnesium ion binding);GO:0001933(negative regulation of protein phosphorylation);GO:0001934(positive regulation of protein phosphorylation);GO:0003779(actin binding);GO:0003924(GTPase activity);GO:…	05012(Parkinson disease);05012(Parkinson disease)	NA	NA	leucine-rich repeat kinase 2 [Source:MGI Symbol;Acc:MGI:1913975]	8.24888	8.46461	8.13715	10.1629	9.79416	10.0084	0.829309	-0.270019	2.28255e-08	9.06965e-07	down	no
chr11	35808381	35834506	-	ENSMUSG00000018848	Rars	ENSMUST00000018992;ENSMUST00000165817;ENSMUST00000143205;ENSMUST00000137815;ENSMUST00000166122	GO:0000049(tRNA binding);GO:0000166(nucleotide binding);GO:0004812(aminoacyl-tRNA ligase activity);GO:0004814(arginine-tRNA ligase activity);GO:0005524(ATP binding);GO:0005634(nucleus);GO:0005654(nucleoplasm);GO:0005737(cytoplasm);GO:0005739(mitochondrion);GO:0005829(cytosol);GO:0006412(translation);GO:0006418(tRNA aminoacylation for protein translation);GO:0006420(arginyl-tRNA aminoacylation);GO…	00970(Aminoacyl-tRNA biosynthesis);00970(Aminoacyl-tRNA biosynthesis)	K01887	EC:6.1.1.19	arginyl-tRNA synthetase [Source:MGI Symbol;Acc:MGI:1914297]	36.7109	36.6504	34.7403	43.5305	43.4614	43.2635	0.829921	-0.268954	2.28883e-08	9.06965e-07	down	no
chr10	127517123	127522444	-	ENSMUSG00000025403	Shmt2	ENSMUST00000026470;ENSMUST00000219239;ENSMUST00000220356;ENSMUST00000218035;ENSMUST00000218258;ENSMUST00000217682	GO:0000900(translation repressor activity, mRNA regulatory element binding);GO:0002082(regulation of oxidative phosphorylation);GO:0003682(chromatin binding);GO:0003824(catalytic activity);GO:0004372(glycine hydroxymethyltransferase activity);GO:0005634(nucleus);GO:0005737(cytoplasm);GO:0005739(mitochondrion);GO:0005743(mitochondrial inner membrane);GO:0005758(mitochondrial intermembrane space);G…	00260(Glycine, serine and threonine metabolism);00630(Glyoxylate and dicarboxylate metabolism);00670(One carbon pool by folate);01523(Antifolate resistance);01523(Antifolate resistance)	K00600	EC:2.1.2.1	serine hydroxymethyltransferase 2 (mitochondrial) [Source:MGI Symbol;Acc:MGI:1277989]	9.56465	10.3108	9.25464	13.0448	13.3164	12.6964	0.745822	-0.423096	2.29819e-08	9.07889e-07	down	no
chr10	29698746	29699380	-	ENSMUSG00000069682	Gm10275	ENSMUST00000092620;ENSMUST00000168697	NA	NA	NA	NA	predicted pseudogene 10275 [Source:MGI Symbol;Acc:MGI:3704354]	30.4318	34.7722	34.471	46.2267	49.7665	46.4491	0.699757	-0.515074	2.30566e-08	9.08065e-07	down	no
chr1	40324610	40367562	+	ENSMUSG00000070942	Il1rl2	ENSMUST00000194296;ENSMUST00000192551;ENSMUST00000095020;ENSMUST00000193388	GO:0002376(immune system process);GO:0004896(cytokine receptor activity);GO:0004908(interleukin-1 receptor activity);GO:0004909(interleukin-1, type I, activating receptor activity);GO:0005515(protein binding);GO:0005575(cellular_component);GO:0006954(inflammatory response);GO:0007165(signal transduction);GO:0016020(membrane);GO:0016021(integral component of membrane);GO:0016787(hydrolase activity…	04060(Cytokine-cytokine receptor interaction);04060(Cytokine-cytokine receptor interaction)	K05172	NA	interleukin 1 receptor-like 2 [Source:MGI Symbol;Acc:MGI:1913107]	11.969	11.5701	11.5876	14.7426	14.0317	14.2209	0.816992	-0.291606	2.35836e-08	9.25997e-07	down	no
chr5	35056766	35087839	+	ENSMUSG00000044716	Dok7	ENSMUST00000114270;ENSMUST00000050709;ENSMUST00000155097;ENSMUST00000101298;ENSMUST00000133381	GO:0001934(positive regulation of protein phosphorylation);GO:0005515(protein binding);GO:0005654(nucleoplasm);GO:0005739(mitochondrion);GO:0005886(plasma membrane);GO:0007528(neuromuscular junction development);GO:0008289(lipid binding);GO:0016020(membrane);GO:0019901(protein kinase binding);GO:0030054(cell junction);GO:0031594(neuromuscular junction);GO:0035091(phosphatidylinositol binding);GO:…	NA	NA	NA	docking protein 7 [Source:MGI Symbol;Acc:MGI:3584043]	17.4857	16.2896	17.8751	13.8113	13.6398	14.4264	1.23337	0.302606	2.37479e-08	9.29624e-07	up	no
chr15	5116645	5119140	+	ENSMUSG00000041841	Rpl37	ENSMUST00000227463;ENSMUST00000045356;ENSMUST00000227111;ENSMUST00000227635;ENSMUST00000227674	GO:0003723(RNA binding);GO:0003735(structural constituent of ribosome);GO:0005840(ribosome);GO:0006412(translation);GO:0019838(growth factor binding);GO:0019843(rRNA binding);GO:0022625(cytosolic large ribosomal subunit);GO:0045202(synapse);GO:0046872(metal ion binding);GO:0046872(metal ion binding)	03010(Ribosome);03010(Ribosome)	K02922	NA	ribosomal protein L37 [Source:MGI Symbol;Acc:MGI:1914531]	109.445	116.691	116.672	136.344	134.646	141.622	0.830825	-0.267384	2.45464e-08	9.57977e-07	down	no
chr12	110690605	110702728	-	ENSMUSG00000021270	Hsp90aa1	ENSMUST00000094361;ENSMUST00000021698;ENSMUST00000134967;ENSMUST00000149189;ENSMUST00000145255;ENSMUST00000124156;ENSMUST00000129005	GO:0000166(nucleotide binding);GO:0001764(neuron migration);GO:0001934(positive regulation of protein phosphorylation);GO:0002134(UTP binding);GO:0002135(CTP binding);GO:0003009(skeletal muscle contraction);GO:0003729(mRNA binding);GO:0005515(protein binding);GO:0005524(ATP binding);GO:0005525(GTP binding);GO:0005634(nucleus);GO:0005737(cytoplasm);GO:0005739(mitochondrion);GO:0005829(cytosol);GO:…	04141(Protein processing in endoplasmic reticulum);04151(PI3K-Akt signaling pathway);04217(Necroptosis);04612(Antigen processing and presentation);04621(NOD-like receptor signaling pathway);04657(IL-17 signaling pathway);04659(Th17 cell differentiation);04914(Progesterone-mediated oocyte maturation);04915(Estrogen signaling pathway);05200(Pathways in cancer);05215(Prostate cancer);05418(Fluid she…	K04079	NA	heat shock protein 90, alpha (cytosolic), class A member 1 [Source:MGI Symbol;Acc:MGI:96250]	102.353	102.417	102.406	90.2264	88.4599	88.3872	1.15016	0.20183	2.4677e-08	9.60174e-07	up	no
chr8	120736358	120756694	+	ENSMUSG00000041515	Irf8	ENSMUST00000047737;ENSMUST00000162775;ENSMUST00000160943;ENSMUST00000162658;ENSMUST00000162001;ENSMUST00000160388;ENSMUST00000160594	GO:0000122(negative regulation of transcription by RNA polymerase II);GO:0000976(transcription regulatory region sequence-specific DNA binding);GO:0000977(RNA polymerase II regulatory region sequence-specific DNA binding);GO:0000978(RNA polymerase II cis-regulatory region sequence-specific DNA binding);GO:0000981(DNA-binding transcription factor activity, RNA polymerase II-specific);GO:0001227(DN…	05133(Pertussis);05133(Pertussis)	K10155	NA	interferon regulatory factor 8 [Source:MGI Symbol;Acc:MGI:96395]	9.89625	9.43102	9.41688	12.4186	11.5348	11.7432	0.805235	-0.312518	2.48454e-08	9.63824e-07	down	no
chr7	100227394	100278868	+	ENSMUSG00000030729	Pgm2l1	ENSMUST00000084935;ENSMUST00000054436;ENSMUST00000208158	GO:0005975(carbohydrate metabolic process);GO:0006006(glucose metabolic process);GO:0016310(phosphorylation);GO:0016740(transferase activity);GO:0016853(isomerase activity);GO:0016868(intramolecular transferase activity, phosphotransferases);GO:0046872(metal ion binding);GO:0047933(glucose-1,6-bisphosphate synthase activity);GO:0071704(organic substance metabolic process);GO:0071704(organic subst…	00500(Starch and sucrose metabolism);00500(Starch and sucrose metabolism)	K11809	EC:2.7.1.106	phosphoglucomutase 2-like 1 [Source:MGI Symbol;Acc:MGI:1918224]	2.02217	2.2516	1.96082	3.00961	2.88276	2.99052	0.701865	-0.510735	2.58198e-08	9.98624e-07	down	no
chr1	167349991	167368532	+	ENSMUSG00000026687	Aldh9a1	ENSMUST00000028004;ENSMUST00000193091;ENSMUST00000191715;ENSMUST00000194843	GO:0016491(oxidoreductase activity);GO:0016620(oxidoreductase activity, acting on the aldehyde or oxo group of donors, NAD or NADP as acceptor);GO:0055114(oxidation-reduction process);GO:0055114(oxidation-reduction process)	00010(Glycolysis / Gluconeogenesis);00053(Ascorbate and aldarate metabolism);00071(Fatty acid degradation);00280(Valine, leucine and isoleucine degradation);00310(Lysine degradation);00330(Arginine and proline metabolism);00340(Histidine metabolism);00380(Tryptophan metabolism);00410(beta-Alanine metabolism);00561(Glycerolipid metabolism);00620(Pyruvate metabolism);00620(Pyruvate metabolism)	K00149	1.2.1.3;EC:1.2.1.47	aldehyde dehydrogenase 9, subfamily A1 [Source:MGI Symbol;Acc:MGI:1861622]	14.4016	13.9785	13.6791	10.8861	10.7685	11.5986	1.26482	0.338927	2.64933e-08	1.02161e-06	up	no
X	166854211	166855011	+	ENSMUSG00000067147	Rpl7a-ps11	ENSMUST00000118791	NA	NA	NA	NA	ribosomal protein L7A, pseudogene 11 [Source:MGI Symbol;Acc:MGI:3644020]	84.6524	79.7524	79.7556	112.454	109.297	95.2567	0.770204	-0.376687	2.72812e-08	1.04887e-06	down	no
chr19	59322371	59322766	+	ENSMUSG00000067038	Rps12-ps3	ENSMUST00000086764	NA	NA	NA	NA	ribosomal protein S12, pseudogene 3 [Source:MGI Symbol;Acc:MGI:3704503]	252.385	229.025	242.722	293.9	303.129	289.692	0.816641	-0.292226	2.74362e-08	1.0517e-06	down	no
chr10	77530252	77565708	+	ENSMUSG00000000290	Itgb2	ENSMUST00000153541;ENSMUST00000000299;ENSMUST00000156644;ENSMUST00000130059	GO:0002523(leukocyte migration involved in inflammatory response);GO:0005886(plasma membrane);GO:0006909(phagocytosis);GO:0007155(cell adhesion);GO:0007159(leukocyte cell-cell adhesion);GO:0007160(cell-matrix adhesion);GO:0007229(integrin-mediated signaling pathway);GO:0007568(aging);GO:0008305(integrin complex);GO:0009986(cell surface);GO:0016020(membrane);GO:0016021(integral component of membra…	04015(Rap1 signaling pathway);04145(Phagosome);04390(Hippo signaling pathway);04514(Cell adhesion molecules (CAMs));04610(Complement and coagulation cascades);04650(Natural killer cell mediated cytotoxicity);04670(Leukocyte transendothelial migration);04810(Regulation of actin cytoskeleton);05133(Pertussis);05134(Legionellosis);05140(Leishmaniasis);05144(Malaria);05146(Amoebiasis);05150(Staphyloc…	K06464	NA	integrin beta 2 [Source:MGI Symbol;Acc:MGI:96611]	268.536	270.421	270.684	322.469	311.497	309.346	0.858296	-0.220453	2.75944e-08	1.05463e-06	down	no
chr7	112225856	112413106	+	ENSMUSG00000038244	Mical2	ENSMUST00000050149;ENSMUST00000106647;ENSMUST00000216652;ENSMUST00000215412;ENSMUST00000150428;ENSMUST00000106648;ENSMUST00000037991	GO:0001947(heart looping);GO:0003779(actin binding);GO:0004497(monooxygenase activity);GO:0005515(protein binding);GO:0005634(nucleus);GO:0005737(cytoplasm);GO:0005815(microtubule organizing center);GO:0007010(cytoskeleton organization);GO:0007275(multicellular organism development);GO:0007283(spermatogenesis);GO:0007507(heart development);GO:0008150(biological_process);GO:0010735(positive regula…	NA	K19947	EC:1.14.13.225	microtubule associated monooxygenase, calponin and LIM domain containing 2 [Source:MGI Symbol;Acc:MGI:2444947]	2.73683	2.82118	2.99713	2.28548	2.13978	2.25871	1.27995	0.356087	2.93124e-08	1.11508e-06	up	no
chr13	74692368	74808810	-	ENSMUSG00000021585	Cast	ENSMUST00000223206;ENSMUST00000222588;ENSMUST00000223033;ENSMUST00000065629;ENSMUST00000220868;ENSMUST00000222373;ENSMUST00000220738;ENSMUST00000221873;ENSMUST00000221208;ENSMUST00000231578;ENSMUST00000223123	GO:0002020(protease binding);GO:0004869(cysteine-type endopeptidase inhibitor activity);GO:0005634(nucleus);GO:0005737(cytoplasm);GO:0005783(endoplasmic reticulum);GO:0005829(cytosol);GO:0007343(egg activation);GO:0010466(negative regulation of peptidase activity);GO:0010859(calcium-dependent cysteine-type endopeptidase inhibitor activity);GO:0014069(postsynaptic density);GO:0016020(membrane);GO:…	NA	K04281	NA	calpastatin [Source:MGI Symbol;Acc:MGI:1098236]	9.82592	9.77395	10.0961	12.0364	11.7849	11.7566	0.834675	-0.260713	2.93487e-08	1.11508e-06	down	no
chr7	35046422	35056573	-	ENSMUSG00000056216	Cebpg	ENSMUST00000130491;ENSMUST00000205752;ENSMUST00000070191;ENSMUST00000206505	GO:0000978(RNA polymerase II cis-regulatory region sequence-specific DNA binding);GO:0001228(DNA-binding transcription activator activity, RNA polymerase II-specific);GO:0001889(liver development);GO:0003677(DNA binding);GO:0003690(double-stranded DNA binding);GO:0003700(DNA-binding transcription factor activity);GO:0005515(protein binding);GO:0005634(nucleus);GO:0005654(nucleoplasm);GO:0006337(n…	05152(Tuberculosis);05152(Tuberculosis)	K10049	NA	CCAAT/enhancer binding protein (C/EBP), gamma [Source:MGI Symbol;Acc:MGI:104982]	12.3783	12.7602	11.8717	15.1749	15.034	15.3139	0.813006	-0.298663	3.14179e-08	1.1902e-06	down	no
chr11	104608000	104670476	+	ENSMUSG00000020689	Itgb3	ENSMUST00000021028	GO:0001938(positive regulation of endothelial cell proliferation);GO:0001954(positive regulation of cell-matrix adhesion);GO:0001968(fibronectin binding);GO:0002020(protease binding);GO:0002687(positive regulation of leukocyte migration);GO:0003756(protein disulfide isomerase activity);GO:0005080(protein kinase C binding);GO:0005178(integrin binding);GO:0005515(protein binding);GO:0005634(nucleus…	04015(Rap1 signaling pathway);04145(Phagosome);04151(PI3K-Akt signaling pathway);04380(Osteoclast differentiation);04510(Focal adhesion);04512(ECM-receptor interaction);04611(Platelet activation);04640(Hematopoietic cell lineage);04810(Regulation of actin cytoskeleton);04919(Thyroid hormone signaling pathway);05163(Human cytomegalovirus infection);05165(Human papillomavirus infection);05168(Herpe…	K06493	NA	integrin beta 3 [Source:MGI Symbol;Acc:MGI:96612]	3.66056	3.75565	3.59677	2.56216	2.42333	2.5653	1.45852	0.544504	3.16291e-08	1.19469e-06	up	no
chr6	124720707	124738714	-	ENSMUSG00000004266	Ptpn6	ENSMUST00000112484;ENSMUST00000004377;ENSMUST00000171549;ENSMUST00000174787;ENSMUST00000172770;ENSMUST00000172613	GO:0001784(phosphotyrosine residue binding);GO:0002244(hematopoietic progenitor cell differentiation);GO:0002924(negative regulation of humoral immune response mediated by circulating immunoglobulin);GO:0004721(phosphoprotein phosphatase activity);GO:0004725(protein tyrosine phosphatase activity);GO:0005001(transmembrane receptor protein tyrosine phosphatase activity);GO:0005515(protein binding);…	04520(Adherens junction);04630(Jak-STAT signaling pathway);04650(Natural killer cell mediated cytotoxicity);04660(T cell receptor signaling pathway);04662(B cell receptor signaling pathway);05140(Leishmaniasis);05205(Proteoglycans in cancer);05205(Proteoglycans in cancer)	K05697	EC:3.1.3.48	protein tyrosine phosphatase, non-receptor type 6 [Source:MGI Symbol;Acc:MGI:96055]	34.4262	35.7739	36.6671	43.1039	42.8512	42.9172	0.829249	-0.270123	3.17622e-08	1.19622e-06	down	no
chr3	103739815	103791563	-	ENSMUSG00000008730	Hipk1	ENSMUST00000029438;ENSMUST00000118317;ENSMUST00000135634;ENSMUST00000137078;ENSMUST00000200071;ENSMUST00000126351	GO:0000122(negative regulation of transcription by RNA polymerase II);GO:0000166(nucleotide binding);GO:0003714(transcription corepressor activity);GO:0004672(protein kinase activity);GO:0004674(protein serine/threonine kinase activity);GO:0004713(protein tyrosine kinase activity);GO:0005515(protein binding);GO:0005524(ATP binding);GO:0005634(nucleus);GO:0005654(nucleoplasm);GO:0005737(cytoplasm)…	04218(Cellular senescence);04218(Cellular senescence)	K08826	EC:2.7.11.1	homeodomain interacting protein kinase 1 [Source:MGI Symbol;Acc:MGI:1314873]	10.9926	11.3748	10.9848	13.6555	13.272	13.1487	0.832219	-0.264965	3.24171e-08	1.21734e-06	down	no
chr8	85083270	85098282	+	ENSMUSG00000005142	Man2b1	ENSMUST00000034121;ENSMUST00000211379;ENSMUST00000210991;ENSMUST00000211223;ENSMUST00000209264;ENSMUST00000209361	GO:0003824(catalytic activity);GO:0004559(alpha-mannosidase activity);GO:0005537(mannose binding);GO:0005615(extracellular space);GO:0005764(lysosome);GO:0005774(vacuolar membrane);GO:0005975(carbohydrate metabolic process);GO:0006013(mannose metabolic process);GO:0006464(cellular protein modification process);GO:0007611(learning or memory);GO:0008152(metabolic process);GO:0016020(membrane);GO:00…	00511(Other glycan degradation);04142(Lysosome);04142(Lysosome)	K12311	EC:3.2.1.24	mannosidase 2, alpha B1 [Source:MGI Symbol;Acc:MGI:107286]	28.3228	28.0202	28.2663	32.7598	34.6071	33.0688	0.842423	-0.247383	3.28027e-08	1.22825e-06	down	no
chr15	83866712	84065379	-	ENSMUSG00000022441	Efcab6	ENSMUST00000156187;ENSMUST00000144169;ENSMUST00000130551	GO:0005509(calcium ion binding);GO:0005634(nucleus);GO:0005654(nucleoplasm);GO:0008150(biological_process);GO:0046872(metal ion binding);GO:0046872(metal ion binding)	NA	NA	NA	EF-hand calcium binding domain 6 [Source:MGI Symbol;Acc:MGI:1924877]	1.7677	1.46863	1.86769	0.998679	0.805349	0.761866	1.98918	0.992172	3.44507e-08	1.28623e-06	up	no
chr8	25944453	25976753	-	ENSMUSG00000037260	Hgsnat	ENSMUST00000037609;ENSMUST00000211550;ENSMUST00000209420;ENSMUST00000210894	GO:0005764(lysosome);GO:0005765(lysosomal membrane);GO:0007041(lysosomal transport);GO:0015019(heparan-alpha-glucosaminide N-acetyltransferase activity);GO:0016020(membrane);GO:0016021(integral component of membrane);GO:0016740(transferase activity);GO:0016746(transferase activity, transferring acyl groups);GO:0051259(protein complex oligomerization);GO:0051259(protein complex oligomerization)	00531(Glycosaminoglycan degradation);04142(Lysosome);04142(Lysosome)	K10532	EC:2.3.1.78	heparan-alpha-glucosaminide N-acetyltransferase [Source:MGI Symbol;Acc:MGI:1196297]	123.566	126.8	129.46	106.836	111.459	109.822	1.1576	0.211135	3.58057e-08	1.33032e-06	up	no
chr8	111686519	111691010	-	ENSMUSG00000031957	Ctrb1	ENSMUST00000034435	GO:0004252(serine-type endopeptidase activity);GO:0005576(extracellular region);GO:0005615(extracellular space);GO:0005737(cytoplasm);GO:0005764(lysosome);GO:0006508(proteolysis);GO:0007586(digestion);GO:0008233(peptidase activity);GO:0008236(serine-type peptidase activity);GO:0016787(hydrolase activity);GO:0030163(protein catabolic process);GO:0034097(response to cytokine);GO:0043065(positive re…	04972(Pancreatic secretion);04974(Protein digestion and absorption)	K01310	EC:3.4.21.1	chymotrypsinogen B1 [Source:MGI Symbol;Acc:MGI:88559]	0.91953	2.1274	0.585481	0	0.063904	0.072764	26.5784	4.73218	3.58377e-08	1.33032e-06	up	yes
chr1	45908068	45926523	-	ENSMUSG00000025993	Slc40a1	ENSMUST00000027137;ENSMUST00000188252;ENSMUST00000186822;ENSMUST00000191247;ENSMUST00000186755	GO:0002260(lymphocyte homeostasis);GO:0003158(endothelium development);GO:0005381(iron ion transmembrane transporter activity);GO:0005515(protein binding);GO:0005654(nucleoplasm);GO:0005829(cytosol);GO:0005886(plasma membrane);GO:0006811(ion transport);GO:0006826(iron ion transport);GO:0006879(cellular iron ion homeostasis);GO:0008021(synaptic vesicle);GO:0015093(ferrous iron transmembrane transp…	04216(Ferroptosis);04978(Mineral absorption);04978(Mineral absorption)	K14685	NA	solute carrier family 40 (iron-regulated transporter), member 1 [Source:MGI Symbol;Acc:MGI:1315204]	2.21115	2.07643	2.15334	1.44535	1.42891	1.4269	1.49749	0.582543	3.82619e-08	1.41624e-06	up	no
chr11	29373658	29510808	+	ENSMUSG00000032740	Ccdc88a	ENSMUST00000040182;ENSMUST00000239407;ENSMUST00000140194;ENSMUST00000155854;ENSMUST00000137227;ENSMUST00000144450;ENSMUST00000109477	GO:0001932(regulation of protein phosphorylation);GO:0001965(G-protein alpha-subunit binding);GO:0003779(actin binding);GO:0005080(protein kinase C binding);GO:0005085(guanyl-nucleotide exchange factor activity);GO:0005092(GDP-dissociation inhibitor activity);GO:0005154(epidermal growth factor receptor binding);GO:0005158(insulin receptor binding);GO:0005515(protein binding);GO:0005737(cytoplasm)…	NA	NA	NA	coiled coil domain containing 88A [Source:MGI Symbol;Acc:MGI:1925177]	11.6507	10.8239	11.563	9.24475	9.72344	9.72818	1.18613	0.246264	3.87305e-08	1.42949e-06	up	no
chr4	132781843	132796387	-	ENSMUSG00000037731	Themis2	ENSMUST00000045154	GO:0002376(immune system process);GO:0005515(protein binding);GO:0005634(nucleus);GO:0005737(cytoplasm);GO:0006954(inflammatory response);GO:0050852(T cell receptor signaling pathway)	NA	NA	NA	thymocyte selection associated family member 2 [Source:MGI Symbol;Acc:MGI:2446213]	12.9523	13.2087	14.2715	18.1492	17.3637	16.882	0.771686	-0.373914	3.95835e-08	1.45681e-06	down	no
chr5	53466152	53657362	+	ENSMUSG00000039191	Rbpj	ENSMUST00000113865;ENSMUST00000037618;ENSMUST00000201883;ENSMUST00000202476;ENSMUST00000202092;ENSMUST00000201928;ENSMUST00000201701;ENSMUST00000201912;ENSMUST00000200856	GO:0000122(negative regulation of transcription by RNA polymerase II);GO:0000978(RNA polymerase II cis-regulatory region sequence-specific DNA binding);GO:0001103(RNA polymerase II repressing transcription factor binding);GO:0001228(DNA-binding transcription activator activity, RNA polymerase II-specific);GO:0001525(angiogenesis);GO:0001756(somitogenesis);GO:0001837(epithelial to mesenchymal tran…	04330(Notch signaling pathway);04658(Th1 and Th2 cell differentiation);05165(Human papillomavirus infection);05169(Epstein-Barr virus infection);05203(Viral carcinogenesis);05203(Viral carcinogenesis)	K06053	NA	recombination signal binding protein for immunoglobulin kappa J region [Source:MGI Symbol;Acc:MGI:96522]	25.4065	25.4937	24.1725	29.5895	29.3191	30.3582	0.840991	-0.249837	4.04259e-08	1.48359e-06	down	no
chr19	11586604	11604849	-	ENSMUSG00000024679	Ms4a6d	ENSMUST00000025582;ENSMUST00000155669;ENSMUST00000125291;ENSMUST00000135351	GO:0016020(membrane);GO:0016021(integral component of membrane);GO:0016021(integral component of membrane)	NA	K22191	NA	membrane-spanning 4-domains, subfamily A, member 6D [Source:MGI Symbol;Acc:MGI:1916024]	119.75	114.748	113.57	138.395	136.939	137.032	0.844072	-0.244561	4.27097e-08	1.56296e-06	down	no
chr6	83326016	83343776	+	ENSMUSG00000043131	Mob1a	ENSMUST00000055261;ENSMUST00000146420;ENSMUST00000133045;ENSMUST00000155580	GO:0005654(nucleoplasm);GO:0005730(nucleolus);GO:0005829(cytosol);GO:0035329(hippo signaling);GO:0046872(metal ion binding);GO:0046872(metal ion binding)	04390(Hippo signaling pathway);04392(Hippo signaling pathway - multiple species);04392(Hippo signaling pathway - multiple species)	K06685	NA	MOB kinase activator 1A [Source:MGI Symbol;Acc:MGI:2442631]	38.9069	38.3523	37.9103	45.1237	45.0337	45.3576	0.849865	-0.234694	4.29861e-08	1.56863e-06	down	no
chr8	84908560	84922915	+	ENSMUSG00000003812	Dnase2a	ENSMUST00000109744;ENSMUST00000128400;ENSMUST00000003910;ENSMUST00000134569;ENSMUST00000145292;ENSMUST00000148573;ENSMUST00000153215;ENSMUST00000155942	GO:0000737(DNA catabolic process, endonucleolytic);GO:0004518(nuclease activity);GO:0004519(endonuclease activity);GO:0004520(endodeoxyribonuclease activity);GO:0004531(deoxyribonuclease II activity);GO:0005764(lysosome);GO:0006259(DNA metabolic process);GO:0006308(DNA catabolic process);GO:0006309(apoptotic DNA fragmentation);GO:0006915(apoptotic process);GO:0007275(multicellular organism develo…	04142(Lysosome);04142(Lysosome)	K01158	EC:3.1.22.1	deoxyribonuclease II alpha [Source:MGI Symbol;Acc:MGI:1329019]	16.8264	17.0458	16.9592	14.4516	14.3908	14.1829	1.18143	0.240533	4.48268e-08	1.63119e-06	up	no
X	106187100	106203699	+	ENSMUSG00000062070	Pgk1	ENSMUST00000081593;ENSMUST00000133559;ENSMUST00000135949	GO:0000166(nucleotide binding);GO:0004618(phosphoglycerate kinase activity);GO:0005515(protein binding);GO:0005524(ATP binding);GO:0005615(extracellular space);GO:0005737(cytoplasm);GO:0005829(cytosol);GO:0005975(carbohydrate metabolic process);GO:0006094(gluconeogenesis);GO:0006096(glycolytic process);GO:0016301(kinase activity);GO:0016310(phosphorylation);GO:0016525(negative regulation of angio…	00010(Glycolysis / Gluconeogenesis);04066(HIF-1 signaling pathway);04066(HIF-1 signaling pathway)	K00927	EC:2.7.2.3	phosphoglycerate kinase 1 [Source:MGI Symbol;Acc:MGI:97555]	172.712	173.623	171.955	154.312	144.043	147.598	1.1622	0.216863	4.74005e-08	1.72e-06	up	no
chr7	126546455	126566411	-	ENSMUSG00000030738	Eif3c	ENSMUST00000032992;ENSMUST00000180459	GO:0001732(formation of cytoplasmic translation initiation complex);GO:0002183(cytoplasmic translational initiation);GO:0003723(RNA binding);GO:0003743(translation initiation factor activity);GO:0005737(cytoplasm);GO:0005852(eukaryotic translation initiation factor 3 complex);GO:0006412(translation);GO:0006413(translational initiation);GO:0016282(eukaryotic 43S preinitiation complex);GO:0031369(t…	03013(RNA transport);03013(RNA transport)	K03252	NA	eukaryotic translation initiation factor 3, subunit C [Source:MGI Symbol;Acc:MGI:1926966]	84.0884	83.7957	83.3919	97.1648	99.297	98.2343	0.852662	-0.229955	5.16605e-08	1.86933e-06	down	no
chr17	47505051	47599691	+	ENSMUSG00000034165	Ccnd3	ENSMUST00000182539;ENSMUST00000183044;ENSMUST00000182281;ENSMUST00000182209;ENSMUST00000182129;ENSMUST00000183256;ENSMUST00000183158;ENSMUST00000182060;ENSMUST00000183014;ENSMUST00000183061;ENSMUST00000037333;ENSMUST00000182591;ENSMUST00000171031	GO:0000079(regulation of cyclin-dependent protein serine/threonine kinase activity);GO:0000122(negative regulation of transcription by RNA polymerase II);GO:0000307(cyclin-dependent protein kinase holoenzyme complex);GO:0001934(positive regulation of protein phosphorylation);GO:0004693(cyclin-dependent protein serine/threonine kinase activity);GO:0005515(protein binding);GO:0005634(nucleus);GO:00…	04110(Cell cycle);04115(p53 signaling pathway);04151(PI3K-Akt signaling pathway);04218(Cellular senescence);04310(Wnt signaling pathway);04390(Hippo signaling pathway);04510(Focal adhesion);04630(Jak-STAT signaling pathway);05162(Measles);05165(Human papillomavirus infection);05166(Human T-cell leukemia virus 1 infection);05169(Epstein-Barr virus infection);05200(Pathways in cancer);05203(Viral c…	K10152	NA	cyclin D3 [Source:MGI Symbol;Acc:MGI:88315]	2.6248	2.7132	2.61928	3.6808	3.55071	3.61282	0.733773	-0.446594	5.34144e-08	1.9274e-06	down	no
chr17	78852564	78882573	-	ENSMUSG00000024079	Eif2ak2	ENSMUST00000024884;ENSMUST00000171451;ENSMUST00000171852;ENSMUST00000169940	GO:0000166(nucleotide binding);GO:0000186(activation of MAPKK activity);GO:0001819(positive regulation of cytokine production);GO:0002376(immune system process);GO:0003723(RNA binding);GO:0003725(double-stranded RNA binding);GO:0004672(protein kinase activity);GO:0004674(protein serine/threonine kinase activity);GO:0004694(eukaryotic translation initiation factor 2alpha kinase activity);GO:000471…	04141(Protein processing in endoplasmic reticulum);04217(Necroptosis);05160(Hepatitis C);05162(Measles);05164(Influenza A);05165(Human papillomavirus infection);05167(Kaposi sarcoma-associated herpesvirus infection);05168(Herpes simplex virus 1 infection);05169(Epstein-Barr virus infection);05203(Viral carcinogenesis);05203(Viral carcinogenesis)	K16195	EC:2.7.11.1	eukaryotic translation initiation factor 2-alpha kinase 2 [Source:MGI Symbol;Acc:MGI:1353449]	25.9797	26.3001	25.6882	22.316	22.6831	22.0335	1.16314	0.218019	5.6002e-08	2.01513e-06	up	no
chr8	57523828	57653032	-	ENSMUSG00000031608	Galnt7	ENSMUST00000034021;ENSMUST00000110316;ENSMUST00000156907;ENSMUST00000139417	GO:0000139(Golgi membrane);GO:0004653(polypeptide N-acetylgalactosaminyltransferase activity);GO:0005794(Golgi apparatus);GO:0006486(protein glycosylation);GO:0006493(protein O-linked glycosylation);GO:0016020(membrane);GO:0016021(integral component of membrane);GO:0016740(transferase activity);GO:0016757(transferase activity, transferring glycosyl groups);GO:0030246(carbohydrate binding);GO:0046…	00512(Mucin type O-glycan biosynthesis);00512(Mucin type O-glycan biosynthesis)	K00710	EC:2.4.1.41	polypeptide N-acetylgalactosaminyltransferase 7 [Source:MGI Symbol;Acc:MGI:1349449]	11.8175	12.19	12.0997	9.43818	10.3178	9.55582	1.23183	0.3008	6.02835e-08	2.16317e-06	up	no
chr2	27886425	28039514	+	ENSMUSG00000026837	Col5a1	ENSMUST00000028280;ENSMUST00000238851;ENSMUST00000145423	GO:0001568(blood vessel development);GO:0003007(heart morphogenesis);GO:0005201(extracellular matrix structural constituent);GO:0005515(protein binding);GO:0005576(extracellular region);GO:0005581(collagen trimer);GO:0005588(collagen type V trimer);GO:0005604(basement membrane);GO:0005615(extracellular space);GO:0007155(cell adhesion);GO:0008201(heparin binding);GO:0016477(cell migration);GO:0030…	04974(Protein digestion and absorption);04974(Protein digestion and absorption)	K19721	NA	collagen, type V, alpha 1 [Source:MGI Symbol;Acc:MGI:88457]	6.24327	6.38473	6.47262	8.09719	7.78643	7.87788	0.803847	-0.315007	6.23114e-08	2.22975e-06	down	no
chr6	113604772	113616951	+	ENSMUSG00000033940	Brk1	ENSMUST00000035725	GO:0001701(in utero embryonic development);GO:0005737(cytoplasm);GO:0005856(cytoskeleton);GO:0007015(actin filament organization);GO:0008064(regulation of actin polymerization or depolymerization);GO:0008284(positive regulation of cell population proliferation);GO:0010592(positive regulation of lamellipodium assembly);GO:0016601(Rac protein signal transduction);GO:0030027(lamellipodium);GO:003003…	04810(Regulation of actin cytoskeleton)	K05752	NA	BRICK1, SCAR/WAVE actin-nucleating complex subunit [Source:MGI Symbol;Acc:MGI:1915406]	58.4898	62.4699	63.9268	48.5263	52.1183	49.0417	1.23516	0.304698	6.62349e-08	2.3636e-06	up	no
chr10	57794335	57811830	+	ENSMUSG00000019872	Smpdl3a	ENSMUST00000020022;ENSMUST00000125076	GO:0004767(sphingomyelin phosphodiesterase activity);GO:0005576(extracellular region);GO:0005615(extracellular space);GO:0006685(sphingomyelin catabolic process);GO:0008081(phosphoric diester hydrolase activity);GO:0008150(biological_process);GO:0008270(zinc ion binding);GO:0009143(nucleoside triphosphate catabolic process);GO:0016787(hydrolase activity);GO:0046872(metal ion binding);GO:0046872(m…	NA	K01128	EC:3.1.4.-	sphingomyelin phosphodiesterase, acid-like 3A [Source:MGI Symbol;Acc:MGI:1931437]	25.5953	27.199	26.54	31.6339	34.562	33.8326	0.793118	-0.334393	6.91452e-08	2.46065e-06	down	no
chr1	6209866	6215293	-	ENSMUSG00000090031	4732440D04Rik	ENSMUST00000191825;ENSMUST00000159618;ENSMUST00000097832	NA	NA	NA	NA	RIKEN cDNA 4732440D04 gene [Source:MGI Symbol;Acc:MGI:3604103]	0.000650889	0.421462	0.510877	0.00142912	0.00191503	0.000793036	225.513	7.81707	7.18192e-08	2.54879e-06	up	yes
chr1	74375195	74386062	+	ENSMUSG00000026177	Slc11a1	ENSMUST00000147233;ENSMUST00000131511;ENSMUST00000136786;ENSMUST00000187516;ENSMUST00000027368;ENSMUST00000127487;ENSMUST00000149166;ENSMUST00000155865;ENSMUST00000133896;ENSMUST00000135137;ENSMUST00000134189	GO:0000165(MAPK cascade);GO:0001818(negative regulation of cytokine production);GO:0001819(positive regulation of cytokine production);GO:0002309(T cell proliferation involved in immune response);GO:0002369(T cell cytokine production);GO:0002606(positive regulation of dendritic cell antigen processing and presentation);GO:0002827(positive regulation of T-helper 1 type immune response);GO:0005381(…	04142(Lysosome);04142(Lysosome)	K12347	NA	solute carrier family 11 (proton-coupled divalent metal ion transporters), member 1 [Source:MGI Symbol;Acc:MGI:1345275]	139.667	137.807	140.782	120.529	123.447	121.783	1.14353	0.193495	7.28485e-08	2.57824e-06	up	no
chr8	84246238	84249719	-	ENSMUSG00000019362	D8Ertd738e	ENSMUST00000019506	GO:0003674(molecular_function);GO:0008150(biological_process)	NA	NA	NA	DNA segment, Chr 8, ERATO Doi 738, expressed [Source:MGI Symbol;Acc:MGI:1289231]	98.012	89.0451	89.2839	76.3513	69.9861	72.4652	1.26297	0.336819	7.43239e-08	2.62327e-06	up	no
chr9	84423984	84424781	+	ENSMUSG00000099927	Gm8226	ENSMUST00000190511	NA	NA	NA	NA	predicted gene 8226 [Source:MGI Symbol;Acc:MGI:3643827]	80.1548	75.3877	75.7163	107.166	103.379	90.3049	0.768685	-0.379536	7.58834e-08	2.67101e-06	down	no
chr1	72857932	72874884	-	ENSMUSG00000026185	Igfbp5	ENSMUST00000027377;ENSMUST00000137339	GO:0001558(regulation of cell growth);GO:0001649(osteoblast differentiation);GO:0001968(fibronectin binding);GO:0005520(insulin-like growth factor binding);GO:0005576(extracellular region);GO:0005615(extracellular space);GO:0007565(female pregnancy);GO:0007568(aging);GO:0014912(negative regulation of smooth muscle cell migration);GO:0016942(insulin-like growth factor binding protein complex);GO:0…	NA	NA	NA	insulin-like growth factor binding protein 5 [Source:MGI Symbol;Acc:MGI:96440]	15.5176	14.992	14.689	12.9829	12.4732	12.5711	1.18859	0.249245	7.75521e-08	2.72233e-06	up	no
chr17	64600736	64755110	+	ENSMUSG00000024085	Man2a1	ENSMUST00000086723;ENSMUST00000169239	GO:0000139(Golgi membrane);GO:0001701(in utero embryonic development);GO:0001889(liver development);GO:0003824(catalytic activity);GO:0004559(alpha-mannosidase activity);GO:0004572(mannosyl-oligosaccharide 1,3-1,6-alpha-mannosidase activity);GO:0005615(extracellular space);GO:0005794(Golgi apparatus);GO:0005797(Golgi medial cisterna);GO:0005801(cis-Golgi network);GO:0005975(carbohydrate metabolic…	00510(N-Glycan biosynthesis);00510(N-Glycan biosynthesis)	NA	NA	mannosidase 2, alpha 1 [Source:MGI Symbol;Acc:MGI:104669]	27.3876	26.9446	27.4237	23.1744	23.5092	24.3184	1.15146	0.203463	7.97872e-08	2.7932e-06	up	no
chr17	35916434	35932283	+	ENSMUSG00000039220	Ppp1r10	ENSMUST00000087211;ENSMUST00000087210;ENSMUST00000133641;ENSMUST00000151375;ENSMUST00000154856	GO:0000784(nuclear chromosome, telomeric region);GO:0000785(chromatin);GO:0000790(nuclear chromatin);GO:0003677(DNA binding);GO:0003723(RNA binding);GO:0004864(protein phosphatase inhibitor activity);GO:0005515(protein binding);GO:0005634(nucleus);GO:0005654(nucleoplasm);GO:0008157(protein phosphatase 1 binding);GO:0010667(negative regulation of cardiac muscle cell apoptotic process);GO:0016604(n…	NA	K17552	NA	protein phosphatase 1, regulatory subunit 10 [Source:MGI Symbol;Acc:MGI:1289273]	9.76572	9.41031	9.8026	7.87385	8.0273	7.26105	1.25112	0.323217	8.0441e-08	2.80848e-06	up	no
chr16	36603869	36666081	-	ENSMUSG00000022901	Cd86	ENSMUST00000089620;ENSMUST00000145506;ENSMUST00000135280	GO:0002224(toll-like receptor signaling pathway);GO:0002250(adaptive immune response);GO:0002376(immune system process);GO:0002377(immunoglobulin production);GO:0002668(negative regulation of T cell anergy);GO:0005102(signaling receptor binding);GO:0005515(protein binding);GO:0005886(plasma membrane);GO:0006955(immune response);GO:0007165(signal transduction);GO:0007166(cell surface receptor sign…	04514(Cell adhesion molecules (CAMs));04620(Toll-like receptor signaling pathway);04672(Intestinal immune network for IgA production);04940(Type I diabetes mellitus);05167(Kaposi sarcoma-associated herpesvirus infection);05202(Transcriptional misregulation in cancer);05320(Autoimmune thyroid disease);05322(Systemic lupus erythematosus);05323(Rheumatoid arthritis);05330(Allograft rejection);05332(…	K05413	NA	CD86 antigen [Source:MGI Symbol;Acc:MGI:101773]	8.7302	9.63259	8.18667	12.9035	11.1468	12.202	0.732352	-0.44939	8.17109e-08	2.84512e-06	down	no
chr2	176226569	176240328	+	ENSMUSG00000078894	2210418O10Rik	ENSMUST00000099009;ENSMUST00000136719;ENSMUST00000135430;ENSMUST00000166464	GO:0000977(RNA polymerase II regulatory region sequence-specific DNA binding);GO:0003674(molecular_function);GO:0003676(nucleic acid binding);GO:0005575(cellular_component);GO:0005634(nucleus);GO:0006355(regulation of transcription, DNA-templated);GO:0006357(regulation of transcription by RNA polymerase II);GO:0008150(biological_process);GO:0046872(metal ion binding);GO:0046872(metal ion binding)	NA	NA	NA	RIKEN cDNA 2210418O10 gene [Source:MGI Symbol;Acc:MGI:1924208]	2.77624	2.38272	3.52047	1.17277	1.6882	1.15596	2.16071	1.1115	8.41855e-08	2.92341e-06	up	yes
chr7	99477896	99483738	-	ENSMUSG00000030744	Rps3	ENSMUST00000032998;ENSMUST00000128725;ENSMUST00000128174	GO:0000977(RNA polymerase II regulatory region sequence-specific DNA binding);GO:0003677(DNA binding);GO:0003684(damaged DNA binding);GO:0003723(RNA binding);GO:0003729(mRNA binding);GO:0003735(structural constituent of ribosome);GO:0003906(DNA-(apurinic or apyrimidinic site) endonuclease activity);GO:0004520(endodeoxyribonuclease activity);GO:0005515(protein binding);GO:0005634(nucleus);GO:00057…	03010(Ribosome);03010(Ribosome)	K02985	NA	ribosomal protein S3 [Source:MGI Symbol;Acc:MGI:1350917]	82.5998	81.2884	80.4851	98.322	94.1635	95.444	0.848726	-0.236629	9.14707e-08	3.16788e-06	down	no
chr2	131491496	131525922	+	ENSMUSG00000027333	Smox	ENSMUST00000110186;ENSMUST00000110179;ENSMUST00000110181;ENSMUST00000151627;ENSMUST00000151143;ENSMUST00000110188;ENSMUST00000110189;ENSMUST00000028806;ENSMUST00000110180;ENSMUST00000183881;ENSMUST00000183575;ENSMUST00000131698;ENSMUST00000183947;ENSMUST00000110183;ENSMUST00000149180;ENSMUST00000110182	GO:0005634(nucleus);GO:0005654(nucleoplasm);GO:0005737(cytoplasm);GO:0006598(polyamine catabolic process);GO:0016020(membrane);GO:0016021(integral component of membrane);GO:0016491(oxidoreductase activity);GO:0031965(nuclear membrane);GO:0043231(intracellular membrane-bounded organelle);GO:0046208(spermine catabolic process);GO:0046592(polyamine oxidase activity);GO:0052894(norspermine:oxygen oxi…	00330(Arginine and proline metabolism);00410(beta-Alanine metabolism);00410(beta-Alanine metabolism)	K12259	1.5.3.-;EC:1.5.3.16	spermine oxidase [Source:MGI Symbol;Acc:MGI:2445356]	18.4455	18.4237	18.6479	14.9633	15.9579	15.1426	1.20522	0.2693	9.57991e-08	3.30489e-06	up	no
chr5	93181933	93206495	-	ENSMUSG00000063015	Ccni	ENSMUST00000058550;ENSMUST00000151568;ENSMUST00000201823;ENSMUST00000144514;ENSMUST00000123033	GO:0000079(regulation of cyclin-dependent protein serine/threonine kinase activity);GO:0000307(cyclin-dependent protein kinase holoenzyme complex);GO:0005634(nucleus);GO:0005737(cytoplasm);GO:0016538(cyclin-dependent protein serine/threonine kinase regulator activity);GO:0044772(mitotic cell cycle phase transition);GO:0051726(regulation of cell cycle);GO:0051726(regulation of cell cycle)	NA	NA	NA	cyclin I [Source:MGI Symbol;Acc:MGI:1341077]	45.9226	44.2157	43.5448	52.4375	52.9631	54.0633	0.838328	-0.254413	9.59386e-08	3.30489e-06	down	no
X	48146436	48161565	+	ENSMUSG00000031101	Sash3	ENSMUST00000033427	GO:0002639(positive regulation of immunoglobulin production);GO:0002726(positive regulation of T cell cytokine production);GO:0002821(positive regulation of adaptive immune response);GO:0005515(protein binding);GO:0005634(nucleus);GO:0005737(cytoplasm);GO:0030890(positive regulation of B cell proliferation);GO:0032729(positive regulation of interferon-gamma production);GO:0032733(positive regulat…	NA	NA	NA	SAM and SH3 domain containing 3 [Source:MGI Symbol;Acc:MGI:1921381]	9.83385	10.2941	10.1432	13.6727	15.0316	12.7243	0.730681	-0.452687	9.63438e-08	3.31003e-06	down	no
chr3	89338542	89349996	-	ENSMUSG00000028041	Adam15	ENSMUST00000134839;ENSMUST00000074582;ENSMUST00000107448;ENSMUST00000184651;ENSMUST00000155868;ENSMUST00000029676;ENSMUST00000148068;ENSMUST00000156250;ENSMUST00000134590;ENSMUST00000139705;ENSMUST00000155295;ENSMUST00000144608	GO:0001525(angiogenesis);GO:0001669(acrosomal vesicle);GO:0001953(negative regulation of cell-matrix adhesion);GO:0002418(immune response to tumor cell);GO:0004222(metalloendopeptidase activity);GO:0005178(integrin binding);GO:0005515(protein binding);GO:0005615(extracellular space);GO:0005912(adherens junction);GO:0005929(cilium);GO:0006508(proteolysis);GO:0007155(cell adhesion);GO:0007229(integ…	NA	K06836	EC:3.4.24.-	a disintegrin and metallopeptidase domain 15 (metargidin) [Source:MGI Symbol;Acc:MGI:1333882]	27.4812	27.0924	26.3821	31.1554	32.3305	32.7269	0.841424	-0.249095	1.03829e-07	3.55684e-06	down	no
chr11	69666936	69672423	-	ENSMUSG00000059796	Eif4a1	ENSMUST00000128519;ENSMUST00000142214;ENSMUST00000123995;ENSMUST00000127677;ENSMUST00000129295;ENSMUST00000133067;ENSMUST00000142348;ENSMUST00000163666;ENSMUST00000140310;ENSMUST00000102589;ENSMUST00000140186;ENSMUST00000145289	GO:0000166(nucleotide binding);GO:0002183(cytoplasmic translational initiation);GO:0003676(nucleic acid binding);GO:0003723(RNA binding);GO:0003724(RNA helicase activity);GO:0003725(double-stranded RNA binding);GO:0003743(translation initiation factor activity);GO:0004386(helicase activity);GO:0005515(protein binding);GO:0005524(ATP binding);GO:0005737(cytoplasm);GO:0006412(translation);GO:000641…	03013(RNA transport);03013(RNA transport)	K03257	NA	eukaryotic translation initiation factor 4A1 [Source:MGI Symbol;Acc:MGI:95303]	115.702	116.746	116.515	100.703	100.64	103.918	1.14317	0.193034	1.04078e-07	3.55684e-06	up	no
chr4	119733784	120138045	+	ENSMUSG00000028634	Hivep3	ENSMUST00000166542;ENSMUST00000106307;ENSMUST00000136547;ENSMUST00000141605;ENSMUST00000084306;ENSMUST00000227491;ENSMUST00000144907;ENSMUST00000143837;ENSMUST00000125069	GO:0003676(nucleic acid binding);GO:0003677(DNA binding);GO:0005634(nucleus);GO:0005737(cytoplasm);GO:0005829(cytosol);GO:0035914(skeletal muscle cell differentiation);GO:0045893(positive regulation of transcription, DNA-templated);GO:0046872(metal ion binding);GO:0046872(metal ion binding)	NA	K09239	NA	human immunodeficiency virus type I enhancer binding protein 3 [Source:MGI Symbol;Acc:MGI:106589]	2.3355	2.26782	2.3582	1.81544	1.75393	1.91343	1.2697	0.344491	1.08378e-07	3.69401e-06	up	no
chr10	121587380	121626332	-	ENSMUSG00000034667	Xpot	ENSMUST00000218004;ENSMUST00000217865;ENSMUST00000218973;ENSMUST00000219334	GO:0000049(tRNA binding);GO:0003723(RNA binding);GO:0005634(nucleus);GO:0005643(nuclear pore);GO:0005654(nucleoplasm);GO:0005737(cytoplasm);GO:0005829(cytosol);GO:0006409(tRNA export from nucleus);GO:0006886(intracellular protein transport);GO:0008536(Ran GTPase binding);GO:0016363(nuclear matrix);GO:0071528(tRNA re-export from nucleus);GO:0071528(tRNA re-export from nucleus)	03013(RNA transport);03013(RNA transport)	K14288	NA	exportin, tRNA (nuclear export receptor for tRNAs) [Source:MGI Symbol;Acc:MGI:1920442]	14.7463	14.4318	13.384	17.2774	17.2929	17.3451	0.819837	-0.286591	1.10466e-07	3.75526e-06	down	no
chr13	60601947	60763191	+	ENSMUSG00000021559	Dapk1	ENSMUST00000044083;ENSMUST00000077453;ENSMUST00000226059;ENSMUST00000224789;ENSMUST00000225632;ENSMUST00000224340;ENSMUST00000225952	GO:0000166(nucleotide binding);GO:0004672(protein kinase activity);GO:0004674(protein serine/threonine kinase activity);GO:0004683(calmodulin-dependent protein kinase activity);GO:0005515(protein binding);GO:0005516(calmodulin binding);GO:0005524(ATP binding);GO:0005525(GTP binding);GO:0005634(nucleus);GO:0005737(cytoplasm);GO:0005829(cytosol);GO:0005886(plasma membrane);GO:0006417(regulation of …	04140(Autophagy - animal);05200(Pathways in cancer);05219(Bladder cancer);05219(Bladder cancer)	K08803	EC:2.7.11.1	death associated protein kinase 1 [Source:MGI Symbol;Acc:MGI:1916885]	10.8213	11.0312	10.5495	9.44968	8.44414	9.02082	1.20388	0.267693	1.12893e-07	3.82769e-06	up	no
chr19	16956118	17223932	+	ENSMUSG00000039126	Prune2	ENSMUST00000226052;ENSMUST00000223920;ENSMUST00000087689;ENSMUST00000224117;ENSMUST00000224602;ENSMUST00000225838	GO:0004309(exopolyphosphatase activity);GO:0005737(cytoplasm);GO:0006798(polyphosphate catabolic process);GO:0006915(apoptotic process);GO:0016462(pyrophosphatase activity);GO:0016462(pyrophosphatase activity)	NA	K18449	NA	prune homolog 2 [Source:MGI Symbol;Acc:MGI:1925004]	0.945477	1.00276	0.934054	1.36294	1.36211	1.27781	0.720059	-0.473813	1.14832e-07	3.88323e-06	down	no
chr14	18267823	18271391	-	ENSMUSG00000012405	Rpl15	ENSMUST00000079419;ENSMUST00000100799;ENSMUST00000080281;ENSMUST00000112598;ENSMUST00000147121;ENSMUST00000224196	GO:0002181(cytoplasmic translation);GO:0003723(RNA binding);GO:0003735(structural constituent of ribosome);GO:0005634(nucleus);GO:0005840(ribosome);GO:0006412(translation);GO:0016020(membrane);GO:0022625(cytosolic large ribosomal subunit);GO:0031672(A band);GO:0031672(A band)	03010(Ribosome);03010(Ribosome)	K02877	NA	ribosomal protein L15 [Source:MGI Symbol;Acc:MGI:1913730]	68.4104	66.6156	70.1015	81.6071	91.566	79.8537	0.810695	-0.302769	1.15814e-07	3.90622e-06	down	no
chr11	83703991	83706268	+	ENSMUSG00000069792	Wfdc17	ENSMUST00000092836	GO:0004867(serine-type endopeptidase inhibitor activity);GO:0005576(extracellular region);GO:0005615(extracellular space);GO:0010466(negative regulation of peptidase activity);GO:0010951(negative regulation of endopeptidase activity);GO:0019731(antibacterial humoral response);GO:0030414(peptidase inhibitor activity);GO:0045087(innate immune response)	NA	NA	NA	WAP four-disulfide core domain 17 [Source:MGI Symbol;Acc:MGI:3649773]	710.953	712.77	697.723	828.545	820.638	831.88	0.855055	-0.22591	1.18716e-07	3.99368e-06	down	no
chr19	3322334	3385733	+	ENSMUSG00000024900	Cpt1a	ENSMUST00000025835;ENSMUST00000238027;ENSMUST00000237938;ENSMUST00000237457;ENSMUST00000235968;ENSMUST00000238015;ENSMUST00000237444	GO:0001676(long-chain fatty acid metabolic process);GO:0004095(carnitine O-palmitoyltransferase activity);GO:0005515(protein binding);GO:0005739(mitochondrion);GO:0005741(mitochondrial outer membrane);GO:0005743(mitochondrial inner membrane);GO:0006006(glucose metabolic process);GO:0006629(lipid metabolic process);GO:0006631(fatty acid metabolic process);GO:0006635(fatty acid beta-oxidation);GO:0…	00071(Fatty acid degradation);03320(PPAR signaling pathway);04152(AMPK signaling pathway);04714(Thermogenesis);04920(Adipocytokine signaling pathway);04922(Glucagon signaling pathway);04931(Insulin resistance);04931(Insulin resistance)	K08765	EC:2.3.1.21	carnitine palmitoyltransferase 1a, liver [Source:MGI Symbol;Acc:MGI:1098296]	13.0911	13.4626	13.8087	11.4692	10.582	11.6675	1.19704	0.259467	1.28736e-07	4.3195e-06	up	no
chr2	148436640	148443563	-	ENSMUSG00000027435	Cd93	ENSMUST00000099269	GO:0001849(complement component C1q complex binding);GO:0005509(calcium ion binding);GO:0005886(plasma membrane);GO:0007155(cell adhesion);GO:0009986(cell surface);GO:0016020(membrane);GO:0016021(integral component of membrane);GO:0030246(carbohydrate binding);GO:0031410(cytoplasmic vesicle);GO:0098609(cell-cell adhesion)	NA	NA	NA	CD93 antigen [Source:MGI Symbol;Acc:MGI:106664]	6.95075	6.85759	6.35965	8.39622	8.9844	8.3879	0.78266	-0.353542	1.2912e-07	4.32118e-06	down	no
chr11	106197408	106216344	-	ENSMUSG00000078622	Ccdc47	ENSMUST00000002043;ENSMUST00000125383;ENSMUST00000137915;ENSMUST00000106865;ENSMUST00000153982	GO:0005509(calcium ion binding);GO:0005515(protein binding);GO:0005783(endoplasmic reticulum);GO:0005789(endoplasmic reticulum membrane);GO:0005791(rough endoplasmic reticulum);GO:0006983(ER overload response);GO:0007029(endoplasmic reticulum organization);GO:0009791(post-embryonic development);GO:0016020(membrane);GO:0016021(integral component of membrane);GO:0030433(ubiquitin-dependent ERAD pat…	NA	NA	NA	coiled-coil domain containing 47 [Source:MGI Symbol;Acc:MGI:1914413]	13.2069	12.4421	12.9825	15.4754	16.0947	15.2191	0.825648	-0.276401	1.31453e-07	4.38789e-06	down	no
chr11	59541568	59566956	+	ENSMUSG00000032691	Nlrp3	ENSMUST00000101148;ENSMUST00000079476;ENSMUST00000149126	GO:0000139(Golgi membrane);GO:0000166(nucleotide binding);GO:0002374(cytokine secretion involved in immune response);GO:0002376(immune system process);GO:0002523(leukocyte migration involved in inflammatory response);GO:0002674(negative regulation of acute inflammatory response);GO:0002830(positive regulation of type 2 immune response);GO:0005515(protein binding);GO:0005524(ATP binding);GO:000557…	04217(Necroptosis);04621(NOD-like receptor signaling pathway);04625(C-type lectin receptor signaling pathway);05133(Pertussis);05164(Influenza A);05164(Influenza A)	K12800	NA	NLR family, pyrin domain containing 3 [Source:MGI Symbol;Acc:MGI:2653833]	29.1577	29.0574	28.8425	25.5806	23.9111	24.945	1.16955	0.225955	1.3807e-07	4.59689e-06	up	no
chr4	117884326	117887333	-	ENSMUSG00000033379	Atp6v0b	ENSMUST00000036380;ENSMUST00000149868;ENSMUST00000147845;ENSMUST00000124974;ENSMUST00000136596;ENSMUST00000132073;ENSMUST00000133530;ENSMUST00000152356;ENSMUST00000150204	GO:0005768(endosome);GO:0005773(vacuole);GO:0005774(vacuolar membrane);GO:0006811(ion transport);GO:0008553(proton-exporting ATPase activity, phosphorylative mechanism);GO:0015078(proton transmembrane transporter activity);GO:0016020(membrane);GO:0016021(integral component of membrane);GO:0016471(vacuolar proton-transporting V-type ATPase complex);GO:0033177(proton-transporting two-sector ATPase …	00190(Oxidative phosphorylation);04142(Lysosome);04145(Phagosome);04721(Synaptic vesicle cycle);05152(Tuberculosis);05165(Human papillomavirus infection);05323(Rheumatoid arthritis);05323(Rheumatoid arthritis)	K03661	NA	ATPase, H+ transporting, lysosomal V0 subunit B [Source:MGI Symbol;Acc:MGI:1890510]	196.133	194.917	195.76	168.233	174.654	171.279	1.14128	0.190656	1.4375e-07	4.77369e-06	up	no
chr17	34969190	34972156	-	ENSMUSG00000091971	Hspa1a	ENSMUST00000087328	GO:0000166(nucleotide binding);GO:0000723(telomere maintenance);GO:0001664(G protein-coupled receptor binding);GO:0002020(protease binding);GO:0003714(transcription corepressor activity);GO:0005102(signaling receptor binding);GO:0005515(protein binding);GO:0005524(ATP binding);GO:0005634(nucleus);GO:0005737(cytoplasm);GO:0005739(mitochondrion);GO:0005813(centrosome);GO:0005814(centriole);GO:00058…	03040(Spliceosome);04010(MAPK signaling pathway);04141(Protein processing in endoplasmic reticulum);04144(Endocytosis);04213(Longevity regulating pathway - multiple species);04612(Antigen processing and presentation);04915(Estrogen signaling pathway);05020(Prion diseases);05134(Legionellosis);05145(Toxoplasmosis);05162(Measles);05164(Influenza A)	K03283	NA	heat shock protein 1A [Source:MGI Symbol;Acc:MGI:96244]	3.01525	2.29816	3.17148	1.50774	1.12934	1.11303	2.26257	1.17796	1.48607e-07	4.92233e-06	up	yes
chr4	155654677	155669198	-	ENSMUSG00000029060	Mib2	ENSMUST00000103176;ENSMUST00000151843;ENSMUST00000141108;ENSMUST00000128204;ENSMUST00000155189;ENSMUST00000139134;ENSMUST00000139788;ENSMUST00000130237	GO:0000151(ubiquitin ligase complex);GO:0003779(actin binding);GO:0004842(ubiquitin-protein transferase activity);GO:0005515(protein binding);GO:0005737(cytoplasm);GO:0005768(endosome);GO:0005769(early endosome);GO:0007219(Notch signaling pathway);GO:0008270(zinc ion binding);GO:0016567(protein ubiquitination);GO:0016740(transferase activity);GO:0046872(metal ion binding);GO:0061630(ubiquitin pro…	NA	K10645	EC:2.3.2.27	mindbomb E3 ubiquitin protein ligase 2 [Source:MGI Symbol;Acc:MGI:2679684]	6.30045	6.21956	6.57506	7.93451	8.3792	9.00925	0.754062	-0.407245	1.55622e-07	5.1415e-06	down	no
chr15	6522853	6663313	+	ENSMUSG00000022148	Fyb	ENSMUST00000090461;ENSMUST00000227175;ENSMUST00000159604;ENSMUST00000162154;ENSMUST00000161947;ENSMUST00000162430;ENSMUST00000159714;ENSMUST00000163073;ENSMUST00000226412;ENSMUST00000160612	GO:0005515(protein binding);GO:0005634(nucleus);GO:0005737(cytoplasm);GO:0005829(cytosol);GO:0005886(plasma membrane);GO:0006955(immune response);GO:0007229(integrin-mediated signaling pathway);GO:0008289(lipid binding);GO:0015629(actin cytoskeleton);GO:0030054(cell junction);GO:0032991(protein-containing complex);GO:0044877(protein-containing complex binding);GO:0050852(T cell receptor signaling…	04015(Rap1 signaling pathway);04015(Rap1 signaling pathway)	K17698	NA	FYN binding protein [Source:MGI Symbol;Acc:MGI:1346327]	15.8984	16.2944	16.4603	19.2151	19.2932	19.7566	0.835032	-0.260096	1.56446e-07	5.15554e-06	down	no
chr11	50293961	50325673	-	ENSMUSG00000020368	Canx	ENSMUST00000179865;ENSMUST00000020637;ENSMUST00000146979;ENSMUST00000155801;ENSMUST00000153068	GO:0005509(calcium ion binding);GO:0005515(protein binding);GO:0005737(cytoplasm);GO:0005783(endoplasmic reticulum);GO:0005789(endoplasmic reticulum membrane);GO:0005790(smooth endoplasmic reticulum);GO:0005791(rough endoplasmic reticulum);GO:0005840(ribosome);GO:0006457(protein folding);GO:0007568(aging);GO:0016020(membrane);GO:0016021(integral component of membrane);GO:0030246(carbohydrate bind…	04141(Protein processing in endoplasmic reticulum);04145(Phagosome);04612(Antigen processing and presentation);04918(Thyroid hormone synthesis);05166(Human T-cell leukemia virus 1 infection);05166(Human T-cell leukemia virus 1 infection)	K08054	NA	calnexin [Source:MGI Symbol;Acc:MGI:88261]	110.634	109.662	110.791	97.4943	94.2555	97.8952	1.14308	0.192927	1.56976e-07	5.15984e-06	up	no
chr5	121204481	121209241	+	ENSMUSG00000029614	Rpl6	ENSMUST00000031617;ENSMUST00000197044;ENSMUST00000138621;ENSMUST00000140515;ENSMUST00000146579;ENSMUST00000201155;ENSMUST00000139177;ENSMUST00000124330	GO:0000027(ribosomal large subunit assembly);GO:0000049(tRNA binding);GO:0002181(cytoplasmic translation);GO:0003723(RNA binding);GO:0003729(mRNA binding);GO:0003735(structural constituent of ribosome);GO:0005634(nucleus);GO:0005730(nucleolus);GO:0005737(cytoplasm);GO:0005783(endoplasmic reticulum);GO:0005791(rough endoplasmic reticulum);GO:0005829(cytosol);GO:0005840(ribosome);GO:0006412(transla…	03010(Ribosome);03010(Ribosome)	K02934	NA	ribosomal protein L6 [Source:MGI Symbol;Acc:MGI:108057]	82.4354	85.8573	83.2074	98.2065	98.4196	98.0745	0.853409	-0.228691	1.6041e-07	5.25934e-06	down	no
chr2	133552159	133562885	+	ENSMUSG00000027358	Bmp2	ENSMUST00000028836	GO:0000122(negative regulation of transcription by RNA polymerase II);GO:0000187(activation of MAPK activity);GO:0001503(ossification);GO:0001649(osteoblast differentiation);GO:0001658(branching involved in ureteric bud morphogenesis);GO:0001666(response to hypoxia);GO:0001701(in utero embryonic development);GO:0001837(epithelial to mesenchymal transition);GO:0001934(positive regulation of protei…	04060(Cytokine-cytokine receptor interaction);04350(TGF-beta signaling pathway);04390(Hippo signaling pathway);05200(Pathways in cancer);05217(Basal cell carcinoma)	K21283	NA	bone morphogenetic protein 2 [Source:MGI Symbol;Acc:MGI:88177]	12.6461	11.9466	12.4274	9.9994	9.92823	9.69877	1.24957	0.321426	1.65906e-07	5.42575e-06	up	no
chr9	65552698	65580040	-	ENSMUSG00000050721	Plekho2	ENSMUST00000068944;ENSMUST00000214740;ENSMUST00000213554;ENSMUST00000213652	GO:0003674(molecular_function);GO:0005575(cellular_component);GO:0071888(macrophage apoptotic process);GO:0071888(macrophage apoptotic process)	NA	NA	NA	pleckstrin homology domain containing, family O member 2 [Source:MGI Symbol;Acc:MGI:2143132]	32.1104	31.6758	30.3305	26.7174	27.204	27.1606	1.16076	0.215069	1.67793e-07	5.47361e-06	up	no
chr16	85793827	85803113	-	ENSMUSG00000022893	Adamts1	ENSMUST00000023610;ENSMUST00000125897;ENSMUST00000138474	GO:0001542(ovulation from ovarian follicle);GO:0001822(kidney development);GO:0004222(metalloendopeptidase activity);GO:0005515(protein binding);GO:0005576(extracellular region);GO:0005604(basement membrane);GO:0006508(proteolysis);GO:0008201(heparin binding);GO:0008233(peptidase activity);GO:0008237(metallopeptidase activity);GO:0008270(zinc ion binding);GO:0010976(positive regulation of neuron …	NA	K08617	EC:3.4.24.-	a disintegrin-like and metallopeptidase (reprolysin type) with thrombospondin type 1 motif, 1 [Source:MGI Symbol;Acc:MGI:109249]	17.9306	16.8658	17.7705	14.9998	14.9376	14.4269	1.18489	0.244756	1.69314e-07	5.5007e-06	up	no
chr2	32278816	32288075	-	ENSMUSG00000044627	Swi5	ENSMUST00000183946;ENSMUST00000050410;ENSMUST00000113397;ENSMUST00000140406;ENSMUST00000127131;ENSMUST00000113400;ENSMUST00000113395	GO:0000724(double-strand break repair via homologous recombination);GO:0000730(DNA recombinase assembly);GO:0005515(protein binding);GO:0005634(nucleus);GO:0006281(DNA repair);GO:0006974(cellular response to DNA damage stimulus);GO:0032798(Swi5-Sfr1 complex);GO:0071479(cellular response to ionizing radiation);GO:0071479(cellular response to ionizing radiation)	NA	NA	NA	SWI5 recombination repair homolog (yeast) [Source:MGI Symbol;Acc:MGI:1920181]	17.797	18.5471	17.3677	15.649	14.2781	15.0059	1.19537	0.257462	1.69475e-07	5.5007e-06	up	no
chr6	84571414	84593908	-	ENSMUSG00000063415	Cyp26b1	ENSMUST00000204146;ENSMUST00000205228	GO:0001709(cell fate determination);GO:0001768(establishment of T cell polarity);GO:0001822(kidney development);GO:0001972(retinoic acid binding);GO:0004497(monooxygenase activity);GO:0005506(iron ion binding);GO:0005737(cytoplasm);GO:0005783(endoplasmic reticulum);GO:0005789(endoplasmic reticulum membrane);GO:0006805(xenobiotic metabolic process);GO:0006954(inflammatory response);GO:0007140(male…	00830(Retinol metabolism);00830(Retinol metabolism)	K12664	NA	cytochrome P450, family 26, subfamily b, polypeptide 1 [Source:MGI Symbol;Acc:MGI:2176159]	3.00135	3.0496	3.33311	1.85953	2.15426	2.06966	1.54255	0.625321	1.85355e-07	6.00104e-06	up	no
chr7	63886351	63938915	-	ENSMUSG00000052040	Klf13	ENSMUST00000063694;ENSMUST00000183907;ENSMUST00000185175;ENSMUST00000183817	GO:0000976(transcription regulatory region sequence-specific DNA binding);GO:0000978(RNA polymerase II cis-regulatory region sequence-specific DNA binding);GO:0000981(DNA-binding transcription factor activity, RNA polymerase II-specific);GO:0001228(DNA-binding transcription activator activity, RNA polymerase II-specific);GO:0003676(nucleic acid binding);GO:0003677(DNA binding);GO:0005634(nucleus)…	NA	K09208	NA	Kruppel-like factor 13 [Source:MGI Symbol;Acc:MGI:1354948]	8.70082	8.96155	9.20784	10.9023	11.391	10.5944	0.817029	-0.291541	1.8793e-07	6.0692e-06	down	no
chr5	38526813	38563221	-	ENSMUSG00000005103	Wdr1	ENSMUST00000005234;ENSMUST00000202199;ENSMUST00000201150;ENSMUST00000200909;ENSMUST00000201260;ENSMUST00000201330;ENSMUST00000201059;ENSMUST00000201456;ENSMUST00000201538;ENSMUST00000202496	GO:0002102(podosome);GO:0002446(neutrophil mediated immunity);GO:0003779(actin binding);GO:0005515(protein binding);GO:0005737(cytoplasm);GO:0005856(cytoskeleton);GO:0005884(actin filament);GO:0005886(plasma membrane);GO:0005911(cell-cell junction);GO:0007605(sensory perception of sound);GO:0008360(regulation of cell shape);GO:0015629(actin cytoskeleton);GO:0030036(actin cytoskeleton organization…	NA	NA	NA	WD repeat domain 1 [Source:MGI Symbol;Acc:MGI:1337100]	31.2474	31.3696	29.9203	27.3198	26.8893	25.6032	1.15944	0.213423	1.89819e-07	6.11491e-06	up	no
chr15	79028450	79030504	+	ENSMUSG00000096210	H1f0	ENSMUST00000180086	GO:0000122(negative regulation of transcription by RNA polymerase II);GO:0000786(nucleosome);GO:0000790(nuclear chromatin);GO:0003677(DNA binding);GO:0003680(AT DNA binding);GO:0003690(double-stranded DNA binding);GO:0005634(nucleus);GO:0005654(nucleoplasm);GO:0005694(chromosome);GO:0005719(nuclear euchromatin);GO:0005794(Golgi apparatus);GO:0006334(nucleosome assembly);GO:0006342(chromatin silen…	NA	K11275	NA	H1.0 linker histone [Source:MGI Symbol;Acc:MGI:95893]	23.0539	21.5688	21.388	27.2396	27.9309	27.8425	0.795184	-0.330639	2.07046e-07	6.65329e-06	down	no
chr19	5490455	5495201	+	ENSMUSG00000056201	Cfl1	ENSMUST00000237122;ENSMUST00000116560;ENSMUST00000209469;ENSMUST00000236645	GO:0000281(mitotic cytokinesis);GO:0001755(neural crest cell migration);GO:0001842(neural fold formation);GO:0003779(actin binding);GO:0005102(signaling receptor binding);GO:0005576(extracellular region);GO:0005634(nucleus);GO:0005737(cytoplasm);GO:0005829(cytosol);GO:0005856(cytoskeleton);GO:0005886(plasma membrane);GO:0005911(cell-cell junction);GO:0005925(focal adhesion);GO:0006468(protein pho…	04360(Axon guidance);04666(Fc gamma R-mediated phagocytosis);04810(Regulation of actin cytoskeleton);05133(Pertussis);05170(Human immunodeficiency virus 1 infection);05170(Human immunodeficiency virus 1 infection)	K05765	NA	cofilin 1, non-muscle [Source:MGI Symbol;Acc:MGI:101757]	355.174	352.771	343.578	312.999	311.892	312.671	1.12155	0.165494	2.09806e-07	6.72523e-06	up	no
chr4	124741850	124801511	+	ENSMUSG00000028894	Inpp5b	ENSMUST00000094782;ENSMUST00000184454;ENSMUST00000142446;ENSMUST00000135971;ENSMUST00000142652;ENSMUST00000145359;ENSMUST00000154229;ENSMUST00000153837	GO:0001701(in utero embryonic development);GO:0004439(phosphatidylinositol-4,5-bisphosphate 5-phosphatase activity);GO:0004445(inositol-polyphosphate 5-phosphatase activity);GO:0005737(cytoplasm);GO:0005768(endosome);GO:0005793(endoplasmic reticulum-Golgi intermediate compartment);GO:0005829(cytosol);GO:0007165(signal transduction);GO:0007283(spermatogenesis);GO:0016020(membrane);GO:0016021(integ…	00562(Inositol phosphate metabolism);04070(Phosphatidylinositol signaling system);04070(Phosphatidylinositol signaling system)	K01099	EC:3.1.3.36	inositol polyphosphate-5-phosphatase B [Source:MGI Symbol;Acc:MGI:103257]	14.2827	14.075	14.281	16.3608	18.1512	18.0489	0.811225	-0.301827	2.26346e-07	7.23748e-06	down	no
chr14	75845093	75848525	+	ENSMUSG00000060126	Tpt1	ENSMUST00000134040;ENSMUST00000110894;ENSMUST00000150047;ENSMUST00000154533;ENSMUST00000142061;ENSMUST00000128889;ENSMUST00000151751;ENSMUST00000125146	GO:0000922(spindle pole);GO:0005509(calcium ion binding);GO:0005515(protein binding);GO:0005615(extracellular space);GO:0005634(nucleus);GO:0005654(nucleoplasm);GO:0005737(cytoplasm);GO:0005771(multivesicular body);GO:0005829(cytosol);GO:0005881(cytoplasmic microtubule);GO:0007283(spermatogenesis);GO:0008134(transcription factor binding);GO:0019827(stem cell population maintenance);GO:1902230(neg…	NA	NA	NA	tumor protein, translationally-controlled 1 [Source:MGI Symbol;Acc:MGI:104890]	466.258	457.288	460.952	529.686	531.62	524.936	0.872817	-0.196249	2.348e-07	7.48925e-06	down	no
chr18	52516067	52529867	-	ENSMUSG00000024529	Lox	ENSMUST00000025409;ENSMUST00000171470	GO:0001568(blood vessel development);GO:0001649(osteoblast differentiation);GO:0001932(regulation of protein phosphorylation);GO:0004720(protein-lysine 6-oxidase activity);GO:0005507(copper ion binding);GO:0005515(protein binding);GO:0005518(collagen binding);GO:0005576(extracellular region);GO:0005581(collagen trimer);GO:0005615(extracellular space);GO:0005634(nucleus);GO:0007507(heart developme…	NA	K00277	EC:1.4.3.13	lysyl oxidase [Source:MGI Symbol;Acc:MGI:96817]	291.139	284.676	285.75	251.95	260.931	255.384	1.12144	0.165356	2.40977e-07	7.66736e-06	up	no
chr12	80790510	80880835	+	ENSMUSG00000021133	Susd6	ENSMUST00000068519;ENSMUST00000220238;ENSMUST00000219720	GO:0003674(molecular_function);GO:0005575(cellular_component);GO:0006974(cellular response to DNA damage stimulus);GO:0008219(cell death);GO:0016020(membrane);GO:0016021(integral component of membrane);GO:0016021(integral component of membrane)	NA	NA	NA	sushi domain containing 6 [Source:MGI Symbol;Acc:MGI:2444661]	21.3044	21.4176	22.2679	25.8341	25.1542	25.7896	0.846465	-0.240478	2.42973e-07	7.71186e-06	down	no
chr13	13357620	13394014	-	ENSMUSG00000021306	Gpr137b	ENSMUST00000021738;ENSMUST00000223093;ENSMUST00000220628;ENSMUST00000222958;ENSMUST00000222482;ENSMUST00000221498;ENSMUST00000221340	GO:0005765(lysosomal membrane);GO:0010506(regulation of autophagy);GO:0016020(membrane);GO:0016021(integral component of membrane);GO:0043087(regulation of GTPase activity);GO:0150032(positive regulation of protein localization to lysosome);GO:1904263(positive regulation of TORC1 signaling);GO:1904263(positive regulation of TORC1 signaling)	NA	K22989	NA	G protein-coupled receptor 137B [Source:MGI Symbol;Acc:MGI:1891463]	78.2818	76.1818	74.4692	67.0486	67.4023	65.2528	1.14636	0.197063	2.5519e-07	8.07976e-06	up	no
chr19	47854970	47864790	+	ENSMUSG00000025068	Gsto1	ENSMUST00000026050;ENSMUST00000143694;ENSMUST00000237472;ENSMUST00000236902;ENSMUST00000130157	GO:0004364(glutathione transferase activity);GO:0005515(protein binding);GO:0005604(basement membrane);GO:0005654(nucleoplasm);GO:0005737(cytoplasm);GO:0005829(cytosol);GO:0010880(regulation of release of sequestered calcium ion into cytosol by sarcoplasmic reticulum);GO:0016491(oxidoreductase activity);GO:0016740(transferase activity);GO:0019852(L-ascorbic acid metabolic process);GO:0019853(L-as…	00480(Glutathione metabolism);00980(Metabolism of xenobiotics by cytochrome P450);00982(Drug metabolism - cytochrome P450);00983(Drug metabolism - other enzymes);01524(Platinum drug resistance);05200(Pathways in cancer);05204(Chemical carcinogenesis);05225(Hepatocellular carcinoma);05418(Fluid shear stress and atherosclerosis);05418(Fluid shear stress and atherosclerosis)	K00799	EC:2.5.1.18	glutathione S-transferase omega 1 [Source:MGI Symbol;Acc:MGI:1342273]	46.1015	45.3419	46.7951	54.195	54.9211	54.3994	0.845415	-0.242268	2.58235e-07	8.15617e-06	down	no
chr4	70216856	70410443	-	ENSMUSG00000039298	Cdk5rap2	ENSMUST00000140108;ENSMUST00000144099;ENSMUST00000076541;ENSMUST00000124251;ENSMUST00000138561;ENSMUST00000126416	GO:0000132(establishment of mitotic spindle orientation);GO:0000226(microtubule cytoskeleton organization);GO:0000242(pericentriolar material);GO:0000922(spindle pole);GO:0000976(transcription regulatory region sequence-specific DNA binding);GO:0001578(microtubule bundle formation);GO:0005515(protein binding);GO:0005516(calmodulin binding);GO:0005737(cytoplasm);GO:0005794(Golgi apparatus);GO:0005…	NA	K16542	NA	CDK5 regulatory subunit associated protein 2 [Source:MGI Symbol;Acc:MGI:2384875]	5.65716	5.86273	5.65753	4.99619	4.51195	4.6392	1.21418	0.279982	2.66105e-07	8.38426e-06	up	no
chr4	6352105	6357530	-	ENSMUSG00000085295	4930430E12Rik	ENSMUST00000145448;ENSMUST00000139214	NA	NA	NA	NA	RIKEN cDNA 4930430E12 gene [Source:MGI Symbol;Acc:MGI:1918889]	49.9644	52.313	49.1005	40.6866	41.0257	42.3174	1.2205	0.287468	2.68217e-07	8.43025e-06	up	no
chr1	152516760	152766351	-	ENSMUSG00000026482	Rgl1	ENSMUST00000027760;ENSMUST00000111859;ENSMUST00000149536;ENSMUST00000188395;ENSMUST00000111857	GO:0005085(guanyl-nucleotide exchange factor activity);GO:0007165(signal transduction);GO:0007264(small GTPase mediated signal transduction);GO:0008321(Ral guanyl-nucleotide exchange factor activity);GO:0008321(Ral guanyl-nucleotide exchange factor activity)	04014(Ras signaling pathway);04014(Ras signaling pathway)	K17635	NA	ral guanine nucleotide dissociation stimulator,-like 1 [Source:MGI Symbol;Acc:MGI:107484]	16.4266	17.2373	15.393	13.8598	13.9305	13.6499	1.1838	0.243422	2.82647e-07	8.86221e-06	up	no
chr2	30889471	30929863	-	ENSMUSG00000050737	Ptges	ENSMUST00000132244;ENSMUST00000102852;ENSMUST00000126588;ENSMUST00000056046	GO:0001516(prostaglandin biosynthetic process);GO:0002526(acute inflammatory response);GO:0002544(chronic inflammatory response);GO:0004364(glutathione transferase activity);GO:0004602(glutathione peroxidase activity);GO:0004667(prostaglandin-D synthase activity);GO:0005641(nuclear envelope lumen);GO:0005737(cytoplasm);GO:0006629(lipid metabolic process);GO:0006631(fatty acid metabolic process);G…	00590(Arachidonic acid metabolism);00590(Arachidonic acid metabolism)	K15729	EC:5.3.99.3	prostaglandin E synthase [Source:MGI Symbol;Acc:MGI:1927593]	229.541	236.878	231.133	208.795	205.7	207.939	1.12068	0.164378	3.14964e-07	9.85158e-06	up	no
chr17	28232700	28301474	+	ENSMUSG00000002250	Ppard	ENSMUST00000002320;ENSMUST00000142226;ENSMUST00000233383;ENSMUST00000144200;ENSMUST00000123020;ENSMUST00000233761;ENSMUST00000232879	GO:0000122(negative regulation of transcription by RNA polymerase II);GO:0000790(nuclear chromatin);GO:0000977(RNA polymerase II regulatory region sequence-specific DNA binding);GO:0001103(RNA polymerase II repressing transcription factor binding);GO:0001223(transcription coactivator binding);GO:0001227(DNA-binding transcription repressor activity, RNA polymerase II-specific);GO:0001890(placenta …	03320(PPAR signaling pathway);04310(Wnt signaling pathway);05200(Pathways in cancer);05221(Acute myeloid leukemia);05221(Acute myeloid leukemia)	K04504	NA	peroxisome proliferator activator receptor delta [Source:MGI Symbol;Acc:MGI:101884]	8.70253	8.82814	8.66052	7.07285	7.58618	6.98973	1.20982	0.274797	3.25864e-07	1.01626e-05	up	no
chr5	86071746	86106125	+	ENSMUSG00000029254	Stap1	ENSMUST00000198435;ENSMUST00000151556;ENSMUST00000123393;ENSMUST00000132546;ENSMUST00000031171;ENSMUST00000138076	GO:0001784(phosphotyrosine residue binding);GO:0005068(transmembrane receptor protein tyrosine kinase adaptor activity);GO:0005157(macrophage colony-stimulating factor receptor binding);GO:0005515(protein binding);GO:0005634(nucleus);GO:0005654(nucleoplasm);GO:0005737(cytoplasm);GO:0005739(mitochondrion);GO:0007169(transmembrane receptor protein tyrosine kinase signaling pathway);GO:0009617(respo…	NA	NA	NA	signal transducing adaptor family member 1 [Source:MGI Symbol;Acc:MGI:1926193]	3.322	3.46348	3.46052	4.72021	5.0905	4.37166	0.722446	-0.469038	3.26482e-07	1.01626e-05	down	no
chr2	39001580	39005624	-	ENSMUSG00000062997	Rpl35	ENSMUST00000080861;ENSMUST00000152441;ENSMUST00000126246	GO:0000463(maturation of LSU-rRNA from tricistronic rRNA transcript (SSU-rRNA, 5.8S rRNA, LSU-rRNA));GO:0003729(mRNA binding);GO:0003735(structural constituent of ribosome);GO:0005840(ribosome);GO:0006412(translation);GO:0022625(cytosolic large ribosomal subunit);GO:0043021(ribonucleoprotein complex binding);GO:0043021(ribonucleoprotein complex binding)	03010(Ribosome);03010(Ribosome)	K02918	NA	ribosomal protein L35 [Source:MGI Symbol;Acc:MGI:1913739]	219.055	226.739	221.394	257.816	258.735	260.732	0.858359	-0.220347	3.59463e-07	1.11624e-05	down	no
chr3	107039504	107054347	+	ENSMUSG00000056145	AI504432	ENSMUST00000070085	NA	NA	NA	NA	expressed sequence AI504432 [Source:MGI Symbol;Acc:MGI:2139742]	9.93783	9.58898	9.61268	12.8672	11.8508	11.671	0.800777	-0.320527	3.63807e-07	1.12702e-05	down	no
chr7	67231163	67372858	-	ENSMUSG00000030557	Mef2a	ENSMUST00000156690;ENSMUST00000032776;ENSMUST00000076325;ENSMUST00000107476;ENSMUST00000133074;ENSMUST00000072460;ENSMUST00000207794;ENSMUST00000207486;ENSMUST00000144057;ENSMUST00000208823	GO:0000002(mitochondrial genome maintenance);GO:0000122(negative regulation of transcription by RNA polymerase II);GO:0000165(MAPK cascade);GO:0000790(nuclear chromatin);GO:0000976(transcription regulatory region sequence-specific DNA binding);GO:0000977(RNA polymerase II regulatory region sequence-specific DNA binding);GO:0000978(RNA polymerase II cis-regulatory region sequence-specific DNA bind…	04022(cGMP-PKG signaling pathway);04371(Apelin signaling pathway);04928(Parathyroid hormone synthesis, secretion and action);05418(Fluid shear stress and atherosclerosis);05418(Fluid shear stress and atherosclerosis)	K09260	NA	myocyte enhancer factor 2A [Source:MGI Symbol;Acc:MGI:99532]	4.2446	4.19424	4.24866	4.97069	5.3116	5.20018	0.819476	-0.287227	4.09914e-07	1.26681e-05	down	no
chr10	18581839	18743949	-	ENSMUSG00000019852	Arfgef3	ENSMUST00000215836;ENSMUST00000019999	GO:0005085(guanyl-nucleotide exchange factor activity);GO:0005086(ARF guanyl-nucleotide exchange factor activity);GO:0010923(negative regulation of phosphatase activity);GO:0016020(membrane);GO:0016021(integral component of membrane);GO:0030036(actin cytoskeleton organization);GO:0030133(transport vesicle);GO:0030658(transport vesicle membrane);GO:0031410(cytoplasmic vesicle);GO:0032012(regulatio…	NA	K17572	NA	ARFGEF family member 3 [Source:MGI Symbol;Acc:MGI:106387]	11.1107	11.6164	11.1238	9.88848	9.64049	9.77624	1.15511	0.208035	4.13392e-07	1.27451e-05	up	no
chr17	28328471	28331033	+	ENSMUSG00000037805	Rpl10a	ENSMUST00000143443;ENSMUST00000233427;ENSMUST00000128758;ENSMUST00000232770;ENSMUST00000129935;ENSMUST00000141049;ENSMUST00000152665;ENSMUST00000042334;ENSMUST00000150103;ENSMUST00000233852;ENSMUST00000233842	GO:0003723(RNA binding);GO:0003735(structural constituent of ribosome);GO:0005840(ribosome);GO:0006412(translation);GO:0015934(large ribosomal subunit);GO:0022625(cytosolic large ribosomal subunit);GO:0045471(response to ethanol);GO:0045471(response to ethanol)	03010(Ribosome);03010(Ribosome)	K02865	NA	ribosomal protein L10A [Source:MGI Symbol;Acc:MGI:1343877]	57.769	53.3441	57.3362	68.5474	66	67.0498	0.835574	-0.259161	4.19677e-07	1.29081e-05	down	no
chr6	42349630	42360213	+	ENSMUSG00000029860	Zyx	ENSMUST00000203290;ENSMUST00000164375;ENSMUST00000203652;ENSMUST00000070635;ENSMUST00000203626;ENSMUST00000203846;ENSMUST00000203849;ENSMUST00000203401;ENSMUST00000203329;ENSMUST00000204480;ENSMUST00000204270	GO:0001725(stress fiber);GO:0005515(protein binding);GO:0005634(nucleus);GO:0005737(cytoplasm);GO:0005829(cytosol);GO:0005856(cytoskeleton);GO:0005912(adherens junction);GO:0005925(focal adhesion);GO:0007155(cell adhesion);GO:0007160(cell-matrix adhesion);GO:0007165(signal transduction);GO:0007179(transforming growth factor beta receptor signaling pathway);GO:0007229(integrin-mediated signaling p…	04510(Focal adhesion);04510(Focal adhesion)	K06273	NA	zyxin [Source:MGI Symbol;Acc:MGI:103072]	14.2194	14.1613	14.239	11.798	12.0661	12.1887	1.18215	0.241408	4.29364e-07	1.31746e-05	up	no
chr19	28258851	28680077	-	ENSMUSG00000052942	Glis3	ENSMUST00000162022;ENSMUST00000112612;ENSMUST00000065113;ENSMUST00000161026;ENSMUST00000159520;ENSMUST00000159639	GO:0000122(negative regulation of transcription by RNA polymerase II);GO:0000977(RNA polymerase II regulatory region sequence-specific DNA binding);GO:0000978(RNA polymerase II cis-regulatory region sequence-specific DNA binding);GO:0000981(DNA-binding transcription factor activity, RNA polymerase II-specific);GO:0001227(DNA-binding transcription repressor activity, RNA polymerase II-specific);GO…	NA	K09232	NA	GLIS family zinc finger 3 [Source:MGI Symbol;Acc:MGI:2444289]	2.02554	1.71764	1.92983	1.31742	1.17407	1.19679	1.53812	0.62117	4.39502e-07	1.34538e-05	up	no
chr13	95627174	95892483	-	ENSMUSG00000021676	Iqgap2	ENSMUST00000068603;ENSMUST00000238783;ENSMUST00000238261;ENSMUST00000238595;ENSMUST00000238263	GO:0005515(protein binding);GO:0005516(calmodulin binding);GO:0005547(phosphatidylinositol-3,4,5-trisphosphate binding);GO:0005737(cytoplasm);GO:0005874(microtubule);GO:0005902(microvillus);GO:0007165(signal transduction);GO:0009986(cell surface);GO:0017016(Ras GTPase binding);GO:0017048(Rho GTPase binding);GO:0030027(lamellipodium);GO:0030175(filopodium);GO:0032956(regulation of actin cytoskelet…	04810(Regulation of actin cytoskeleton);04810(Regulation of actin cytoskeleton)	K05767	NA	IQ motif containing GTPase activating protein 2 [Source:MGI Symbol;Acc:MGI:2449975]	1.39303	1.45356	1.57475	2.2852	2.37551	2.24246	0.64048	-0.642774	4.41113e-07	1.34711e-05	down	no
chr1	164151838	164220277	+	ENSMUSG00000026579	F5	ENSMUST00000086040	GO:0005507(copper ion binding);GO:0005576(extracellular region);GO:0005615(extracellular space);GO:0005783(endoplasmic reticulum);GO:0005794(Golgi apparatus);GO:0007596(blood coagulation);GO:0007599(hemostasis);GO:0008015(blood circulation);GO:0031091(platelet alpha granule);GO:0046872(metal ion binding)	04610(Complement and coagulation cascades)	K03902	NA	coagulation factor V [Source:MGI Symbol;Acc:MGI:88382]	0.169103	0.177809	0.238249	0.527773	0.816968	0.520491	0.31372	-1.67245	4.50148e-07	1.37146e-05	down	yes
chr10	72654845	72674964	+	ENSMUSG00000019923	Zwint	ENSMUST00000020081;ENSMUST00000160337;ENSMUST00000105431;ENSMUST00000163046;ENSMUST00000160128	GO:0000070(mitotic sister chromatid segregation);GO:0000775(chromosome, centromeric region);GO:0000776(kinetochore);GO:0000777(condensed chromosome kinetochore);GO:0005515(protein binding);GO:0005634(nucleus);GO:0005654(nucleoplasm);GO:0005694(chromosome);GO:0005737(cytoplasm);GO:0005829(cytosol);GO:0007049(cell cycle);GO:0007093(mitotic cell cycle checkpoint);GO:0016604(nuclear body);GO:0030425(…	NA	K19943	NA	ZW10 interactor [Source:MGI Symbol;Acc:MGI:1289227]	17.7243	17.3041	18.0731	14.9864	14.0699	15.3079	1.19694	0.259356	4.54468e-07	1.38137e-05	up	no
chr13	49682100	49734267	+	ENSMUSG00000037851	Iars	ENSMUST00000165316;ENSMUST00000164260;ENSMUST00000165656;ENSMUST00000165270;ENSMUST00000165063;ENSMUST00000172254;ENSMUST00000164275	GO:0000049(tRNA binding);GO:0000166(nucleotide binding);GO:0002161(aminoacyl-tRNA editing activity);GO:0004812(aminoacyl-tRNA ligase activity);GO:0004822(isoleucine-tRNA ligase activity);GO:0005524(ATP binding);GO:0005737(cytoplasm);GO:0005829(cytosol);GO:0006412(translation);GO:0006418(tRNA aminoacylation for protein translation);GO:0006428(isoleucyl-tRNA aminoacylation);GO:0016874(ligase activi…	00970(Aminoacyl-tRNA biosynthesis);00970(Aminoacyl-tRNA biosynthesis)	K01870	EC:6.1.1.5	isoleucine-tRNA synthetase [Source:MGI Symbol;Acc:MGI:2145219]	13.9331	14.9601	14.7568	17.7301	17.2249	17.8011	0.827392	-0.273358	4.60258e-07	1.39568e-05	down	no
chr4	63344560	63348163	+	ENSMUSG00000039196	Orm1	ENSMUST00000030044	GO:0002682(regulation of immune system process);GO:0005576(extracellular region);GO:0005615(extracellular space);GO:0006953(acute-phase response)	NA	K17308	NA	orosomucoid 1 [Source:MGI Symbol;Acc:MGI:97443]	21.4207	20.7418	20.3712	15.0696	13.1328	12.6481	1.5308	0.614283	4.64802e-07	1.40558e-05	up	no
chr4	55527143	55532466	-	ENSMUSG00000003032	Klf4	ENSMUST00000107619;ENSMUST00000129250;ENSMUST00000132746	GO:0000122(negative regulation of transcription by RNA polymerase II);GO:0000785(chromatin);GO:0000790(nuclear chromatin);GO:0000976(transcription regulatory region sequence-specific DNA binding);GO:0000978(RNA polymerase II cis-regulatory region sequence-specific DNA binding);GO:0000981(DNA-binding transcription factor activity, RNA polymerase II-specific);GO:0000987(cis-regulatory region sequen…	04550(Signaling pathways regulating pluripotency of stem cells);04550(Signaling pathways regulating pluripotency of stem cells)	K17846	NA	Kruppel-like factor 4 (gut) [Source:MGI Symbol;Acc:MGI:1342287]	5.26614	5.47587	5.18198	8.01846	7.02324	7.83186	0.696175	-0.522479	4.66412e-07	1.40558e-05	down	no
chr14	34310727	34345265	+	ENSMUSG00000021794	Glud1	ENSMUST00000022322;ENSMUST00000161593;ENSMUST00000163955;ENSMUST00000159784;ENSMUST00000162912	GO:0000166(nucleotide binding);GO:0004352(glutamate dehydrogenase (NAD+) activity);GO:0004353(glutamate dehydrogenase [NAD(P)+] activity);GO:0005515(protein binding);GO:0005524(ATP binding);GO:0005525(GTP binding);GO:0005737(cytoplasm);GO:0005739(mitochondrion);GO:0005743(mitochondrial inner membrane);GO:0005759(mitochondrial matrix);GO:0005783(endoplasmic reticulum);GO:0006520(cellular amino aci…	00220(Arginine biosynthesis);00250(Alanine, aspartate and glutamate metabolism);00471(D-Glutamine and D-glutamate metabolism);00910(Nitrogen metabolism);04217(Necroptosis);04964(Proximal tubule bicarbonate reclamation);04964(Proximal tubule bicarbonate reclamation)	K00261	EC:1.4.1.3	glutamate dehydrogenase 1 [Source:MGI Symbol;Acc:MGI:95753]	25.8186	26.5637	26.8016	30.8443	31.753	30.9408	0.846541	-0.240348	4.66785e-07	1.40558e-05	down	no
chr8	87468405	87472609	-	ENSMUSG00000031654	Cbln1	ENSMUST00000034076;ENSMUST00000211279	GO:0005515(protein binding);GO:0005576(extracellular region);GO:0005886(plasma membrane);GO:0007157(heterophilic cell-cell adhesion via plasma membrane cell adhesion molecules);GO:0009306(protein secretion);GO:0016020(membrane);GO:0021707(cerebellar granule cell differentiation);GO:0030054(cell junction);GO:0042802(identical protein binding);GO:0045202(synapse);GO:0045211(postsynaptic membrane);G…	NA	NA	NA	cerebellin 1 precursor protein [Source:MGI Symbol;Acc:MGI:88281]	2.51719	2.92779	3.10296	1.34649	1.59439	0.97749	2.18151	1.12533	4.69502e-07	1.41047e-05	up	yes
chr14	50824059	50870560	-	ENSMUSG00000006281	Tep1	ENSMUST00000006444;ENSMUST00000227193;ENSMUST00000227526;ENSMUST00000227228;ENSMUST00000228562;ENSMUST00000226789;ENSMUST00000226430	GO:0000166(nucleotide binding);GO:0000722(telomere maintenance via recombination);GO:0000781(chromosome, telomeric region);GO:0002039(p53 binding);GO:0003720(telomerase activity);GO:0003723(RNA binding);GO:0005515(protein binding);GO:0005524(ATP binding);GO:0005634(nucleus);GO:0005694(chromosome);GO:0005697(telomerase holoenzyme complex);GO:0005737(cytoplasm);GO:0006278(RNA-dependent DNA biosynth…	NA	K11127	NA	telomerase associated protein 1 [Source:MGI Symbol;Acc:MGI:109573]	6.59274	7.03423	6.88958	8.35884	8.25372	8.35408	0.821758	-0.283214	4.70863e-07	1.41128e-05	down	no
chr19	7215153	7217616	-	ENSMUSG00000035885	Cox8a	ENSMUST00000039758;ENSMUST00000237087	GO:0004129(cytochrome-c oxidase activity);GO:0005739(mitochondrion);GO:0005743(mitochondrial inner membrane);GO:0006119(oxidative phosphorylation);GO:0016020(membrane);GO:0016021(integral component of membrane);GO:0022900(electron transport chain);GO:0045277(respiratory chain complex IV);GO:1902600(proton transmembrane transport);GO:1902600(proton transmembrane transport)	00190(Oxidative phosphorylation);04260(Cardiac muscle contraction);04714(Thermogenesis);04932(Non-alcoholic fatty liver disease (NAFLD));05010(Alzheimer disease);05012(Parkinson disease);05016(Huntington disease);05016(Huntington disease)	K02273	NA	cytochrome c oxidase subunit 8A [Source:MGI Symbol;Acc:MGI:105959]	219.163	220.946	227.714	185.823	196.738	194.956	1.15637	0.209604	5.19015e-07	1.552e-05	up	no
chr11	109362831	109401369	+	ENSMUSG00000020611	Gna13	ENSMUST00000020930;ENSMUST00000106702	GO:0000166(nucleotide binding);GO:0001525(angiogenesis);GO:0001569(branching involved in blood vessel morphogenesis);GO:0001664(G protein-coupled receptor binding);GO:0001701(in utero embryonic development);GO:0003924(GTPase activity);GO:0005515(protein binding);GO:0005525(GTP binding);GO:0005634(nucleus);GO:0005737(cytoplasm);GO:0005829(cytosol);GO:0005834(heterotrimeric G-protein complex);GO:00…	04022(cGMP-PKG signaling pathway);04071(Sphingolipid signaling pathway);04072(Phospholipase D signaling pathway);04270(Vascular smooth muscle contraction);04371(Apelin signaling pathway);04611(Platelet activation);04730(Long-term depression);04810(Regulation of actin cytoskeleton);04928(Parathyroid hormone synthesis, secretion and action);05163(Human cytomegalovirus infection);05200(Pathways in c…	K04639	NA	guanine nucleotide binding protein, alpha 13 [Source:MGI Symbol;Acc:MGI:95768]	31.5999	30.5319	29.9036	26.5319	27.057	26.96	1.1426	0.192325	5.30456e-07	1.58255e-05	up	no
chr8	123102350	123105244	+	ENSMUSG00000000740	Rpl13	ENSMUST00000000756;ENSMUST00000152444;ENSMUST00000132275;ENSMUST00000129311;ENSMUST00000212887	GO:0003723(RNA binding);GO:0003735(structural constituent of ribosome);GO:0005730(nucleolus);GO:0005783(endoplasmic reticulum);GO:0005829(cytosol);GO:0005840(ribosome);GO:0006412(translation);GO:0022625(cytosolic large ribosomal subunit);GO:0060348(bone development);GO:0060348(bone development)	03010(Ribosome);03010(Ribosome)	K02873	NA	ribosomal protein L13 [Source:MGI Symbol;Acc:MGI:105922]	106.338	102.815	105.689	118.374	125.001	125.565	0.853368	-0.22876	5.53866e-07	1.64483e-05	down	no
chr17	34956436	34959238	-	ENSMUSG00000090877	Hspa1b	ENSMUST00000172753	GO:0000166(nucleotide binding);GO:0002199(zona pellucida receptor complex);GO:0005515(protein binding);GO:0005524(ATP binding);GO:0005634(nucleus);GO:0005737(cytoplasm);GO:0005739(mitochondrion);GO:0005759(mitochondrial matrix);GO:0005813(centrosome);GO:0005815(microtubule organizing center);GO:0005829(cytosol);GO:0005856(cytoskeleton);GO:0005886(plasma membrane);GO:0006457(protein folding);GO:00…	03040(Spliceosome);04010(MAPK signaling pathway);04141(Protein processing in endoplasmic reticulum);04144(Endocytosis);04213(Longevity regulating pathway - multiple species);04612(Antigen processing and presentation);04915(Estrogen signaling pathway);05134(Legionellosis);05145(Toxoplasmosis);05162(Measles);05164(Influenza A)	K03283	NA	heat shock protein 1B [Source:MGI Symbol;Acc:MGI:99517]	3.6873	3.5569	3.07388	1.59836	1.93372	1.98944	1.8687	0.902035	5.53878e-07	1.64483e-05	up	no
chr13	49261554	49320311	-	ENSMUSG00000037946	Fgd3	ENSMUST00000110087;ENSMUST00000048716;ENSMUST00000110086	GO:0005085(guanyl-nucleotide exchange factor activity);GO:0005737(cytoplasm);GO:0005856(cytoskeleton);GO:0046872(metal ion binding);GO:0046872(metal ion binding)	04810(Regulation of actin cytoskeleton);04810(Regulation of actin cytoskeleton)	K05722	NA	FYVE, RhoGEF and PH domain containing 3 [Source:MGI Symbol;Acc:MGI:1353657]	10.1066	10.2392	9.7165	12.1981	12.0946	12.3121	0.821266	-0.284079	5.58045e-07	1.6534e-05	down	no
chr3	88410498	88425139	-	ENSMUSG00000050144	Slc25a44	ENSMUST00000193433;ENSMUST00000057935;ENSMUST00000195657;ENSMUST00000168755	GO:0005347(ATP transmembrane transporter activity);GO:0005739(mitochondrion);GO:0006865(amino acid transport);GO:0009083(branched-chain amino acid catabolic process);GO:0015658(branched-chain amino acid transmembrane transporter activity);GO:0015803(branched-chain amino acid transport);GO:0015867(ATP transport);GO:0016020(membrane);GO:0016021(integral component of membrane);GO:0031966(mitochondri…	NA	K15121	NA	solute carrier family 25, member 44 [Source:MGI Symbol;Acc:MGI:2444391]	14.6189	14.0356	15.1272	12.4838	11.5946	11.1834	1.24162	0.312222	6.1473e-07	1.81718e-05	up	no
chr7	143557230	143600090	-	ENSMUSG00000010755	Cars	ENSMUST00000105909;ENSMUST00000010899;ENSMUST00000134128;ENSMUST00000151574;ENSMUST00000146904;ENSMUST00000207168;ENSMUST00000135032;ENSMUST00000208575;ENSMUST00000134753;ENSMUST00000146462;ENSMUST00000154022	GO:0000049(tRNA binding);GO:0000166(nucleotide binding);GO:0004812(aminoacyl-tRNA ligase activity);GO:0004817(cysteine-tRNA ligase activity);GO:0005524(ATP binding);GO:0005737(cytoplasm);GO:0005829(cytosol);GO:0006412(translation);GO:0006418(tRNA aminoacylation for protein translation);GO:0006423(cysteinyl-tRNA aminoacylation);GO:0016874(ligase activity);GO:0042802(identical protein binding);GO:0…	00970(Aminoacyl-tRNA biosynthesis);00970(Aminoacyl-tRNA biosynthesis)	K01883	EC:6.1.1.16	cysteinyl-tRNA synthetase [Source:MGI Symbol;Acc:MGI:1351477]	8.28728	8.55789	8.67469	10.6071	10.006	10.9749	0.807898	-0.307755	6.16713e-07	1.81888e-05	down	no
chr5	35091501	35105766	-	ENSMUSG00000029103	Lrpap1	ENSMUST00000030986;ENSMUST00000147028;ENSMUST00000152028;ENSMUST00000132754	GO:0002091(negative regulation of receptor internalization);GO:0005737(cytoplasm);GO:0005768(endosome);GO:0005783(endoplasmic reticulum);GO:0005791(rough endoplasmic reticulum);GO:0005793(endoplasmic reticulum-Golgi intermediate compartment);GO:0005794(Golgi apparatus);GO:0005796(Golgi lumen);GO:0005801(cis-Golgi network);GO:0005886(plasma membrane);GO:0007165(signal transduction);GO:0008201(hepa…	04979(Cholesterol metabolism);04979(Cholesterol metabolism)	K22290	NA	low density lipoprotein receptor-related protein associated protein 1 [Source:MGI Symbol;Acc:MGI:96829]	491.421	485.414	491.497	444.69	437.322	436.136	1.11394	0.155666	6.26752e-07	1.84428e-05	up	no
chr1	34813219	34843065	-	ENSMUSG00000037503	Fam168b	ENSMUST00000047534;ENSMUST00000167518;ENSMUST00000185231;ENSMUST00000170092;ENSMUST00000140534;ENSMUST00000191307;ENSMUST00000185469	GO:0003674(molecular_function);GO:0005737(cytoplasm);GO:0005886(plasma membrane);GO:0008150(biological_process);GO:0016020(membrane);GO:0016021(integral component of membrane);GO:0030424(axon);GO:0042995(cell projection);GO:0048471(perinuclear region of cytoplasm);GO:0048471(perinuclear region of cytoplasm)	NA	NA	NA	family with sequence similarity 168, member B [Source:MGI Symbol;Acc:MGI:2448487]	16.0991	17.1135	16.7214	20.1284	19.6235	19.8671	0.837552	-0.255749	6.71346e-07	1.97101e-05	down	no
chr15	99392882	99410049	+	ENSMUSG00000023010	Tmbim6	ENSMUST00000161250;ENSMUST00000231147;ENSMUST00000023749;ENSMUST00000159209;ENSMUST00000231173;ENSMUST00000162624;ENSMUST00000161778;ENSMUST00000159531;ENSMUST00000229392;ENSMUST00000160635;ENSMUST00000162274;ENSMUST00000160454	GO:0005737(cytoplasm);GO:0005783(endoplasmic reticulum);GO:0005789(endoplasmic reticulum membrane);GO:0006914(autophagy);GO:0006915(apoptotic process);GO:0006986(response to unfolded protein);GO:0010523(negative regulation of calcium ion transport into cytosol);GO:0016020(membrane);GO:0016021(integral component of membrane);GO:0019899(enzyme binding);GO:0031625(ubiquitin protein ligase binding);G…	NA	K21889	NA	transmembrane BAX inhibitor motif containing 6 [Source:MGI Symbol;Acc:MGI:99682]	146.515	146.008	146.33	167.145	164.921	168.215	0.877212	-0.189003	6.76713e-07	1.98226e-05	down	no
chr6	125546774	125686679	+	ENSMUSG00000001930	Vwf	ENSMUST00000112254;ENSMUST00000100941;ENSMUST00000146264;ENSMUST00000147101;ENSMUST00000139678;ENSMUST00000112253;ENSMUST00000129436;ENSMUST00000126709;ENSMUST00000134073;ENSMUST00000150548;ENSMUST00000141521	GO:0002020(protease binding);GO:0005178(integrin binding);GO:0005515(protein binding);GO:0005518(collagen binding);GO:0005576(extracellular region);GO:0005783(endoplasmic reticulum);GO:0007155(cell adhesion);GO:0007596(blood coagulation);GO:0007599(hemostasis);GO:0019865(immunoglobulin binding);GO:0030168(platelet activation);GO:0031589(cell-substrate adhesion);GO:0033093(Weibel-Palade body);GO:0…	04151(PI3K-Akt signaling pathway);04510(Focal adhesion);04512(ECM-receptor interaction);04610(Complement and coagulation cascades);04611(Platelet activation);05165(Human papillomavirus infection);05165(Human papillomavirus infection)	K03900	NA	Von Willebrand factor [Source:MGI Symbol;Acc:MGI:98941]	2.3525	2.48611	2.65185	3.09858	3.21886	3.18647	0.788144	-0.343469	6.83397e-07	1.99731e-05	down	no
chr6	29348069	29377110	+	ENSMUSG00000029767	Calu	ENSMUST00000174096;ENSMUST00000090481;ENSMUST00000031779;ENSMUST00000156163;ENSMUST00000172607;ENSMUST00000138523	GO:0004857(enzyme inhibitor activity);GO:0005509(calcium ion binding);GO:0005576(extracellular region);GO:0005783(endoplasmic reticulum);GO:0005788(endoplasmic reticulum lumen);GO:0005789(endoplasmic reticulum membrane);GO:0005794(Golgi apparatus);GO:0016020(membrane);GO:0016529(sarcoplasmic reticulum);GO:0019899(enzyme binding);GO:0033018(sarcoplasmic reticulum lumen);GO:0042470(melanosome);GO:0…	NA	NA	NA	calumenin [Source:MGI Symbol;Acc:MGI:1097158]	59.3911	59.5107	58.8944	53.7844	50.9068	50.9173	1.14259	0.192303	7.02485e-07	2.04847e-05	up	no
chr15	93499114	93595891	-	ENSMUSG00000036158	Prickle1	ENSMUST00000048982;ENSMUST00000109255	GO:0001843(neural tube closure);GO:0005515(protein binding);GO:0005634(nucleus);GO:0005737(cytoplasm);GO:0005829(cytosol);GO:0006606(protein import into nucleus);GO:0008134(transcription factor binding);GO:0008270(zinc ion binding);GO:0016020(membrane);GO:0031398(positive regulation of protein ubiquitination);GO:0031965(nuclear membrane);GO:0032436(positive regulation of proteasomal ubiquitin-dep…	04310(Wnt signaling pathway);04310(Wnt signaling pathway)	K04511	NA	prickle planar cell polarity protein 1 [Source:MGI Symbol;Acc:MGI:1916034]	0.579	0.475342	0.468417	1.15472	1.46071	1.22669	0.396333	-1.33521	7.40493e-07	2.15443e-05	down	yes
chr11	116849901	116853094	-	ENSMUSG00000034120	Srsf2	ENSMUST00000092404;ENSMUST00000138484;ENSMUST00000190993;ENSMUST00000136914;ENSMUST00000176834	GO:0000278(mitotic cell cycle);GO:0000381(regulation of alternative mRNA splicing, via spliceosome);GO:0003676(nucleic acid binding);GO:0003723(RNA binding);GO:0005080(protein kinase C binding);GO:0005515(protein binding);GO:0005634(nucleus);GO:0005654(nucleoplasm);GO:0005681(spliceosomal complex);GO:0005737(cytoplasm);GO:0005829(cytosol);GO:0006397(mRNA processing);GO:0008380(RNA splicing);GO:00…	03040(Spliceosome);05168(Herpes simplex virus 1 infection);05168(Herpes simplex virus 1 infection)	K12891	NA	serine and arginine-rich splicing factor 2 [Source:MGI Symbol;Acc:MGI:98284]	31.6501	31.5393	32.0825	27.4896	26.5601	27.7604	1.16455	0.219772	7.76415e-07	2.25387e-05	up	no
chr12	17544794	17551505	+	ENSMUSG00000011179	Odc1	ENSMUST00000171737;ENSMUST00000221613;ENSMUST00000220947;ENSMUST00000222250;ENSMUST00000222617;ENSMUST00000221354;ENSMUST00000220849;ENSMUST00000221701	GO:0001822(kidney development);GO:0003824(catalytic activity);GO:0004586(ornithine decarboxylase activity);GO:0005737(cytoplasm);GO:0005829(cytosol);GO:0006595(polyamine metabolic process);GO:0006596(polyamine biosynthetic process);GO:0008284(positive regulation of cell population proliferation);GO:0009446(putrescine biosynthetic process);GO:0009615(response to virus);GO:0016829(lyase activity);G…	00330(Arginine and proline metabolism);00480(Glutathione metabolism);00480(Glutathione metabolism)	K01581	EC:4.1.1.17	ornithine decarboxylase, structural 1 [Source:MGI Symbol;Acc:MGI:97402]	25.1365	23.5266	22.297	20.0079	19.4979	19.8019	1.19647	0.258789	7.81238e-07	2.26279e-05	up	no
chr12	85599027	85639878	+	ENSMUSG00000034271	Jdp2	ENSMUST00000050687;ENSMUST00000177587;ENSMUST00000171754;ENSMUST00000222689	GO:0000122(negative regulation of transcription by RNA polymerase II);GO:0000978(RNA polymerase II cis-regulatory region sequence-specific DNA binding);GO:0000981(DNA-binding transcription factor activity, RNA polymerase II-specific);GO:0001227(DNA-binding transcription repressor activity, RNA polymerase II-specific);GO:0003677(DNA binding);GO:0003682(chromatin binding);GO:0003690(double-stranded…	NA	K09033	NA	Jun dimerization protein 2 [Source:MGI Symbol;Acc:MGI:1932093]	6.26523	5.89538	5.88296	9.16923	8.59026	8.91109	0.676535	-0.563764	7.83664e-07	2.26474e-05	down	no
chr16	20331303	20426394	-	ENSMUSG00000022822	Abcc5	ENSMUST00000096199;ENSMUST00000134962;ENSMUST00000079158;ENSMUST00000232044;ENSMUST00000150340;ENSMUST00000077867;ENSMUST00000128978;ENSMUST00000148003;ENSMUST00000127582;ENSMUST00000134413;ENSMUST00000231522;ENSMUST00000137985	GO:0000166(nucleotide binding);GO:0005524(ATP binding);GO:0005768(endosome);GO:0005794(Golgi apparatus);GO:0005796(Golgi lumen);GO:0005886(plasma membrane);GO:0008514(organic anion transmembrane transporter activity);GO:0009925(basal plasma membrane);GO:0010008(endosome membrane);GO:0015562(efflux transmembrane transporter activity);GO:0015711(organic anion transport);GO:0016020(membrane);GO:0016…	01523(Antifolate resistance);02010(ABC transporters);02010(ABC transporters)	K05668	NA	ATP-binding cassette, sub-family C (CFTR/MRP), member 5 [Source:MGI Symbol;Acc:MGI:1351644]	82.0793	83.0597	83.1754	75.3938	74.1498	73.0954	1.11532	0.157462	8.43848e-07	2.43322e-05	up	no
chr8	70629393	70632456	-	ENSMUSG00000038508	Gdf15	ENSMUST00000003808	GO:0000187(activation of MAPK activity);GO:0002023(reduction of food intake in response to dietary excess);GO:0005125(cytokine activity);GO:0005576(extracellular region);GO:0005615(extracellular space);GO:0005634(nucleus);GO:0005737(cytoplasm);GO:0005794(Golgi apparatus);GO:0008083(growth factor activity);GO:0010862(positive regulation of pathway-restricted SMAD protein phosphorylation);GO:003050…	04060(Cytokine-cytokine receptor interaction)	K05504	NA	growth differentiation factor 15 [Source:MGI Symbol;Acc:MGI:1346047]	16.8284	16.2453	16.9331	12.9027	13.0693	12.6936	1.29331	0.371071	8.67652e-07	2.49629e-05	up	no
X	10715013	10719690	+	ENSMUSG00000008035	Mid1ip1	ENSMUST00000115524;ENSMUST00000008179;ENSMUST00000125623;ENSMUST00000144356	GO:0005515(protein binding);GO:0005634(nucleus);GO:0005737(cytoplasm);GO:0005829(cytosol);GO:0005856(cytoskeleton);GO:0005874(microtubule);GO:0006629(lipid metabolic process);GO:0007026(negative regulation of microtubule depolymerization);GO:0008022(protein C-terminus binding);GO:0015630(microtubule cytoskeleton);GO:0042802(identical protein binding);GO:0045723(positive regulation of fatty acid b…	NA	NA	NA	Mid1 interacting protein 1 (gastrulation specific G12-like (zebrafish)) [Source:MGI Symbol;Acc:MGI:1915291]	14.3146	13.9875	15.1335	18.165	19.1519	18.5661	0.777259	-0.363533	8.77952e-07	2.52031e-05	down	no
chr5	36806921	36830653	-	ENSMUSG00000029119	Man2b2	ENSMUST00000031002;ENSMUST00000124711;ENSMUST00000147893	GO:0003824(catalytic activity);GO:0004559(alpha-mannosidase activity);GO:0005576(extracellular region);GO:0005764(lysosome);GO:0005774(vacuolar membrane);GO:0005975(carbohydrate metabolic process);GO:0006013(mannose metabolic process);GO:0008152(metabolic process);GO:0016787(hydrolase activity);GO:0016798(hydrolase activity, acting on glycosyl bonds);GO:0030246(carbohydrate binding);GO:0046872(me…	00511(Other glycan degradation);00511(Other glycan degradation)	K12312	EC:3.2.1.24	mannosidase 2, alpha B2 [Source:MGI Symbol;Acc:MGI:1195262]	55.6477	53.2177	54.1959	62.3449	64.2831	63.0687	0.859589	-0.21828	9.80079e-07	2.80724e-05	down	no
chr7	142375911	142388038	-	ENSMUSG00000007891	Ctsd	ENSMUST00000066401;ENSMUST00000151120;ENSMUST00000153679	GO:0000045(autophagosome assembly);GO:0004175(endopeptidase activity);GO:0004190(aspartic-type endopeptidase activity);GO:0005515(protein binding);GO:0005576(extracellular region);GO:0005615(extracellular space);GO:0005739(mitochondrion);GO:0005764(lysosome);GO:0005765(lysosomal membrane);GO:0006508(proteolysis);GO:0008233(peptidase activity);GO:0010008(endosome membrane);GO:0016787(hydrolase act…	04071(Sphingolipid signaling pathway);04140(Autophagy - animal);04142(Lysosome);04210(Apoptosis);04915(Estrogen signaling pathway);05152(Tuberculosis);05152(Tuberculosis)	K01379	EC:3.4.23.5	cathepsin D [Source:MGI Symbol;Acc:MGI:88562]	4189.48	4280.49	4197.46	4891.54	4769.14	4807.27	0.875551	-0.191737	9.89483e-07	2.82791e-05	down	no
chr6	115805505	115808747	-	ENSMUSG00000057841	Rpl32	ENSMUST00000081840;ENSMUST00000203816	GO:0002181(cytoplasmic translation);GO:0003735(structural constituent of ribosome);GO:0005840(ribosome);GO:0006412(translation);GO:0022625(cytosolic large ribosomal subunit);GO:0042788(polysomal ribosome);GO:0042788(polysomal ribosome)	03010(Ribosome);03010(Ribosome)	K02912	NA	ribosomal protein L32 [Source:MGI Symbol;Acc:MGI:98038]	254.085	256.749	256.223	294.117	299.6	293.118	0.864938	-0.209331	1.01177e-06	2.88252e-05	down	no
chr11	61223417	61267464	-	ENSMUSG00000010025	Aldh3a2	ENSMUST00000074127;ENSMUST00000108715;ENSMUST00000208086;ENSMUST00000128991;ENSMUST00000147291;ENSMUST00000141368;ENSMUST00000149298;ENSMUST00000066277	GO:0000302(response to reactive oxygen species);GO:0004028(3-chloroallyl aldehyde dehydrogenase activity);GO:0004029(aldehyde dehydrogenase (NAD+) activity);GO:0005634(nucleus);GO:0005739(mitochondrion);GO:0005743(mitochondrial inner membrane);GO:0005777(peroxisome);GO:0005783(endoplasmic reticulum);GO:0005789(endoplasmic reticulum membrane);GO:0005829(cytosol);GO:0006081(cellular aldehyde metabo…	00010(Glycolysis / Gluconeogenesis);00053(Ascorbate and aldarate metabolism);00071(Fatty acid degradation);00280(Valine, leucine and isoleucine degradation);00310(Lysine degradation);00330(Arginine and proline metabolism);00340(Histidine metabolism);00380(Tryptophan metabolism);00410(beta-Alanine metabolism);00561(Glycerolipid metabolism);00620(Pyruvate metabolism);00620(Pyruvate metabolism)	K00128	EC:1.2.1.3	aldehyde dehydrogenase family 3, subfamily A2 [Source:MGI Symbol;Acc:MGI:1353452]	8.69333	8.7161	8.86816	10.35	11.1714	10.8355	0.812115	-0.300244	1.01305e-06	2.88252e-05	down	no
chr8	70762774	70766663	-	ENSMUSG00000031838	Ifi30	ENSMUST00000034299;ENSMUST00000222087	NA	04612(Antigen processing and presentation);04612(Antigen processing and presentation)	K08059	NA	interferon gamma inducible protein 30 [Source:MGI Symbol;Acc:MGI:2137648]	203.256	205.608	208.357	183.768	182.286	177.238	1.13608	0.184064	1.06581e-06	3.02598e-05	up	no
chr11	114675431	114720977	+	ENSMUSG00000034714	Ttyh2	ENSMUST00000045779;ENSMUST00000141111	GO:0005229(intracellular calcium activated chloride channel activity);GO:0005254(chloride channel activity);GO:0005886(plasma membrane);GO:0006811(ion transport);GO:0006821(chloride transport);GO:0016020(membrane);GO:0016021(integral component of membrane);GO:0034707(chloride channel complex);GO:0072320(volume-sensitive chloride channel activity);GO:1902476(chloride transmembrane transport);GO:19…	NA	K22641	NA	tweety family member 2 [Source:MGI Symbol;Acc:MGI:2157091]	31.0718	31.3699	31.2306	27.8363	26.3719	27.1807	1.15092	0.202789	1.07987e-06	3.05916e-05	up	no
chr1	84036296	84364180	-	ENSMUSG00000045658	Pid1	ENSMUST00000168574;ENSMUST00000175996;ENSMUST00000187992;ENSMUST00000176822;ENSMUST00000176720;ENSMUST00000177458;ENSMUST00000175948	GO:0001933(negative regulation of protein phosphorylation);GO:0005515(protein binding);GO:0005737(cytoplasm);GO:0010628(positive regulation of gene expression);GO:0042127(regulation of cell population proliferation);GO:0044320(cellular response to leptin stimulus);GO:0045944(positive regulation of transcription by RNA polymerase II);GO:0046325(negative regulation of glucose import);GO:0046627(neg…	NA	NA	NA	phosphotyrosine interaction domain containing 1 [Source:MGI Symbol;Acc:MGI:2138391]	13.7174	14.7936	14.5851	16.8894	17.9403	16.7672	0.835245	-0.259728	1.09067e-06	3.08299e-05	down	no
chr7	45434844	45456619	+	ENSMUSG00000003865	Gys1	ENSMUST00000003964;ENSMUST00000210563;ENSMUST00000209230;ENSMUST00000209640;ENSMUST00000210715	GO:0003824(catalytic activity);GO:0004373(glycogen (starch) synthase activity);GO:0005515(protein binding);GO:0005536(glucose binding);GO:0005737(cytoplasm);GO:0005977(glycogen metabolic process);GO:0005978(glycogen biosynthetic process);GO:0007507(heart development);GO:0008152(metabolic process);GO:0016234(inclusion body);GO:0016740(transferase activity);GO:0016757(transferase activity, transfer…	00500(Starch and sucrose metabolism);04151(PI3K-Akt signaling pathway);04152(AMPK signaling pathway);04910(Insulin signaling pathway);04922(Glucagon signaling pathway);04931(Insulin resistance);04931(Insulin resistance)	K00693	EC:2.4.1.11	glycogen synthase 1, muscle [Source:MGI Symbol;Acc:MGI:101805]	8.9758	8.41698	9.13596	7.2014	7.21485	7.1375	1.23082	0.299618	1.14949e-06	3.24217e-05	up	no
chr17	17887824	17893952	+	ENSMUSG00000052270	Fpr2	ENSMUST00000149944;ENSMUST00000064068	GO:0001540(amyloid-beta binding);GO:0001774(microglial cell activation);GO:0001934(positive regulation of protein phosphorylation);GO:0002430(complement receptor mediated signaling pathway);GO:0002768(immune response-regulating cell surface receptor signaling pathway);GO:0004875(complement receptor activity);GO:0004930(G protein-coupled receptor activity);GO:0004982(N-formyl peptide receptor acti…	04080(Neuroactive ligand-receptor interaction);05150(Staphylococcus aureus infection);05150(Staphylococcus aureus infection)	K04173	NA	formyl peptide receptor 2 [Source:MGI Symbol;Acc:MGI:1278319]	81.6525	79.0407	77.3016	69.3366	69.079	66.3353	1.16236	0.21706	1.21438e-06	3.41772e-05	up	no
chr5	90786103	90789600	+	ENSMUSG00000029379	Cxcl3	ENSMUST00000031326;ENSMUST00000201840	GO:0005125(cytokine activity);GO:0005515(protein binding);GO:0005576(extracellular region);GO:0005615(extracellular space);GO:0006935(chemotaxis);GO:0006952(defense response);GO:0006954(inflammatory response);GO:0006955(immune response);GO:0007204(positive regulation of cytosolic calcium ion concentration);GO:0008009(chemokine activity);GO:0030593(neutrophil chemotaxis);GO:0030595(leukocyte chemo…	04060(Cytokine-cytokine receptor interaction);04062(Chemokine signaling pathway);04621(NOD-like receptor signaling pathway);04657(IL-17 signaling pathway);04668(TNF signaling pathway);05132(Salmonella infection);05134(Legionellosis);05167(Kaposi sarcoma-associated herpesvirus infection);05167(Kaposi sarcoma-associated herpesvirus infection)	K05505	NA	chemokine (C-X-C motif) ligand 3 [Source:MGI Symbol;Acc:MGI:3037818]	565.114	549.421	557.644	491.994	504.973	506.494	1.11222	0.153442	1.21891e-06	3.42301e-05	up	no
chr3	122245557	122270732	+	ENSMUSG00000028124	Gclm	ENSMUST00000137540;ENSMUST00000029769;ENSMUST00000176761;ENSMUST00000176445	GO:0004357(glutamate-cysteine ligase activity);GO:0005515(protein binding);GO:0006534(cysteine metabolic process);GO:0006536(glutamate metabolic process);GO:0006749(glutathione metabolic process);GO:0006750(glutathione biosynthetic process);GO:0006979(response to oxidative stress);GO:0007568(aging);GO:0007584(response to nutrient);GO:0008637(apoptotic mitochondrial changes);GO:0014823(response to…	00270(Cysteine and methionine metabolism);00480(Glutathione metabolism);04216(Ferroptosis);04216(Ferroptosis)	K11205	NA	glutamate-cysteine ligase, modifier subunit [Source:MGI Symbol;Acc:MGI:104995]	15.2688	19.1175	15.7224	13.9926	12.4858	12.4147	1.28837	0.365548	1.24747e-06	3.49564e-05	up	no
chr4	148612382	148627019	-	ENSMUSG00000041459	Tardbp	ENSMUST00000105702;ENSMUST00000105699;ENSMUST00000165113;ENSMUST00000191450;ENSMUST00000172073;ENSMUST00000084125;ENSMUST00000095719;ENSMUST00000190630;ENSMUST00000190287;ENSMUST00000045180;ENSMUST00000189048;ENSMUST00000147391;ENSMUST00000187939;ENSMUST00000185673;ENSMUST00000186711;ENSMUST00000190478;ENSMUST00000190552;ENSMUST00000140897	GO:0000978(RNA polymerase II cis-regulatory region sequence-specific DNA binding);GO:0001933(negative regulation of protein phosphorylation);GO:0003676(nucleic acid binding);GO:0003677(DNA binding);GO:0003690(double-stranded DNA binding);GO:0003723(RNA binding);GO:0003730(mRNA 3'-UTR binding);GO:0005515(protein binding);GO:0005634(nucleus);GO:0005654(nucleoplasm);GO:0005737(cytoplasm);GO:0006397(…	NA	NA	NA	TAR DNA binding protein [Source:MGI Symbol;Acc:MGI:2387629]	21.0115	21.3412	20.8771	18.289	17.7475	18.9555	1.1498	0.20138	1.25938e-06	3.52136e-05	up	no
chr3	152210422	152236826	+	ENSMUSG00000028034	Fubp1	ENSMUST00000199876;ENSMUST00000200452;ENSMUST00000106121;ENSMUST00000198046;ENSMUST00000196739;ENSMUST00000166984;ENSMUST00000196695;ENSMUST00000196062;ENSMUST00000198539;ENSMUST00000198227;ENSMUST00000197141;ENSMUST00000198405;ENSMUST00000200207;ENSMUST00000199918;ENSMUST00000199199;ENSMUST00000199202;ENSMUST00000200524;ENSMUST00000199127;ENSMUST00000200056	GO:0000978(RNA polymerase II cis-regulatory region sequence-specific DNA binding);GO:0003676(nucleic acid binding);GO:0003677(DNA binding);GO:0003723(RNA binding);GO:0003729(mRNA binding);GO:0005515(protein binding);GO:0005634(nucleus);GO:0005654(nucleoplasm);GO:0005737(cytoplasm);GO:0006355(regulation of transcription, DNA-templated);GO:0006357(regulation of transcription by RNA polymerase II);G…	NA	K13210	NA	far upstream element (FUSE) binding protein 1 [Source:MGI Symbol;Acc:MGI:1196294]	5.75975	5.76204	5.77768	4.99326	4.89834	5.05009	1.1578	0.211384	1.27631e-06	3.56098e-05	up	no
chr4	130913125	130936141	+	ENSMUSG00000028581	Laptm5	ENSMUST00000151698;ENSMUST00000125332;ENSMUST00000030316;ENSMUST00000139023;ENSMUST00000136082;ENSMUST00000123550;ENSMUST00000156225;ENSMUST00000143450;ENSMUST00000156170;ENSMUST00000156742	GO:0005764(lysosome);GO:0005765(lysosomal membrane);GO:0016020(membrane);GO:0016021(integral component of membrane);GO:1990830(cellular response to leukemia inhibitory factor);GO:1990830(cellular response to leukemia inhibitory factor)	04142(Lysosome);04142(Lysosome)	K12387	NA	lysosomal-associated protein transmembrane 5 [Source:MGI Symbol;Acc:MGI:108046]	176.049	175.532	177.576	198.245	200.267	202.979	0.879743	-0.184847	1.28969e-06	3.59055e-05	down	no
chr4	135320484	135353321	-	ENSMUSG00000028809	Srrm1	ENSMUST00000150619;ENSMUST00000134854;ENSMUST00000084846;ENSMUST00000134019;ENSMUST00000030613;ENSMUST00000136342;ENSMUST00000105861;ENSMUST00000136570;ENSMUST00000162914;ENSMUST00000154788;ENSMUST00000131373;ENSMUST00000151251;ENSMUST00000131301;ENSMUST00000140050	GO:0006397(mRNA processing);GO:0016607(nuclear speck);GO:0071013(catalytic step 2 spliceosome);GO:0071013(catalytic step 2 spliceosome)	03013(RNA transport);03015(mRNA surveillance pathway);03015(mRNA surveillance pathway)	K13171	NA	serine/arginine repetitive matrix 1 [Source:MGI Symbol;Acc:MGI:1858303]	17.3893	17.2875	16.9432	14.9531	14.9362	15.2962	1.1424	0.19207	1.34631e-06	3.74014e-05	up	no
chr3	108424865	108445209	-	ENSMUSG00000068739	Sars	ENSMUST00000090553;ENSMUST00000102625;ENSMUST00000197647;ENSMUST00000153499	GO:0000049(tRNA binding);GO:0000122(negative regulation of transcription by RNA polymerase II);GO:0000166(nucleotide binding);GO:0000978(RNA polymerase II cis-regulatory region sequence-specific DNA binding);GO:0003677(DNA binding);GO:0004812(aminoacyl-tRNA ligase activity);GO:0004828(serine-tRNA ligase activity);GO:0005524(ATP binding);GO:0005634(nucleus);GO:0005737(cytoplasm);GO:0005739(mitocho…	00970(Aminoacyl-tRNA biosynthesis);00970(Aminoacyl-tRNA biosynthesis)	K01875	EC:6.1.1.11	seryl-aminoacyl-tRNA synthetase [Source:MGI Symbol;Acc:MGI:102809]	37.233	37.9698	36.8292	44.024	42.9487	43.0186	0.861843	-0.214503	1.3506e-06	3.744e-05	down	no
chr4	137862237	137965229	+	ENSMUSG00000057530	Ece1	ENSMUST00000102518;ENSMUST00000151110;ENSMUST00000130407;ENSMUST00000129607	GO:0001666(response to hypoxia);GO:0001921(positive regulation of receptor recycling);GO:0004175(endopeptidase activity);GO:0004222(metalloendopeptidase activity);GO:0005768(endosome);GO:0005769(early endosome);GO:0005794(Golgi apparatus);GO:0005886(plasma membrane);GO:0006508(proteolysis);GO:0006915(apoptotic process);GO:0007507(heart development);GO:0008217(regulation of blood pressure);GO:0008…	NA	K01415	EC:3.4.24.71	endothelin converting enzyme 1 [Source:MGI Symbol;Acc:MGI:1101357]	14.0597	13.3747	12.9443	10.9962	11.6115	11.2551	1.19242	0.253892	1.3818e-06	3.82229e-05	up	no
chr3	103020426	103058186	+	ENSMUSG00000068823	Csde1	ENSMUST00000198180;ENSMUST00000199420;ENSMUST00000197488;ENSMUST00000029446;ENSMUST00000197844;ENSMUST00000198906;ENSMUST00000196521;ENSMUST00000200617;ENSMUST00000197154;ENSMUST00000196685;ENSMUST00000197939;ENSMUST00000199240;ENSMUST00000198174;ENSMUST00000198944;ENSMUST00000195889	GO:0003676(nucleic acid binding);GO:0003723(RNA binding);GO:0005737(cytoplasm);GO:0005743(mitochondrial inner membrane);GO:0005794(Golgi apparatus);GO:0005829(cytosol);GO:0005886(plasma membrane);GO:0010494(cytoplasmic stress granule);GO:0034063(stress granule assembly);GO:0070937(CRD-mediated mRNA stability complex);GO:0070966(nuclear-transcribed mRNA catabolic process, no-go decay);GO:0070966(n…	NA	NA	NA	cold shock domain containing E1, RNA binding [Source:MGI Symbol;Acc:MGI:92356]	28.7944	28.5871	27.9432	33.9203	32.5937	32.6479	0.860458	-0.216824	1.449e-06	3.99583e-05	down	no
chr1	92637145	92641985	-	ENSMUSG00000073616	Cops9	ENSMUST00000097642;ENSMUST00000148508;ENSMUST00000154129;ENSMUST00000129730;ENSMUST00000112999	GO:0000790(nuclear chromatin);GO:0003674(molecular_function);GO:0005634(nucleus);GO:0005654(nucleoplasm);GO:0005737(cytoplasm);GO:0008180(COP9 signalosome);GO:0008284(positive regulation of cell population proliferation);GO:0034644(cellular response to UV);GO:0051220(cytoplasmic sequestering of protein);GO:2000435(negative regulation of protein neddylation);GO:2000435(negative regulation of prote…	NA	NA	NA	COP9 signalosome subunit 9 [Source:MGI Symbol;Acc:MGI:1914165]	32.5025	30.4497	30.7662	24.9889	26.7573	23.7504	1.24136	0.311922	1.45072e-06	3.99583e-05	up	no
chr8	40551095	40634797	-	ENSMUSG00000039431	Mtmr7	ENSMUST00000048890;ENSMUST00000048898;ENSMUST00000174205;ENSMUST00000173487;ENSMUST00000174537;ENSMUST00000173957	GO:0004438(phosphatidylinositol-3-phosphatase activity);GO:0004725(protein tyrosine phosphatase activity);GO:0005515(protein binding);GO:0005737(cytoplasm);GO:0005829(cytosol);GO:0012505(endomembrane system);GO:0016020(membrane);GO:0016311(dephosphorylation);GO:0016312(inositol bisphosphate phosphatase activity);GO:0016787(hydrolase activity);GO:0016791(phosphatase activity);GO:0035335(peptidyl-t…	00562(Inositol phosphate metabolism);04070(Phosphatidylinositol signaling system);04070(Phosphatidylinositol signaling system)	K18083	3.1.3.95;EC:3.1.3.64	myotubularin related protein 7 [Source:MGI Symbol;Acc:MGI:1891693]	4.65975	4.46403	4.57708	3.14335	3.22475	3.4223	1.39942	0.484826	1.53116e-06	4.20841e-05	up	no
chr5	64803388	64832901	+	ENSMUSG00000029178	Klf3	ENSMUST00000165536;ENSMUST00000196764;ENSMUST00000197879;ENSMUST00000200384;ENSMUST00000200677;ENSMUST00000166409;ENSMUST00000197869;ENSMUST00000200587;ENSMUST00000198946	GO:0000122(negative regulation of transcription by RNA polymerase II);GO:0000976(transcription regulatory region sequence-specific DNA binding);GO:0000977(RNA polymerase II regulatory region sequence-specific DNA binding);GO:0000981(DNA-binding transcription factor activity, RNA polymerase II-specific);GO:0001227(DNA-binding transcription repressor activity, RNA polymerase II-specific);GO:0003676…	05202(Transcriptional misregulation in cancer);05202(Transcriptional misregulation in cancer)	K15605	NA	Kruppel-like factor 3 (basic) [Source:MGI Symbol;Acc:MGI:1342773]	3.25016	3.39885	3.17124	4.08816	4.01685	4.21949	0.796807	-0.327698	1.58483e-06	4.34667e-05	down	no
chr17	27630418	27636669	-	ENSMUSG00000052146	Rps10	ENSMUST00000178774;ENSMUST00000114882;ENSMUST00000155071;ENSMUST00000152982;ENSMUST00000150763;ENSMUST00000145226;ENSMUST00000025052	GO:0000028(ribosomal small subunit assembly);GO:0000049(tRNA binding);GO:0003723(RNA binding);GO:0003735(structural constituent of ribosome);GO:0005634(nucleus);GO:0005730(nucleolus);GO:0005737(cytoplasm);GO:0005829(cytosol);GO:0005840(ribosome);GO:0022627(cytosolic small ribosomal subunit);GO:0022627(cytosolic small ribosomal subunit)	03010(Ribosome);03010(Ribosome)	K02947	NA	ribosomal protein S10 [Source:MGI Symbol;Acc:MGI:1914347]	61.6059	60.5558	60.4355	73.2708	68.4352	76.5769	0.836516	-0.257535	1.64306e-06	4.49682e-05	down	no
chr16	22059009	22163299	-	ENSMUSG00000033581	Igf2bp2	ENSMUST00000100052;ENSMUST00000134188;ENSMUST00000129913;ENSMUST00000231926;ENSMUST00000115379;ENSMUST00000125926;ENSMUST00000124318;ENSMUST00000151087;ENSMUST00000232504;ENSMUST00000146885;ENSMUST00000127696	GO:0003676(nucleic acid binding);GO:0003723(RNA binding);GO:0003729(mRNA binding);GO:0003730(mRNA 3'-UTR binding);GO:0005634(nucleus);GO:0005737(cytoplasm);GO:0005829(cytosol);GO:0005856(cytoskeleton);GO:0006417(regulation of translation);GO:0007399(nervous system development);GO:0010468(regulation of gene expression);GO:0048027(mRNA 5'-UTR binding);GO:0051028(mRNA transport);GO:0051252(regulatio…	NA	K17392	NA	insulin-like growth factor 2 mRNA binding protein 2 [Source:MGI Symbol;Acc:MGI:1890358]	7.3402	7.40675	7.50514	6.3796	6.14834	5.70005	1.22077	0.287786	1.67792e-06	4.57715e-05	up	no
chr3	89093588	89101959	-	ENSMUSG00000059743	Fdps	ENSMUST00000196709;ENSMUST00000081848;ENSMUST00000198239;ENSMUST00000196921;ENSMUST00000199668;ENSMUST00000200433;ENSMUST00000196254	GO:0004161(dimethylallyltranstransferase activity);GO:0004337(geranyltranstransferase activity);GO:0005654(nucleoplasm);GO:0005737(cytoplasm);GO:0005739(mitochondrion);GO:0005759(mitochondrial matrix);GO:0005777(peroxisome);GO:0005829(cytosol);GO:0006629(lipid metabolic process);GO:0006694(steroid biosynthetic process);GO:0006695(cholesterol biosynthetic process);GO:0008202(steroid metabolic proc…	00900(Terpenoid backbone biosynthesis);05164(Influenza A);05166(Human T-cell leukemia virus 1 infection);05166(Human T-cell leukemia virus 1 infection)	K00787	2.5.1.10;EC:2.5.1.1	farnesyl diphosphate synthetase [Source:MGI Symbol;Acc:MGI:104888]	5.05675	4.9178	4.56738	3.4974	3.34582	3.50712	1.40497	0.490541	1.67949e-06	4.57715e-05	up	no
chr18	34937414	34954357	-	ENSMUSG00000024359	Hspa9	ENSMUST00000025217;ENSMUST00000237399;ENSMUST00000237289;ENSMUST00000235244;ENSMUST00000236908	GO:0000166(nucleotide binding);GO:0005515(protein binding);GO:0005524(ATP binding);GO:0005634(nucleus);GO:0005730(nucleolus);GO:0005737(cytoplasm);GO:0005739(mitochondrion);GO:0005759(mitochondrial matrix);GO:0006457(protein folding);GO:0006611(protein export from nucleus);GO:0006986(response to unfolded protein);GO:0016226(iron-sulfur cluster assembly);GO:0016887(ATPase activity);GO:0017134(fibr…	03018(RNA degradation);05152(Tuberculosis);05152(Tuberculosis)	K04043	NA	heat shock protein 9 [Source:MGI Symbol;Acc:MGI:96245]	99.5891	97.1304	95.474	114.157	111.554	112.761	0.863271	-0.212114	1.73522e-06	4.71907e-05	down	no
chr4	150236721	150248879	+	ENSMUSG00000063524	Eno1	ENSMUST00000080926;ENSMUST00000130632;ENSMUST00000080149;ENSMUST00000148605;ENSMUST00000150175;ENSMUST00000141931;ENSMUST00000151057;ENSMUST00000133789;ENSMUST00000135063;ENSMUST00000136310;ENSMUST00000133839	GO:0000015(phosphopyruvate hydratase complex);GO:0000122(negative regulation of transcription by RNA polymerase II);GO:0000287(magnesium ion binding);GO:0000977(RNA polymerase II regulatory region sequence-specific DNA binding);GO:0001227(DNA-binding transcription repressor activity, RNA polymerase II-specific);GO:0001701(in utero embryonic development);GO:0003723(RNA binding);GO:0004634(phosphop…	00010(Glycolysis / Gluconeogenesis);03018(RNA degradation);04066(HIF-1 signaling pathway);04066(HIF-1 signaling pathway)	K01689	EC:4.2.1.11	enolase 1, alpha non-neuron [Source:MGI Symbol;Acc:MGI:95393]	176.575	177.535	171.067	159.205	156.927	154.634	1.11558	0.157794	1.74742e-06	4.74225e-05	up	no
chr15	43250058	43282719	-	ENSMUSG00000022336	Eif3e	ENSMUST00000022960;ENSMUST00000226281;ENSMUST00000228892;ENSMUST00000226415	GO:0000184(nuclear-transcribed mRNA catabolic process, nonsense-mediated decay);GO:0001732(formation of cytoplasmic translation initiation complex);GO:0002183(cytoplasmic translational initiation);GO:0003743(translation initiation factor activity);GO:0005634(nucleus);GO:0005737(cytoplasm);GO:0005829(cytosol);GO:0005852(eukaryotic translation initiation factor 3 complex);GO:0006412(translation);GO…	03013(RNA transport);05160(Hepatitis C);05160(Hepatitis C)	K03250	NA	eukaryotic translation initiation factor 3, subunit E [Source:MGI Symbol;Acc:MGI:99257]	11.0421	11.2481	11.2648	13.2132	13.0515	13.5267	0.843275	-0.245925	1.76006e-06	4.76655e-05	down	no
chr3	40745382	40796103	+	ENSMUSG00000025757	Hspa4l	ENSMUST00000204702;ENSMUST00000203353;ENSMUST00000203425;ENSMUST00000203267;ENSMUST00000204174	GO:0000166(nucleotide binding);GO:0005515(protein binding);GO:0005524(ATP binding);GO:0005634(nucleus);GO:0005737(cytoplasm);GO:0005829(cytosol);GO:0006457(protein folding);GO:0006986(response to unfolded protein);GO:0006986(response to unfolded protein)	04141(Protein processing in endoplasmic reticulum);04141(Protein processing in endoplasmic reticulum)	K09485	NA	heat shock protein 4 like [Source:MGI Symbol;Acc:MGI:107422]	13.9473	13.7102	13.8971	11.882	12.4953	11.9952	1.14248	0.192168	1.82927e-06	4.94362e-05	up	no
chr4	133532542	133545996	-	ENSMUSG00000028851	Nudc	ENSMUST00000030665;ENSMUST00000141860;ENSMUST00000148612	GO:0005515(protein binding);GO:0005634(nucleus);GO:0005737(cytoplasm);GO:0005794(Golgi apparatus);GO:0005829(cytosol);GO:0005856(cytoskeleton);GO:0005874(microtubule);GO:0006457(protein folding);GO:0007049(cell cycle);GO:0007097(nuclear migration);GO:0032502(developmental process);GO:0051082(unfolded protein binding);GO:0051301(cell division);GO:0051301(cell division)	NA	NA	NA	nudC nuclear distribution protein [Source:MGI Symbol;Acc:MGI:106014]	38.6483	40.7006	39.3736	33.7151	32.5311	32.5678	1.20147	0.264805	1.83589e-06	4.95116e-05	up	no
chr2	119594297	119607502	+	ENSMUSG00000085438	Oip5os1	ENSMUST00000153581;ENSMUST00000147425	NA	NA	NA	NA	Opa interacting protein 5, opposite strand 1 [Source:MGI Symbol;Acc:MGI:1913852]	8.02336	7.90017	8.02831	9.52117	9.3735	9.83927	0.833573	-0.262619	1.84199e-06	4.95727e-05	down	no
chr2	24985984	24986466	+	ENSMUSG00000084383	Gm13370	ENSMUST00000121309	NA	NA	NA	NA	predicted gene 13370 [Source:MGI Symbol;Acc:MGI:3651012]	75.2529	66.5153	68.4036	90.7803	90.6434	86.3643	0.784844	-0.349522	1.85593e-06	4.9844e-05	down	no
chr7	132557478	132576398	-	ENSMUSG00000030934	Oat	ENSMUST00000084500;ENSMUST00000211545	GO:0003824(catalytic activity);GO:0004587(ornithine-oxo-acid transaminase activity);GO:0005654(nucleoplasm);GO:0005737(cytoplasm);GO:0005739(mitochondrion);GO:0005759(mitochondrial matrix);GO:0008483(transaminase activity);GO:0010121(arginine catabolic process to proline via ornithine);GO:0016740(transferase activity);GO:0019544(arginine catabolic process to glutamate);GO:0030170(pyridoxal phosph…	00330(Arginine and proline metabolism);00330(Arginine and proline metabolism)	K00819	EC:2.6.1.13	ornithine aminotransferase [Source:MGI Symbol;Acc:MGI:97394]	21.2385	21.6416	21.1444	17.6225	18.3015	16.1102	1.23043	0.29916	1.89952e-06	5.09086e-05	up	no
chr1	128038569	128038982	+	ENSMUSG00000058603	Rpl28-ps1	ENSMUST00000121497	NA	NA	NA	NA	ribosomal protein L28, pseudogene 1 [Source:MGI Symbol;Acc:MGI:3705349]	24.0723	30.2332	27.0227	38.4386	41.9074	49.4138	0.626759	-0.674017	1.95905e-06	5.23955e-05	down	no
chr1	45311538	45349706	+	ENSMUSG00000026043	Col3a1	ENSMUST00000087883;ENSMUST00000123204;ENSMUST00000129611	GO:0001501(skeletal system development);GO:0001568(blood vessel development);GO:0002020(protease binding);GO:0005178(integrin binding);GO:0005201(extracellular matrix structural constituent);GO:0005515(protein binding);GO:0005576(extracellular region);GO:0005581(collagen trimer);GO:0005586(collagen type III trimer);GO:0005615(extracellular space);GO:0007160(cell-matrix adhesion);GO:0007179(transf…	04611(Platelet activation);04926(Relaxin signaling pathway);04933(AGE-RAGE signaling pathway in diabetic complications);04974(Protein digestion and absorption);05146(Amoebiasis);05146(Amoebiasis)	K19720	NA	collagen, type III, alpha 1 [Source:MGI Symbol;Acc:MGI:88453]	0.0349042	0.0580624	0.0445114	0.212547	0.206751	0.17455	0.231504	-2.11089	1.98749e-06	5.30463e-05	down	yes
chr5	52741574	52769340	+	ENSMUSG00000029186	Pi4k2b	ENSMUST00000031082;ENSMUST00000031081;ENSMUST00000131526;ENSMUST00000145825	GO:0000166(nucleotide binding);GO:0004430(1-phosphatidylinositol 4-kinase activity);GO:0005524(ATP binding);GO:0005737(cytoplasm);GO:0005768(endosome);GO:0005802(trans-Golgi network);GO:0005886(plasma membrane);GO:0007030(Golgi organization);GO:0007032(endosome organization);GO:0016020(membrane);GO:0016301(kinase activity);GO:0016310(phosphorylation);GO:0016740(transferase activity);GO:0046854(ph…	00562(Inositol phosphate metabolism);04070(Phosphatidylinositol signaling system);04070(Phosphatidylinositol signaling system)	K13711	EC:2.7.1.67	phosphatidylinositol 4-kinase type 2 beta [Source:MGI Symbol;Acc:MGI:1914323]	24.06	23.7368	24.4087	20.3085	21.0782	21.074	1.15601	0.209158	2.06727e-06	5.50618e-05	up	no
chr4	129189760	129219607	+	ENSMUSG00000028811	Yars	ENSMUST00000106054;ENSMUST00000148619;ENSMUST00000147248;ENSMUST00000133992;ENSMUST00000128287;ENSMUST00000140708;ENSMUST00000137591;ENSMUST00000146106	GO:0000049(tRNA binding);GO:0000166(nucleotide binding);GO:0003723(RNA binding);GO:0004812(aminoacyl-tRNA ligase activity);GO:0004831(tyrosine-tRNA ligase activity);GO:0005524(ATP binding);GO:0005737(cytoplasm);GO:0005829(cytosol);GO:0006412(translation);GO:0006418(tRNA aminoacylation for protein translation);GO:0006437(tyrosyl-tRNA aminoacylation);GO:0016604(nuclear body);GO:0016874(ligase activ…	00970(Aminoacyl-tRNA biosynthesis);00970(Aminoacyl-tRNA biosynthesis)	K01866	EC:6.1.1.1	tyrosyl-tRNA synthetase [Source:MGI Symbol;Acc:MGI:2147627]	7.60419	7.60154	7.27522	9.33977	9.20647	9.1257	0.81241	-0.29972	2.07764e-06	5.51264e-05	down	no
chr15	78282507	78305721	-	ENSMUSG00000071714	Csf2rb2	ENSMUST00000096356;ENSMUST00000230932;ENSMUST00000230115	GO:0004896(cytokine receptor activity);GO:0005515(protein binding);GO:0005886(plasma membrane);GO:0016020(membrane);GO:0016021(integral component of membrane);GO:0019221(cytokine-mediated signaling pathway);GO:0019221(cytokine-mediated signaling pathway)	04060(Cytokine-cytokine receptor interaction);04210(Apoptosis);04630(Jak-STAT signaling pathway);05200(Pathways in cancer);05200(Pathways in cancer)	K04738	NA	colony stimulating factor 2 receptor, beta 2, low-affinity (granulocyte-macrophage) [Source:MGI Symbol;Acc:MGI:1339760]	175.484	180.684	177.68	160.525	160.577	160.526	1.10843	0.148513	2.07823e-06	5.51264e-05	up	no
chr17	57358691	57483527	+	ENSMUSG00000004730	Adgre1	ENSMUST00000086763;ENSMUST00000004850;ENSMUST00000233376;ENSMUST00000233840;ENSMUST00000232808	GO:0002250(adaptive immune response);GO:0002376(immune system process);GO:0004888(transmembrane signaling receptor activity);GO:0004930(G protein-coupled receptor activity);GO:0005509(calcium ion binding);GO:0005886(plasma membrane);GO:0005887(integral component of plasma membrane);GO:0007165(signal transduction);GO:0007166(cell surface receptor signaling pathway);GO:0007186(G protein-coupled rec…	NA	K04591	NA	adhesion G protein-coupled receptor E1 [Source:MGI Symbol;Acc:MGI:106912]	386.799	387.223	390.16	443.521	440.171	436.449	0.881862	-0.181376	2.14413e-06	5.6758e-05	down	no
X	140539528	140600659	-	ENSMUSG00000031431	Tsc22d3	ENSMUST00000133023;ENSMUST00000055738;ENSMUST00000112995;ENSMUST00000112996;ENSMUST00000152048	GO:0003700(DNA-binding transcription factor activity);GO:0005634(nucleus);GO:0005737(cytoplasm);GO:0006355(regulation of transcription, DNA-templated);GO:0006970(response to osmotic stress);GO:0070236(negative regulation of activation-induced cell death of T cells);GO:0070236(negative regulation of activation-induced cell death of T cells)	NA	NA	NA	TSC22 domain family, member 3 [Source:MGI Symbol;Acc:MGI:1196284]	3.85393	4.1586	3.78392	5.56319	5.34257	5.44551	0.72144	-0.47105	2.15731e-06	5.69899e-05	down	no
chr16	35938470	35972605	+	ENSMUSG00000022906	Parp9	ENSMUST00000114878;ENSMUST00000128878;ENSMUST00000114877;ENSMUST00000153066;ENSMUST00000122870;ENSMUST00000159160	GO:0000122(negative regulation of transcription by RNA polymerase II);GO:0002230(positive regulation of defense response to virus by host);GO:0002376(immune system process);GO:0003714(transcription corepressor activity);GO:0003950(NAD+ ADP-ribosyltransferase activity);GO:0004857(enzyme inhibitor activity);GO:0005634(nucleus);GO:0005654(nucleoplasm);GO:0005737(cytoplasm);GO:0005739(mitochondrion);…	NA	K15260	EC:2.4.2.30	poly (ADP-ribose) polymerase family, member 9 [Source:MGI Symbol;Acc:MGI:1933117]	25.5479	24.6854	25.0501	22.391	21.8298	21.5537	1.14457	0.1948	2.20101e-06	5.80259e-05	up	no
chr4	105157347	105232764	+	ENSMUSG00000028517	Plpp3	ENSMUST00000064139	GO:0000139(Golgi membrane);GO:0001568(blood vessel development);GO:0001702(gastrulation with mouth forming second);GO:0001933(negative regulation of protein phosphorylation);GO:0005178(integrin binding);GO:0005783(endoplasmic reticulum);GO:0005789(endoplasmic reticulum membrane);GO:0005794(Golgi apparatus);GO:0005802(trans-Golgi network);GO:0005886(plasma membrane);GO:0005887(integral component o…	00561(Glycerolipid metabolism);00564(Glycerophospholipid metabolism);00565(Ether lipid metabolism);00600(Sphingolipid metabolism);04072(Phospholipase D signaling pathway);04666(Fc gamma R-mediated phagocytosis);04975(Fat digestion and absorption);05231(Choline metabolism in cancer)	K01080	EC:3.1.3.4	phospholipid phosphatase 3 [Source:MGI Symbol;Acc:MGI:1915166]	75.2199	74.4042	74.683	64.0236	68.0513	66.1866	1.13137	0.178071	2.20638e-06	5.80488e-05	up	no
chr5	43744615	43821638	-	ENSMUSG00000039753	Fbxl5	ENSMUST00000196483;ENSMUST00000124421;ENSMUST00000143316;ENSMUST00000087465;ENSMUST00000124610;ENSMUST00000047857;ENSMUST00000114047;ENSMUST00000140469	GO:0005506(iron ion binding);GO:0005515(protein binding);GO:0005737(cytoplasm);GO:0006511(ubiquitin-dependent protein catabolic process);GO:0016567(protein ubiquitination);GO:0019005(SCF ubiquitin ligase complex);GO:0031146(SCF-dependent proteasomal ubiquitin-dependent protein catabolic process);GO:0046872(metal ion binding);GO:0048471(perinuclear region of cytoplasm);GO:0055072(iron ion homeosta…	NA	K10271	NA	F-box and leucine-rich repeat protein 5 [Source:MGI Symbol;Acc:MGI:2152883]	15.1664	15.2463	15.1976	12.9268	13.8794	12.5061	1.1602	0.214379	2.23034e-06	5.85601e-05	up	no
chr9	88390837	88391317	+	ENSMUSG00000066443	Gm10163	ENSMUST00000155008	NA	NA	NA	NA	predicted pseudogene 10163 [Source:MGI Symbol;Acc:MGI:3704341]	80.9383	71.0528	72.6405	95.5387	100.212	92.0253	0.780577	-0.357387	2.24455e-06	5.88135e-05	down	no
chr5	108433244	108434448	-	ENSMUSG00000050856	Atp5k	ENSMUST00000049628;ENSMUST00000123184;ENSMUST00000118632	GO:0000276(mitochondrial proton-transporting ATP synthase complex, coupling factor F(o));GO:0005739(mitochondrion);GO:0005743(mitochondrial inner membrane);GO:0005753(mitochondrial proton-transporting ATP synthase complex);GO:0006754(ATP biosynthetic process);GO:0006811(ion transport);GO:0015078(proton transmembrane transporter activity);GO:0015986(ATP synthesis coupled proton transport);GO:00160…	00190(Oxidative phosphorylation);04714(Thermogenesis);04714(Thermogenesis)	K02129	NA	ATP synthase, H+ transporting, mitochondrial F1F0 complex, subunit E [Source:MGI Symbol;Acc:MGI:106636]	93.6409	91.3906	88.0186	77.534	74.6125	75.0849	1.20164	0.265003	2.30933e-06	6.03884e-05	up	no
chr4	53030787	53159895	-	ENSMUSG00000015243	Abca1	ENSMUST00000030010;ENSMUST00000149127	GO:0000166(nucleotide binding);GO:0002790(peptide secretion);GO:0005102(signaling receptor binding);GO:0005319(lipid transporter activity);GO:0005515(protein binding);GO:0005524(ATP binding);GO:0005548(phospholipid transporter activity);GO:0005768(endosome);GO:0005794(Golgi apparatus);GO:0005886(plasma membrane);GO:0005887(integral component of plasma membrane);GO:0006497(protein lipidation);GO:0…	02010(ABC transporters);04975(Fat digestion and absorption);04979(Cholesterol metabolism);04979(Cholesterol metabolism)	K05641	NA	ATP-binding cassette, sub-family A (ABC1), member 1 [Source:MGI Symbol;Acc:MGI:99607]	83.4096	84.7849	82.7544	94.8933	94.6523	95.1471	0.881473	-0.182012	2.3326e-06	6.08738e-05	down	no
chr19	3935186	3949340	+	ENSMUSG00000036908	Unc93b1	ENSMUST00000162708;ENSMUST00000165711;ENSMUST00000162193;ENSMUST00000161415;ENSMUST00000237030;ENSMUST00000237112;ENSMUST00000236920	GO:0002224(toll-like receptor signaling pathway);GO:0005768(endosome);GO:0005783(endoplasmic reticulum);GO:0016020(membrane);GO:0016021(integral component of membrane);GO:0034138(toll-like receptor 3 signaling pathway);GO:0034154(toll-like receptor 7 signaling pathway);GO:0034162(toll-like receptor 9 signaling pathway);GO:0035325(Toll-like receptor binding);GO:0035325(Toll-like receptor binding)	NA	NA	NA	unc-93 homolog B1, TLR signaling regulator [Source:MGI Symbol;Acc:MGI:1859307]	82.3052	80.7429	81.4411	92.4048	94.6989	94.2596	0.868945	-0.202664	2.35143e-06	6.12416e-05	down	no
chr11	77216287	77460220	+	ENSMUSG00000037926	Ssh2	ENSMUST00000181283;ENSMUST00000037912;ENSMUST00000180394;ENSMUST00000156488;ENSMUST00000180545;ENSMUST00000127890;ENSMUST00000180554	GO:0003779(actin binding);GO:0004721(phosphoprotein phosphatase activity);GO:0004725(protein tyrosine phosphatase activity);GO:0005737(cytoplasm);GO:0005856(cytoskeleton);GO:0005925(focal adhesion);GO:0006470(protein dephosphorylation);GO:0008138(protein tyrosine/serine/threonine phosphatase activity);GO:0016311(dephosphorylation);GO:0016787(hydrolase activity);GO:0016791(phosphatase activity);GO…	04360(Axon guidance);04810(Regulation of actin cytoskeleton);04810(Regulation of actin cytoskeleton)	K05766	3.1.3.48;EC:3.1.3.16	slingshot protein phosphatase 2 [Source:MGI Symbol;Acc:MGI:2679255]	1.16081	1.1968	1.0775	1.47723	1.57975	1.54531	0.746391	-0.421997	2.35692e-06	6.1261e-05	down	no
chr7	56050196	56231800	+	ENSMUSG00000030451	Herc2	ENSMUST00000205303;ENSMUST00000164095;ENSMUST00000076226;ENSMUST00000206537;ENSMUST00000206990;ENSMUST00000205653	GO:0004842(ubiquitin-protein transferase activity);GO:0005634(nucleus);GO:0005737(cytoplasm);GO:0005743(mitochondrial inner membrane);GO:0005814(centriole);GO:0005829(cytosol);GO:0005856(cytoskeleton);GO:0005886(plasma membrane);GO:0006281(DNA repair);GO:0006974(cellular response to DNA damage stimulus);GO:0007283(spermatogenesis);GO:0008270(zinc ion binding);GO:0016567(protein ubiquitination);GO…	04120(Ubiquitin mediated proteolysis);04120(Ubiquitin mediated proteolysis)	K10595	EC:2.3.2.26	HECT and RLD domain containing E3 ubiquitin protein ligase 2 [Source:MGI Symbol;Acc:MGI:103234]	6.01773	5.87523	5.71163	6.98281	6.73302	6.9911	0.850178	-0.234163	2.37385e-06	6.15367e-05	down	no
chr7	117380979	117673580	+	ENSMUSG00000030657	Xylt1	ENSMUST00000032892;ENSMUST00000161889;ENSMUST00000160035	GO:0000139(Golgi membrane);GO:0005615(extracellular space);GO:0006024(glycosaminoglycan biosynthetic process);GO:0015012(heparan sulfate proteoglycan biosynthetic process);GO:0016020(membrane);GO:0016021(integral component of membrane);GO:0016740(transferase activity);GO:0016757(transferase activity, transferring glycosyl groups);GO:0030158(protein xylosyltransferase activity);GO:0030166(proteogl…	00532(Glycosaminoglycan biosynthesis - chondroitin sulfate / dermatan sulfate);00534(Glycosaminoglycan biosynthesis - heparan sulfate / heparin);00534(Glycosaminoglycan biosynthesis - heparan sulfate / heparin)	K00771	EC:2.4.2.26	xylosyltransferase 1 [Source:MGI Symbol;Acc:MGI:2451073]	3.57608	3.84222	3.76188	3.00114	2.61336	3.0375	1.29221	0.369839	2.37706e-06	6.15367e-05	up	no
chr1	165174337	165194438	-	ENSMUSG00000040848	Sft2d2	ENSMUST00000192185;ENSMUST00000043338;ENSMUST00000192565	GO:0003674(molecular_function);GO:0015031(protein transport);GO:0016020(membrane);GO:0016021(integral component of membrane);GO:0016192(vesicle-mediated transport);GO:0016192(vesicle-mediated transport)	NA	NA	NA	SFT2 domain containing 2 [Source:MGI Symbol;Acc:MGI:1917362]	8.90936	9.2892	8.90931	11.3478	11.2616	10.6039	0.816176	-0.293048	2.4155e-06	6.24069e-05	down	no
chr8	94172664	94173568	+	ENSMUSG00000031762	Mt2	ENSMUST00000034214;ENSMUST00000212806	GO:0005634(nucleus);GO:0005737(cytoplasm);GO:0005829(cytosol);GO:0006882(cellular zinc ion homeostasis);GO:0007263(nitric oxide mediated signal transduction);GO:0008144(drug binding);GO:0008270(zinc ion binding);GO:0009617(response to bacterium);GO:0010273(detoxification of copper ion);GO:0035690(cellular response to drug);GO:0036016(cellular response to interleukin-3);GO:0036018(cellular respons…	04978(Mineral absorption);04978(Mineral absorption)	K14739	NA	metallothionein 2 [Source:MGI Symbol;Acc:MGI:97172]	490.199	493.928	494.341	416.442	428.026	453.668	1.13892	0.187661	2.4248e-06	6.25221e-05	up	no
chr19	20373428	20390944	-	ENSMUSG00000024659	Anxa1	ENSMUST00000164587;ENSMUST00000025561;ENSMUST00000163902;ENSMUST00000171423;ENSMUST00000235280;ENSMUST00000167668;ENSMUST00000168020;ENSMUST00000165518	GO:0001533(cornified envelope);GO:0001780(neutrophil homeostasis);GO:0001891(phagocytic cup);GO:0002250(adaptive immune response);GO:0002376(immune system process);GO:0002548(monocyte chemotaxis);GO:0002685(regulation of leukocyte migration);GO:0003697(single-stranded DNA binding);GO:0003727(single-stranded RNA binding);GO:0004859(phospholipase inhibitor activity);GO:0005509(calcium ion binding);…	NA	K17091	NA	annexin A1 [Source:MGI Symbol;Acc:MGI:96819]	51.6954	49.1693	51.3434	59.8486	58.2693	60.0394	0.854347	-0.227107	2.48561e-06	6.39623e-05	down	no
chr11	97777527	97782437	-	ENSMUSG00000071415	Rpl23	ENSMUST00000151118;ENSMUST00000103146;ENSMUST00000151965;ENSMUST00000150955	GO:0000122(negative regulation of transcription by RNA polymerase II);GO:0001223(transcription coactivator binding);GO:0003735(structural constituent of ribosome);GO:0005515(protein binding);GO:0005654(nucleoplasm);GO:0005730(nucleolus);GO:0005737(cytoplasm);GO:0005840(ribosome);GO:0006412(translation);GO:0008284(positive regulation of cell population proliferation);GO:0010628(positive regulation…	03010(Ribosome);03010(Ribosome)	K02894	NA	ribosomal protein L23 [Source:MGI Symbol;Acc:MGI:1929455]	155.131	160.689	162.796	181.985	184.922	186.918	0.864201	-0.210561	2.56302e-06	6.58232e-05	down	no
chr12	59095799	59191583	+	ENSMUSG00000021000	Mia2	ENSMUST00000175659;ENSMUST00000170992;ENSMUST00000176464;ENSMUST00000176322;ENSMUST00000176892;ENSMUST00000175685;ENSMUST00000176223;ENSMUST00000175803;ENSMUST00000175912;ENSMUST00000177162;ENSMUST00000069430;ENSMUST00000177460;ENSMUST00000177370;ENSMUST00000175837	GO:0005515(protein binding);GO:0016020(membrane);GO:0016021(integral component of membrane);GO:0016021(integral component of membrane)	NA	NA	NA	MIA SH3 domain ER export factor 2 [Source:MGI Symbol;Acc:MGI:2159614]	6.10111	6.48617	6.47082	7.6081	7.81096	7.41192	0.834748	-0.260588	2.5916e-06	6.64251e-05	down	no
chr4	156246966	156255657	-	ENSMUSG00000096351	Samd11	ENSMUST00000217934;ENSMUST00000179919;ENSMUST00000220030;ENSMUST00000219310;ENSMUST00000219393;ENSMUST00000218230;ENSMUST00000220228;ENSMUST00000219866	GO:0000122(negative regulation of transcription by RNA polymerase II);GO:0003682(chromatin binding);GO:0005515(protein binding);GO:0005634(nucleus);GO:0032093(SAM domain binding);GO:0042393(histone binding);GO:0042731(PH domain binding);GO:0043621(protein self-association);GO:0045892(negative regulation of transcription, DNA-templated);GO:0045892(negative regulation of transcription, DNA-template…	NA	NA	NA	sterile alpha motif domain containing 11 [Source:MGI Symbol;Acc:MGI:2446220]	2.37742	1.89312	1.97114	0.841871	0.913717	1.19318	2.1167	1.08182	2.61688e-06	6.69404e-05	up	yes
chr2	129364570	129371139	-	ENSMUSG00000027398	Il1b	ENSMUST00000028881;ENSMUST00000141979;ENSMUST00000155994	GO:0000122(negative regulation of transcription by RNA polymerase II);GO:0000165(MAPK cascade);GO:0000187(activation of MAPK activity);GO:0001660(fever generation);GO:0001934(positive regulation of protein phosphorylation);GO:0005125(cytokine activity);GO:0005149(interleukin-1 receptor binding);GO:0005178(integrin binding);GO:0005576(extracellular region);GO:0005615(extracellular space);GO:000573…	01523(Antifolate resistance);04010(MAPK signaling pathway);04060(Cytokine-cytokine receptor interaction);04064(NF-kappa B signaling pathway);04217(Necroptosis);04380(Osteoclast differentiation);04620(Toll-like receptor signaling pathway);04621(NOD-like receptor signaling pathway);04623(Cytosolic DNA-sensing pathway);04625(C-type lectin receptor signaling pathway);04640(Hematopoietic cell lineage)…	K04519	NA	interleukin 1 beta [Source:MGI Symbol;Acc:MGI:96543]	1135.17	1156.33	1139.21	1043.98	1026.14	1028.38	1.10721	0.146933	2.62774e-06	6.70854e-05	up	no
chr11	96817414	96829968	-	ENSMUSG00000038615	Nfe2l1	ENSMUST00000142065;ENSMUST00000169828;ENSMUST00000167110;ENSMUST00000107658;ENSMUST00000134951;ENSMUST00000135836;ENSMUST00000107659;ENSMUST00000167149;ENSMUST00000081775;ENSMUST00000126949;ENSMUST00000140138	GO:0000122(negative regulation of transcription by RNA polymerase II);GO:0000209(protein polyubiquitination);GO:0000976(transcription regulatory region sequence-specific DNA binding);GO:0000978(RNA polymerase II cis-regulatory region sequence-specific DNA binding);GO:0001227(DNA-binding transcription repressor activity, RNA polymerase II-specific);GO:0001228(DNA-binding transcription activator ac…	NA	K09040	NA	nuclear factor, erythroid derived 2,-like 1 [Source:MGI Symbol;Acc:MGI:99421]	63.1198	62.6534	64.0969	74.0122	71.5371	73.5689	0.866519	-0.206697	2.6686e-06	6.79942e-05	down	no
chr5	145183698	145192062	-	ENSMUSG00000038690	Atp5j2	ENSMUST00000162360;ENSMUST00000161741;ENSMUST00000161845;ENSMUST00000200584;ENSMUST00000037056	GO:0000276(mitochondrial proton-transporting ATP synthase complex, coupling factor F(o));GO:0005739(mitochondrion);GO:0005743(mitochondrial inner membrane);GO:0005753(mitochondrial proton-transporting ATP synthase complex);GO:0006754(ATP biosynthetic process);GO:0006811(ion transport);GO:0016020(membrane);GO:0016021(integral component of membrane);GO:0042776(mitochondrial ATP synthesis coupled pr…	00190(Oxidative phosphorylation);04714(Thermogenesis);04714(Thermogenesis)	K02130	NA	ATP synthase, H+ transporting, mitochondrial F0 complex, subunit F2 [Source:MGI Symbol;Acc:MGI:1927558]	23.567	24.1933	22.8748	20.2334	20.193	19.9389	1.17013	0.226665	2.68817e-06	6.82428e-05	up	no
chr15	12574889	12575890	+	ENSMUSG00000078300	Gm2606	ENSMUST00000100754	NA	NA	NA	NA	predicted pseudogene 2606 [Source:MGI Symbol;Acc:MGI:3780774]	193.227	202.101	256.39	179.117	152.728	127.86	1.41769	0.50354	2.68893e-06	6.82428e-05	up	no
chr14	66985239	67008877	-	ENSMUSG00000022051	Bnip3l	ENSMUST00000022634;ENSMUST00000135703;ENSMUST00000151059;ENSMUST00000129605;ENSMUST00000142593;ENSMUST00000111115;ENSMUST00000138160	GO:0005515(protein binding);GO:0005521(lamin binding);GO:0005634(nucleus);GO:0005635(nuclear envelope);GO:0005739(mitochondrion);GO:0005740(mitochondrial envelope);GO:0005741(mitochondrial outer membrane);GO:0005783(endoplasmic reticulum);GO:0005829(cytosol);GO:0006915(apoptotic process);GO:0010917(negative regulation of mitochondrial membrane potential);GO:0016020(membrane);GO:0016021(integral c…	04137(Mitophagy - animal);04137(Mitophagy - animal)	K15465	NA	BCL2/adenovirus E1B interacting protein 3-like [Source:MGI Symbol;Acc:MGI:1332659]	32.4511	32.5874	32.8125	29.484	28.0615	27.9199	1.14492	0.195245	2.77155e-06	7.02017e-05	up	no
chr16	20822145	20822640	-	ENSMUSG00000099764	Rps10-ps2	ENSMUST00000127484	NA	NA	NA	NA	ribosomal protein S10, pseudogene 2 [Source:MGI Symbol;Acc:MGI:3645627]	151.316	151.25	152.222	178.938	187.262	174.667	0.840852	-0.250077	2.78725e-06	7.04613e-05	down	no
chr3	90511034	90514392	-	ENSMUSG00000044080	S100a1	ENSMUST00000060738;ENSMUST00000107340	GO:0000122(negative regulation of transcription by RNA polymerase II);GO:0005509(calcium ion binding);GO:0005634(nucleus);GO:0005737(cytoplasm);GO:0008016(regulation of heart contraction);GO:0016529(sarcoplasmic reticulum);GO:0030018(Z disc);GO:0031430(M band);GO:0031672(A band);GO:0031674(I band);GO:0042802(identical protein binding);GO:0042803(protein homodimerization activity);GO:0043005(neuro…	NA	NA	NA	S100 calcium binding protein A1 [Source:MGI Symbol;Acc:MGI:1338917]	173.189	168.93	166.399	152.325	143.501	146.711	1.1491	0.200502	2.80485e-06	7.07678e-05	up	no
chr8	70508263	70510801	-	ENSMUSG00000090137	Uba52	ENSMUST00000129909;ENSMUST00000081940;ENSMUST00000127793;ENSMUST00000125184;ENSMUST00000140679;ENSMUST00000124967;ENSMUST00000165126;ENSMUST00000135446	GO:0003735(structural constituent of ribosome);GO:0005515(protein binding);GO:0005634(nucleus);GO:0005654(nucleoplasm);GO:0005737(cytoplasm);GO:0005829(cytosol);GO:0005840(ribosome);GO:0006412(translation);GO:0015935(small ribosomal subunit);GO:0016567(protein ubiquitination);GO:0019941(modification-dependent protein catabolic process);GO:0022625(cytosolic large ribosomal subunit);GO:0022627(cyto…	03010(Ribosome);03010(Ribosome)	K02927	NA	ubiquitin A-52 residue ribosomal protein fusion product 1 [Source:MGI Symbol;Acc:MGI:98887]	132.102	128.552	128.016	152.635	147.294	149.589	0.864637	-0.209833	2.8147e-06	7.08778e-05	down	no
chr6	135362545	135383173	+	ENSMUSG00000030208	Emp1	ENSMUST00000032330;ENSMUST00000111907;ENSMUST00000205156;ENSMUST00000154270;ENSMUST00000204299;ENSMUST00000204894	GO:0005886(plasma membrane);GO:0008219(cell death);GO:0016020(membrane);GO:0016021(integral component of membrane);GO:0032060(bleb assembly);GO:0032060(bleb assembly)	NA	NA	NA	epithelial membrane protein 1 [Source:MGI Symbol;Acc:MGI:107941]	9.54539	9.41619	9.65274	8.26704	7.81188	7.80871	1.19787	0.260474	2.84665e-06	7.15429e-05	up	no
chr11	68432121	68497849	+	ENSMUSG00000020901	Pik3r5	ENSMUST00000126876;ENSMUST00000021283;ENSMUST00000155887;ENSMUST00000141716;ENSMUST00000154220	GO:0005634(nucleus);GO:0005737(cytoplasm);GO:0005829(cytosol);GO:0005886(plasma membrane);GO:0005942(phosphatidylinositol 3-kinase complex);GO:0005944(phosphatidylinositol 3-kinase complex, class IB);GO:0007186(G protein-coupled receptor signaling pathway);GO:0014065(phosphatidylinositol 3-kinase signaling);GO:0016020(membrane);GO:0016301(kinase activity);GO:0016310(phosphorylation);GO:0031683(G-…	04022(cGMP-PKG signaling pathway);04062(Chemokine signaling pathway);04072(Phospholipase D signaling pathway);04151(PI3K-Akt signaling pathway);04261(Adrenergic signaling in cardiomyocytes);04371(Apelin signaling pathway);04611(Platelet activation);04725(Cholinergic synapse);04921(Oxytocin signaling pathway);05145(Toxoplasmosis);05167(Kaposi sarcoma-associated herpesvirus infection);05167(Kaposi …	K21290	NA	phosphoinositide-3-kinase regulatory subunit 5 [Source:MGI Symbol;Acc:MGI:2443588]	27.9241	27.5747	27.0809	24.4502	24.4838	23.1919	1.14494	0.19527	2.87381e-06	7.20851e-05	up	no
chr5	100033577	100039664	-	ENSMUSG00000029328	Hnrnpdl	ENSMUST00000128187;ENSMUST00000135424;ENSMUST00000141337;ENSMUST00000149384;ENSMUST00000151323;ENSMUST00000153442;ENSMUST00000086900	GO:0003676(nucleic acid binding);GO:0003677(DNA binding);GO:0003723(RNA binding);GO:0005634(nucleus);GO:0005654(nucleoplasm);GO:0005737(cytoplasm);GO:0005737(cytoplasm)	NA	K13044	NA	heterogeneous nuclear ribonucleoprotein D-like [Source:MGI Symbol;Acc:MGI:1355299]	24.1283	24.0805	22.8878	20.6653	20.8488	20.6539	1.14362	0.19361	3.07409e-06	7.69595e-05	up	no
chr10	23785183	23787275	-	ENSMUSG00000061983	Rps12	ENSMUST00000218107;ENSMUST00000220070;ENSMUST00000220171;ENSMUST00000218142;ENSMUST00000218185;ENSMUST00000073926;ENSMUST00000217883	GO:0003735(structural constituent of ribosome);GO:0005840(ribosome);GO:0006412(translation);GO:0006412(translation)	03010(Ribosome);03010(Ribosome)	K02951	NA	ribosomal protein S12 [Source:MGI Symbol;Acc:MGI:98105]	47.1699	47.1918	45.9617	60.6796	52.2811	57.2134	0.824588	-0.278255	3.11493e-06	7.78311e-05	down	no
chr12	38779380	38870484	+	ENSMUSG00000004151	Etv1	ENSMUST00000095767;ENSMUST00000161164;ENSMUST00000162730;ENSMUST00000161513;ENSMUST00000220492;ENSMUST00000160244;ENSMUST00000159334	GO:0000978(RNA polymerase II cis-regulatory region sequence-specific DNA binding);GO:0000981(DNA-binding transcription factor activity, RNA polymerase II-specific);GO:0001228(DNA-binding transcription activator activity, RNA polymerase II-specific);GO:0003677(DNA binding);GO:0003700(DNA-binding transcription factor activity);GO:0005634(nucleus);GO:0006355(regulation of transcription, DNA-template…	05202(Transcriptional misregulation in cancer);05202(Transcriptional misregulation in cancer)	K09431	NA	ets variant 1 [Source:MGI Symbol;Acc:MGI:99254]	1.34346	1.38968	1.23803	1.87503	1.70877	1.90057	0.724091	-0.465758	3.33451e-06	8.31568e-05	down	no
chr1	16101295	16104662	-	ENSMUSG00000043716	Rpl7	ENSMUST00000058437;ENSMUST00000141217;ENSMUST00000151017;ENSMUST00000125005;ENSMUST00000140597;ENSMUST00000149566	GO:0000463(maturation of LSU-rRNA from tricistronic rRNA transcript (SSU-rRNA, 5.8S rRNA, LSU-rRNA));GO:0003677(DNA binding);GO:0003723(RNA binding);GO:0003729(mRNA binding);GO:0003735(structural constituent of ribosome);GO:0005840(ribosome);GO:0005844(polysome);GO:0006364(rRNA processing);GO:0006412(translation);GO:0008097(5S rRNA binding);GO:0014069(postsynaptic density);GO:0022625(cytosolic la…	03010(Ribosome);03010(Ribosome)	K02937	NA	ribosomal protein L7 [Source:MGI Symbol;Acc:MGI:98073]	94.4274	96.3853	95.758	109.958	108.436	111.072	0.869803	-0.201239	3.35259e-06	8.34466e-05	down	no
chr8	70868227	70873935	-	ENSMUSG00000007721	Ccdc124	ENSMUST00000007865;ENSMUST00000212680	GO:0005737(cytoplasm);GO:0005815(microtubule organizing center);GO:0005829(cytosol);GO:0005856(cytoskeleton);GO:0005886(plasma membrane);GO:0007049(cell cycle);GO:0008150(biological_process);GO:0030496(midbody);GO:0051301(cell division);GO:0051301(cell division)	NA	NA	NA	coiled-coil domain containing 124 [Source:MGI Symbol;Acc:MGI:1916403]	24.1716	25.1357	24.614	19.7661	20.4582	20.7749	1.21184	0.277199	3.40852e-06	8.46756e-05	up	no
[truncated: 23,922 more rows]

## Sheet: Sheet2
MT	5328	6872	+	ENSMUSG00000064351	mt-Co1	ENSMUST00000082402	GO:0004129(cytochrome-c oxidase activity);GO:0005739(mitochondrion);GO:0005743(mitochondrial inner membrane);GO:0005750(mitochondrial respiratory chain complex III);GO:0005751(mitochondrial respiratory chain complex IV);GO:0006119(oxidative phosphorylation);GO:0006123(mitochondrial electron transport, cytochrome c to oxygen);GO:0006979(response to oxidative stress);GO:0007568(aging);GO:0009060(ae…	00190(Oxidative phosphorylation);04260(Cardiac muscle contraction);04714(Thermogenesis);04932(Non-alcoholic fatty liver disease (NAFLD));05010(Alzheimer disease);05012(Parkinson disease);05016(Huntington disease)	K02256	EC:1.9.3.1	mitochondrially encoded cytochrome c oxidase I [Source:MGI Symbol;Acc:MGI:102504]	0	0	0	27.5831	26.458	27.3912	-inf	-inf	0	0	down	yes
[truncated: 101 more rows]

[truncated: 3 more sheets: Sheet4, Sheet5, Sig 1.5FC]
